# Supplementary material for: Common and Key Differential Pathogenic Pathways in Desminopathy and Titinopathy
Source: Int J Med Sci. 2024 Aug 1;21(11):2040–51. doi: 10.7150/ijms.97797 (PMC11373559; doi:10.7150/ijms.97797)
Supplement: Supplementary file 2 — Supplementary tables. [file ijmsv21p2040s2.xlsx]

## Sheet: Supplementary Table 1
Supplementary Table 1 Characteristics of MFM patients
Patient	Mutation	Transcript*	position on chromosome **	Zygosity	Sex	Age of biopsy (yo)	Duration (yr)	CK (U/L)	ECG
DES-1	DES c.1094_ 1096delACA	NM_001927	chr2-220286131-220286134	heterozygous	male	43	5	227.7	right bundle block
DES-2	DES 1077insGGCCAGTGG	NM_001927	chr2-220286114	heterozygous	male	33	10	1016	none
DES-3	DES c.1256C>T	NM_001927	chr2-220288510	heterozygous	male	42	5	747	pacemaker
DES-4	DES c.1094_ 1096delACA	NM_001927	chr2-220286131-220286134	heterozygous	male	36	6	1568.2	right bundle block
DES-5	DES c.1256C>T	NM_001927	chr2-220288510	heterozygous	female	53	8	383.4	none
DES-6	DES c.1255C>T	NM_001927	chr2-220288510	heterozygous	male	27	10	545	none
DES-7	DES c.1256C>T	NM_001927	chr2-220288510	heterozygous	male	33	2	1366	frequent atrial premature beat, right bundle block
TTN-1	TTN c.95134T>C	NM_0012 67550	chr2-179410829	heterozygous	male	52	10	302.1	left bundle block
TTN-2	TTN c. 19993G>T c. 107545delG	NM_001267550	chr2-179592312 chr2-179392307	compound heterozygous	female	28	26	375.1	none
TTN-3	TTN c. 19993G>T c. 107545delG	NM_0012 67550	chr2-179592312 chr2-179392307	compound heterozygous	female	27	25	296	none
TTN-4	TTN c.90262T>C	NM_001256850	chr2-179410778	heterozygous	male	20	5	304.5	none
TTN-5	TTN c.554C>A	NM_133378	chr2-179665151	homozygous	male	28	3	2097.6	none
*NCBI Reference Sequence
**GRCh37

## Sheet: Supplementary Table 2
Supplementary Table 2 Identified proteins
Accession	Gene Name	Protein	Coverage [%]	# Peptides	# PSMs	# Unique Peptides	Score Sequest HT: Sequest HT	DES-1	DES-2	DES-3	DES-4	DES-5	DES-6	DES-7	TTN-1	TTN-2	TTN-3	TTN-4	TTN-5	Ctrl-1	Ctrl-2	Ctrl-3	Ctrl-4	Ctrl-5
Q8WZ42	TTN	Titin	70	2222	8116	2218	24135.2	109.6	107.6	98.9	120.8	120.1	88.2	75.3	74	59.4	49.8	88.4	57	104.3	142.4	140.2	136.7	127.3
P20929	NEB	Nebulin	81	538	1871	536	5361.96	91.2	90.5	81	101.7	102.8	72.7	80.3	99.4	58.1	119.3	90.1	127.3	94.9	125.2	124.8	122.6	118.1
Q9UKX2	MYH2	Myosin-2	77	230	4709	50	13955.5	123.9	67.8	91.7	92.7	87.5	86.5	73.4	116.3	92.3	114	110.8	146.1	88	104.2	100.3	116.8	87.8
P12883	MYH7	Myosin-7	73	219	3590	79	10287.1	69.6	149.5	105.9	139.4	134.7	59.9	125.1	67.7	39.9	148.8	69.2	65.4	105.4	85.6	146.2	62.7	125
P12882	MYH1	Myosin-1	75	220	4221	43	11999.9	64.8	76.7	60.6	88.7	52	27.7	33.5	67.7	26.4	21.5	34	268.4	42.1	289.4	115.9	249.7	180.9
P13533	MYH6	Myosin-6	48	141	2480	5	6874.57	93.8	118.3	105.6	116.2	100.9	91.7	111.6	97.1	79.2	134.7	113.9	75	103.3	72.6	102.6	73.4	110.1
Q15149	PLEC	Plectin	61	281	665	279	2112.77	96.3	91.3	108	99.1	90.2	125.9	113.4	112.3	69.8	136.7	104	100.9	125.7	81.6	80.3	80.9	83.8
Q9Y623	MYH4	Myosin-4	53	144	2719	8	7586.23	74	72.5	60	87.8	55	35.8	37.2	80	37.7	36.6	45.6	253.7	45.2	264.9	115.3	235.4	163.2
P13535	MYH8	Myosin-8	67	169	2301	32	6127.66	83.1	122.6	154.4	91.7	50.5	402.1	196.8	76.7	44.9	121.5	70.2	49.1	60.7	42.4	49	40.7	43.4
Q14315	FLNC	Filamin-C	73	179	760	158	2398.92	96.9	100.5	102.7	102.3	83.4	134.4	120.3	93.6	75.2	109.9	113.2	89.4	131.4	86.3	95.8	79.1	85.5
Q5VST9	OBSCN	Obscurin	43	257	486	256	1593.2	94.2	107.8	124	100.7	92.7	170.6	76.8	120	55.3	94.5	108.1	98.5	110.5	79.2	91.7	91.1	84.2
P11055	MYH3	Myosin-3	66	158	1924	64	4952.52	71.9	93.8	95.5	66.4	38.3	440	271.2	86.7	43	113.2	89.6	50.2	87.3	38.7	38.1	35	41.1
Q09666	AHNAK	Neuroblast differentiation-associated protein AHNAK	65	214	363	212	947.9	96.7	101.5	102.8	80.7	93.2	192.6	169.4	124.4	101.6	115.5	117.7	84.8	85.4	53.8	53.9	64.3	61.6
P54296	MYOM2	Myomesin-2	77	107	515	107	1541.03	99.4	84.8	90.8	101.5	103.8	55.4	67.3	89.4	78.1	116	99.8	137.8	83.6	132.8	125	121	113.6
P52179	MYOM1	Myomesin-1	71	119	419	119	1242.56	103	103.1	96.1	111.8	109.1	65	82.1	100.7	62	111.7	100.9	114.1	94.5	112.9	122.6	102.1	108.5
P21817	RYR1	Ryanodine receptor 1	40	168	296	168	902.27	95.8	84.6	96.3	102.6	96.4	67.7	87.5	94.3	75	91.2	91.4	120	115	130.4	110.6	124.4	116.9
P11532	DMD	Dystrophin	54	179	299	176	906.5	102.6	83.8	111.7	104.5	104	101.7	100.3	126.4	80.6	100.8	112.9	112.8	111	85	83.7	94.4	83.9
Q00872	MYBPC1	Myosin-binding protein C, slow-type	78	94	675	93	1841.4	97.9	98.2	92.4	104.1	112.8	73.7	84.8	95.6	67.5	119.8	88.3	120.9	95	105.4	130.8	105.3	107.5
P35609	ACTN2	Alpha-actinin-2	80	72	883	48	2470.06	101.2	100.4	88.8	107	111.7	75.5	90.1	93.1	74.3	117.1	96.6	139.1	87.1	92.4	126.1	96.5	102.9
Q9UKX3	MYH13	Myosin-13	27	72	1268	5	3038.68	84.4	84.8	86.2	83.3	88.1	80.3	91.5	112.5	110.1	93	137	145.4	82	98.3	81.3	131.2	110.7
A4UGR9	XIRP2	Xin actin-binding repeat-containing protein 2	55	158	261	158	741.69	96.2	59.1	160	93.8	49.8	134	169.4	268	24.4	53.8	280.6	30.8	174.8	24.3	24.9	25.7	30.3
P12111	COL6A3	Collagen alpha-3(VI) chain	42	114	280	114	855.2	45.4	173.6	44	44.3	98.1	318.4	373.4	38.8	36.6	56.3	49	36.2	152.3	45.9	57.1	71.1	59.5
P02768	ALB	Albumin	85	61	732	61	2104.94	118.6	166.2	99.4	99	92.9	81.6	80	84.4	280.2	95.9	84.4	66.1	118.1	51.6	59.5	66	56.1
O14983	ATP2A1	Sarcoplasmic/endoplasmic reticulum calcium ATPase 1	58	62	526	41	1649.56	107.3	69.7	107.1	106.3	97.5	55.4	65.2	110.1	70.9	102.3	97.7	157	87.3	127.9	99.4	137	101.7
P16615	ATP2A2	Sarcoplasmic/endoplasmic reticulum calcium ATPase 2	54	58	446	37	1347.31	69.7	119.9	106.7	133.1	160.6	45.5	99.6	81.5	44.2	160.1	77.7	68.9	101.2	91.7	143.6	63.1	132.8
P11217	PYGM	Glycogen phosphorylase, muscle form	75	73	452	57	1301.41	94.9	67.7	79.1	135.1	94.3	36.6	60.5	95.7	81.7	96.3	98.6	135.3	79.1	165.5	120.2	123.4	136
P35573	AGL	Glycogen debranching enzyme	68	93	247	93	713.86	110.4	84.9	110.3	120.1	81	56.4	69.7	97.2	72.8	102.9	94.1	137.3	73.6	129.9	106.9	128.6	123.9
Q08043	ACTN3	Alpha-actinin-3	74	59	312	42	911.74	14.1	15.1	14.9	14.4	58.7	13.6	38.3	145.7	52.4	199.3	99.1	21.2	86.3	400.1	11.7	294.9	220.1
Q5VTT5	MYOM3	Myomesin-3	62	75	202	75	670.26	126.9	114.9	109.6	125.7	97.6	92.9	101.7	110.5	61.5	127.5	89.9	107.3	89.8	69.5	109.8	77.7	87.2
P68133	ACTA1	Actin, alpha skeletal muscle	76	30	2138	2	5843.85	101	101.3	93.4	92.6	113.7	65.8	72.5	105.7	80.1	117	99.1	141.5	103.7	48.4	115.2	124.2	124.7
Q14324	MYBPC2	Myosin-binding protein C, fast-type	67	76	252	75	740.9	122.4	60	83.4	114.5	49.2	54.1	62.4	105.7	47.5	93.6	85.2	192.4	59.5	207.1	74.2	178.3	110.5
Q86VF7	NRAP	Nebulin-related-anchoring protein	66	114	185	112	545.99	87.8	95.7	128	80.7	68.3	150.7	153	217.5	36	83.6	208.8	48.1	143.5	40.8	45.9	55.7	55.7
P98160	HSPG2	Basement membrane-specific heparan sulfate proteoglycan core protein	32	96	165	96	509.25	67	133.9	75.8	83.8	98.4	104	188.7	83.2	76.9	71.8	100.7	89.7	117	81.1	105.4	117.7	104.8
O75923	DYSF	Dysferlin	53	90	176	87	529.61	111.8	86.6	153.1	97.7	71.4	213.2	131.6	114.5	52.9	108.7	102.8	85.8	105.7	63.5	59.5	77.4	63.6
Q14204	DYNC1H1	Cytoplasmic dynein 1 heavy chain 1	29	119	160	119	445.18	104.2	112.6	131.5	101.4	88.2	117.3	126.3	124.8	71.4	83.7	108.3	78.2	130	77.5	75.8	84.2	84.8
P68032	ACTC1	Actin, alpha cardiac muscle 1	76	30	1889	2	5008.91	90.2	85.9	90.2	94.5	106.2	92.8	92.8	108.8	74.7	122.3	114.3	136	100.8	46.3	103.6	118.4	122.3
P14618	PKM	Pyruvate kinase PKM	87	49	393	49	1154.23	87.2	60	80.6	97.4	83.2	53.6	63.9	101	152.2	111	121	148.1	65.8	130.9	97.5	115.4	131
P04406	GAPDH	Glyceraldehyde-3-phosphate dehydrogenase	84	28	1028	28	3262.84	83.5	65.7	85.7	89.2	74.9	50	67.1	90.7	189	104.9	113.7	134.9	78.9	128.2	81.5	133	129
P11277	SPTB	Spectrin beta chain, erythrocytic	53	103	161	95	480.73	108.7	99.5	118.8	95.4	109.3	115.9	98	113.4	121	107.9	106.3	91.7	120.9	67.9	75.3	72.5	77.6
Q13813	SPTAN1	Spectrin alpha chain, non-erythrocytic 1	45	96	134	96	386.85	102.4	109.6	120.6	85.8	79.1	170.4	171.4	138.1	95	110.7	112	79.9	92.9	55	54.8	66	56.7
Q702N8	XIRP1	Xin actin-binding repeat-containing protein 1	54	74	132	74	428.73	90.6	105.2	103.5	98.9	79.5	215.9	187.6	93.9	57	97.7	106.7	70.7	174.3	53	59.6	47.9	57.9
P06732	CKM	Creatine kinase M-type	79	40	964	38	2635.25	93.1	73.3	91.4	99.8	95	55.8	70.9	93.3	162.3	105.4	99	132.7	70.8	116.7	104.1	115.1	121.2
P08237	PFKM	ATP-dependent 6-phosphofructokinase, muscle type	63	41	220	36	719.87	104	72.2	85.7	106.2	91.7	65.1	75.1	102.4	99.1	99.8	88.3	152.9	83.4	134.2	90.3	143.2	106.6
P21333	FLNA	Filamin-A	44	87	150	69	441.33	81.2	90	93	77.8	85.5	251.3	233.6	101.6	68.3	105.1	92.8	70.1	115.1	58.9	66.7	54.1	54.8
P06576	ATP5F1B	ATP synthase subunit beta, mitochondrial	74	28	175	28	576.66	99.3	100.5	95.1	94.9	127.9	89.2	100.5	121.6	81.9	104.1	109.5	87.9	98.8	72	123.3	73.7	119.8
P17661	DES	Desmin	85	47	625	42	1830.68	160.6	115.9	272	126.6	122.4	133	161.2	105.8	45.3	69.6	95.1	50	68.6	39.1	45.2	44.6	45.2
P18206	VCL	Vinculin	64	66	143	66	400.48	97.5	91.5	97.2	99.8	79.7	170.5	146.8	98.9	100.3	114	107.5	87.4	101.9	79.9	68.5	78.9	79.8
P13929	ENO3	Beta-enolase	70	34	537	27	1530.9	91.8	61.1	79	90	79.8	44.2	53.6	101.8	168.4	88.2	112.6	145.9	69.5	140.6	107.3	138.9	127.2
P24043	LAMA2	Laminin subunit alpha-2	34	92	135	92	385.29	70	119	73.1	92.8	99.6	124	163.6	87.1	45.3	77.9	98.7	94	164.4	86.8	102.3	109.7	91.7
P06753	TPM3	Tropomyosin alpha-3 chain	88	48	466	22	1180.6	70.7	150.6	104.5	141.4	125.6	51.4	118.1	77.2	47.2	142.1	75	65.8	113	81	150.7	60.4	125.2
P00558	PGK1	Phosphoglycerate kinase 1	85	38	234	31	650.9	85.7	55.8	75.3	91.3	62.3	56.3	60	80.3	216.3	100.1	98.5	134.4	73.2	155.9	86.6	143.8	124.1
P35579	MYH9	Myosin-9	46	88	182	69	439.45	78.9	115	90.3	77	79.9	223.1	225.8	99.3	79.5	106.8	96.9	72.6	141.4	47.3	61.7	48.9	55.6
P11142	HSPA8	Heat shock cognate 71 kDa protein	69	45	173	30	526.07	115.6	111.3	119.6	108.3	89.4	110.7	111.4	110.7	82.3	103.6	105	91	103.3	86.3	84.7	84.1	82.8
Q99798	ACO2	Aconitate hydratase, mitochondrial	58	44	130	44	411.94	108	88.4	87.6	111.5	129	70.4	84.5	106.6	100.9	101.4	79.9	100.9	99.4	88.6	143.2	75	124.8
E9PAV3	NACA	Nascent polypeptide-associated complex subunit alpha, muscle-specific form	54	71	125	71	380.78	62.6	103.9	72.5	68	118.8	135.5	133	96.8	82.1	93.1	142.7	102.9	113.5	92.2	69.6	97.8	115
P05976	MYL1	Myosin light chain 1/3, skeletal muscle isoform	91	22	605	18	1808.45	92.9	50.4	72.2	71.8	81.3	93.8	73.2	114.5	116.6	108.7	123.3	168.5	75.7	134.3	81.4	139.1	102.3
P04075	ALDOA	Fructose-bisphosphate aldolase A	90	32	704	26	2301.52	90.5	67	85.2	97.6	81.8	48.9	65.1	103	156.3	103.7	116.9	142.1	77.7	120.9	89.4	125.9	128.1
O15061	SYNM	Synemin	49	65	137	65	400.55	134.3	111.2	164	121.6	89.8	65.6	99.5	97.9	83.9	111.4	97.9	101.1	78.5	80	84.6	97.5	81.2
P40939	HADHA	Trifunctional enzyme subunit alpha, mitochondrial	62	40	138	40	450.18	101.6	118.4	105.5	104.5	135.2	83.8	88.4	111.9	76	116.2	75.3	80.3	102	82.6	144.5	77.3	96.5
P48681	NES	Nestin	48	64	119	64	372.36	105.5	97.2	179.2	90.1	68.4	231.3	189.2	208	37.4	78.3	189.2	29.8	103.1	20.8	22.1	24.2	26
O75112	LDB3	LIM domain-binding protein 3	42	25	179	25	659.52	93.4	96	89.2	97.3	113.6	67.4	86.2	95.6	90.8	117.2	92.9	127.3	85.1	111.2	123.8	105.3	107.7
P09493	TPM1	Tropomyosin alpha-1 chain	88	49	489	20	1215.24	100	68.8	80.8	85.8	85.1	77.3	70.6	107.1	95.8	109.4	103.8	152	87.5	126.8	106	134.4	108.9
P08133	ANXA6	Annexin A6	73	49	134	49	413.07	109.4	83.7	114.1	108.5	89	78.7	93.3	113.7	101.6	124.8	114	113.4	90	91.6	83	101.9	89.2
Q9UMS6	SYNPO2	Synaptopodin-2	55	47	123	47	376.01	73.9	95.3	78.9	81.6	104.7	174.1	130.5	88.6	69.2	120.4	99.2	90.3	148.5	85.8	96	84.1	79.1
P60709	ACTB	Actin, cytoplasmic 1	59	26	882	6	1981.64	109.6	126.3	108.6	98.7	86	161.7	149.1	107.8	134.4	103.4	137.1	109.8	88.9	32.9	48.9	45.8	51.1
P01024	C3	Complement C3	51	75	125	75	339.67	141.5	144.7	132.1	75.2	92.2	132.5	80.9	82.9	238.8	94.3	68.4	61.2	118.5	59.8	53.6	59.8	63.7
Q96Q06	PLIN4	Perilipin-4	61	52	89	52	300.82	101.7	86.9	91.5	118.2	135	59.7	82.9	113.6	131.5	106.2	88.4	102.7	93.1	103.2	101.4	81.7	102.5
P02787	TF	Serotransferrin	71	53	130	53	373.47	117.6	159.9	125.6	97.1	95.4	108.8	83.5	77.2	249.3	84.4	70.6	59.8	144.3	46.9	60.6	61.3	57.8
P07951	TPM2	Tropomyosin beta chain	89	50	485	24	1138.6	96.6	90.4	88.4	100.7	93.8	68.7	80	99.9	91.4	112.8	92.9	134.3	99.8	112.6	117.1	112.9	107.6
Q9Y490	TLN1	Talin-1	35	70	90	57	276.51	89.8	103.8	104.6	89.4	84	179.6	170.8	116.5	105.7	104.8	108.5	84.9	98.3	59.1	65	65.9	69
P04264	KRT1	Keratin, type II cytoskeletal 1	58	43	112	38	347.51	129.8	149.1	81.5	113.1	58.3	98.2	113.1	118.8	155	80.9	66.9	108.7	102.9	92.1	90	79.2	62.5
P12814	ACTN1	Alpha-actinin-1	46	40	274	17	773.29	103.1	109.1	104.4	115	94.9	141.8	121.8	88.6	51.3	105.9	75	111.4	109.1	86.6	130.5	79.5	72.2
P02545	LMNA	Prelamin-A/C	64	43	117	42	363.93	107.4	112.8	117	91.9	86.5	176.1	168.2	107.3	92.2	99.8	107.2	87.3	104	53.1	60.3	66.7	62.2
P54652	HSPA2	Heat shock-related 70 kDa protein 2	65	41	126	26	394.87	91.6	72.3	92.7	105.4	83.2	76.7	88.1	133	139	121.5	89.3	97.2	96	119.6	87.9	103.4	103.1
O60662	KLHL41	Kelch-like protein 41	56	40	211	40	530.65	97.4	91.5	110.9	99.2	78.1	110.9	109.5	125.6	97.7	126	128	93.4	120.2	75	76.3	81.7	78.4
P02144	MB	Myoglobin	90	27	673	26	1573.98	69.3	66.6	67.9	86	99.5	41.4	80.3	77.5	369.6	105.1	80	118.1	56.1	92.2	85.2	90.3	115
P06733	ENO1	Alpha-enolase	76	32	255	27	738.36	102.1	90.4	104.6	96.8	87.5	102.6	107.5	106.8	119.7	113.8	103.9	102.8	97.6	89.9	90.5	96.6	86.9
P35555	FBN1	Fibrillin-1	28	63	100	63	281.92	79.9	102.9	37.8	48.9	123.6	61.8	207	64.1	73.2	46.6	49.6	40.9	265.9	114.9	145.5	108.4	129.1
O43707	ACTN4	Alpha-actinin-4	55	44	154	25	422.1	91.3	99	98.2	84.7	89.9	212.1	204.1	103.6	80.9	106.5	105.6	81.2	107	55.7	62.5	58.8	58.8
P55072	VCP	Transitional endoplasmic reticulum ATPase	66	42	105	42	321.76	103.3	108.3	122.5	97.4	84.7	131.1	122.8	106.2	90.3	101.9	106.4	84.3	120	80.6	79.3	78.5	82.3
Q13423	NNT	NAD(P) transhydrogenase, mitochondrial	43	44	119	44	341.75	109	113.3	80.4	104.6	137.5	70.2	82.4	105.7	57.4	120.8	81.9	91.2	105.6	93	157	71.4	118.6
P25705	ATP5F1A	ATP synthase subunit alpha, mitochondrial	70	39	164	39	489.31	114.5	110.3	102.8	102.6	125.2	83.4	94.9	117	69	103.4	92.9	84.8	105.7	72.1	133.3	72.7	115.5
P28331	NDUFS1	NADH-ubiquinone oxidoreductase 75 kDa subunit, mitochondrial	67	37	99	37	310.65	110.5	114	96.2	112.1	159.2	69.9	91.1	101.8	55.5	99.7	81	101.7	74.5	89.5	148.8	68.4	126.1
P13639	EEF2	Elongation factor 2	56	42	122	40	340.05	103	100.2	105.5	105.9	82.9	108.8	104.5	110.1	100	103.2	113.9	102.3	105.9	92.9	86.2	87.4	87.3
P0DMV9	HSPA1B	Heat shock 70 kDa protein 1B	61	33	108	23	318.97	98.1	111.9	114.6	102	99.7	86.8	101.9	117.7	109	108	105.5	97.9	109	90.2	82.1	92.9	72.7
Q02218	OGDH	2-oxoglutarate dehydrogenase, mitochondrial	56	47	87	47	267.12	110.1	106.3	96.3	116.7	132.1	81.8	93.6	109.8	66.6	98.1	93.6	92	95.1	84.4	137.4	74.1	112
P08670	VIM	Vimentin	65	39	177	33	467.62	101.2	122.3	118.6	68.1	66.5	241.5	227.7	125.8	94.6	95.3	86.2	63.2	150.2	31.7	37.7	35	34.3
Q96A32	MYLPF	Myosin regulatory light chain 2, skeletal muscle isoform	92	24	493	24	1356.8	114.8	56.1	78.1	83.4	81.3	77.1	68.2	108.7	148.1	88.5	97.6	171.9	68.6	132.5	89.5	143.1	92.6
Q01082	SPTBN1	Spectrin beta chain, non-erythrocytic 1	33	68	91	60	255.75	106.8	121.2	121.6	96.4	79.5	146.5	179.8	138.8	89.8	109	113.4	83.8	95.5	51.3	53.2	57	56.4
P55268	LAMB2	Laminin subunit beta-2	35	48	83	47	261.6	66.8	131.7	74.3	88.6	86.8	110.6	207.4	91.6	67.5	84.2	99.9	98	131.1	86.2	72.9	105.5	96.9
P15259	PGAM2	Phosphoglycerate mutase 2	82	23	202	17	580.11	87.7	56.4	64.6	80.2	86.7	30	56.2	89	224.9	105.5	104.2	139.3	63.7	147.1	95.2	139.5	129.7
P22105	TNXB	Tenascin-X	25	64	82	64	238.38	86.8	123.5	57.1	76.2	106.7	302.2	234.8	75.2	70.4	105.5	70.6	97.7	84.5	50.5	47.7	53.2	57.2
P45378	TNNT3	Troponin T, fast skeletal muscle	50	31	308	28	859.52	109.9	59.3	79.2	82.9	78.5	71	60.2	111.2	107	99.5	124.3	164.9	80.8	127.9	95.1	141.8	106.5
P36871	PGM1	Phosphoglucomutase-1	68	37	137	37	379.32	92.8	67.9	78.8	114.8	79.2	50.4	63.9	95.3	154.8	99	104.5	124.2	63.5	138.4	104.1	142.9	125.4
P49748	ACADVL	Very long-chain specific acyl-CoA dehydrogenase, mitochondrial	63	35	93	35	310.67	94.8	107.9	107.5	105.6	145.6	90.7	94.6	114.4	68	120.9	83.2	80	104	74.7	132.3	70.8	105
P68371	TUBB4B	Tubulin beta-4B chain	70	23	113	4	328.61	98.2	105.4	118.9	93.8	83.5	142.7	124.4	125.8	101.2	99.1	115.7	79.3	128.5	67.5	68	75.3	72.7
P10916	MYL2	Myosin regulatory light chain 2, ventricular/cardiac muscle isoform	95	18	313	17	821.91	71.3	131.1	97.7	121.8	139.9	87	134.6	75.7	56.5	158.3	76.2	63.8	95.6	87.5	123.4	62.9	116.7
Q05639	EEF1A2	Elongation factor 1-alpha 2	63	27	129	16	406.01	105	109.3	107.8	105.8	85.9	107.1	104.7	111.4	95	104.9	119.2	100.8	99.7	87.7	87	85.1	83.5
Q16891	IMMT	MICOS complex subunit MIC60	66	48	92	48	272.75	102.3	100.7	89.5	98.7	119.7	84.2	101.9	114.7	63.6	107.1	100.5	94.9	110.4	88.2	124.1	82	117.7
Q9NP98	MYOZ1	Myozenin-1	85	16	162	16	518.07	80.4	74	79.2	85.6	106.5	53.6	68.1	97	101.6	123.2	112.4	145.6	83.6	122.9	112	129.2	125.1
Q86TD4	SRL	Sarcalumenin	61	26	99	26	303.41	100.3	92.8	102	103.8	120.8	88.9	101.3	120.5	60.5	110	110.7	116.6	96.3	98.1	98.8	82.7	95.9
P12109	COL6A1	Collagen alpha-1(VI) chain	38	33	97	33	319.27	33.1	181.6	30.9	42.3	106.7	306.9	367.4	31.2	36.3	52.1	51.1	36.6	168.2	49.4	61	76.4	68.8
Q8N3K9	CMYA5	Cardiomyopathy-associated protein 5	21	65	80	65	206.92	100.8	94.3	88.4	103.2	89.7	88.8	105.1	106.9	80.6	109.2	113	120.7	91.4	103.6	96.7	103.6	104.1
O00499	BIN1	Myc box-dependent-interacting protein 1	51	28	101	28	306.81	93.4	72	121.3	104.3	89.2	115.9	114.9	117.1	72.5	94	126.3	111	89.5	100.6	70.4	101.5	106
P60174	TPI1	Triosephosphate isomerase	90	21	201	21	657.6	89.6	73.3	75.9	100.2	79.3	64.3	76.2	88.2	187.7	100.9	91.7	150.3	72.9	131.6	87.3	120.6	109.8
P07437	TUBB	Tubulin beta chain	70	23	108	4	291.06	83.8	106.7	105.2	88.5	82	155.9	146.3	120.7	104.9	97.5	155.1	75.6	132.4	54.1	60.4	62.5	68.2
P35908	KRT2	Keratin, type II cytoskeletal 2 epidermal	72	39	78	30	263.93	125.5	156.9	71.5	104.7	67.3	90.5	134.2	110	154.5	80.8	72.2	94.6	96.8	99.4	83.8	91.2	66
P21695	GPD1	Glycerol-3-phosphate dehydrogenase [NAD(+)], cytoplasmic	80	27	123	26	366.27	91.9	64	82.7	108	70	64	71.3	97.3	154.2	99.8	97	135.8	72.9	155.3	69.3	145	121.6
P23109	AMPD1	AMP deaminase 1	51	39	90	35	276.53	85.9	83.8	94.1	84.6	100.7	92.2	88.6	80.1	100.7	145.6	87.5	92.4	67.4	116.4	112.8	150.3	116.9
P08238	HSP90AB1	Heat shock protein HSP 90-beta	56	38	94	17	272.47	98.4	119.5	107.1	90.9	84.7	119.4	112.6	119.9	94.6	109.4	119.6	87	133.4	80	80.4	70.1	72.7
Q9UBF9	MYOT	Myotilin	77	32	146	32	382.64	92.3	115.8	93.4	96.3	124.7	91.1	97.2	97.9	76.8	106.1	109.9	95.1	109.9	93.8	117.7	80.8	101.4
A7E2Y1	MYH7B	Myosin-7B	6	22	454	2	1074.76	142.9	57.3	100.5	103.4	90.2	80.3	56	118.9	41.6	97.2	30.8	201.1	81.2	153.7	113.9	151	80
P00338	LDHA	L-lactate dehydrogenase A chain	69	27	176	26	470.61	82.9	57.1	108.2	76.5	79.7	55.9	61.6	109.2	173.8	105.6	79.5	166.4	58.5	117.6	104.3	169.8	93.3
P06396	GSN	Gelsolin	52	37	102	37	314.06	121.8	107.2	134.6	102.2	69.7	145.1	140	128.7	94.3	147.8	104.2	72.8	116.9	47.5	49.8	71.9	45.3
P35527	KRT9	Keratin, type I cytoskeletal 9	62	32	80	30	283.81	115.3	150.6	83.2	105.9	58.3	106.2	102	119.8	130.2	81.9	55.7	125	120.7	89.6	106.2	80.7	68.6
P01023	A2M	Alpha-2-macroglobulin	45	47	79	47	220.52	97.3	145.7	124.1	64.4	97.9	96.4	77.6	80.1	307.5	114.9	93.1	60.7	126.7	40.7	60.6	54.2	58.1
O95425	SVIL	Supervillin	33	61	75	61	209.72	94.2	99.8	110.3	90.9	91.5	112.3	108.9	100.5	84.8	137.5	101.6	101.8	105.7	82.9	86.2	95	96.1
P13645	KRT10	Keratin, type I cytoskeletal 10	55	33	81	29	261.38	130.1	152.5	70.9	111.8	61.8	91.7	132.4	112.8	165	81.9	80	94.1	95.7	95.9	75.9	84.7	62.8
P63316	TNNC1	Troponin C, slow skeletal and cardiac muscles	63	13	307	12	763.41	58.8	101.4	75.6	97.9	142.1	94.9	133.1	84.5	53.3	168.9	106.6	69.3	82.7	97.2	101	72	160.8
Q53GG5	PDLIM3	PDZ and LIM domain protein 3	70	19	162	19	476.12	87.3	74	87.4	84.2	101.6	95.1	88.3	90.9	155.3	143	92.2	123.5	96.9	95.6	85	109.5	90.1
Q15063	POSTN	Periostin	48	34	80	34	229.12	26	28.2	29.4	20.2	19.6	878	251.6	58	26	66.3	61.9	12.9	144.4	17.8	17.2	21.6	20.8
P08590	MYL3	Myosin light chain 3	82	17	275	14	796.93	70.9	133.1	97	132.5	175.9	33.1	113.1	55	51.4	174.7	71.1	64.1	61.9	108.8	111.1	79.8	166.4
P50993	ATP1A2	Sodium/potassium-transporting ATPase subunit alpha-2	44	40	74	26	242.77	122.9	82	105.3	114.1	111.1	82.1	100.3	88.2	76.1	119.5	108.2	103.5	123.6	79.3	112.3	76.9	94.6
P07900	HSP90AA1	Heat shock protein HSP 90-alpha	49	39	98	23	283.96	110.7	132.9	107.7	95.4	93.9	108.3	106.2	113.9	95.6	104.6	105.7	83.6	134	84.2	82.7	68.6	71.9
P55786	NPEPPS	Puromycin-sensitive aminopeptidase	51	43	78	43	209.44	92.4	86.9	90.1	102.1	94.1	75.3	74.1	102	139.7	101.1	95.2	108.9	88.9	123.1	106.1	111.5	108.5
P10809	HSPD1	60 kDa heat shock protein, mitochondrial	67	30	61	30	188.15	104.2	118.9	88.2	94	120.7	106.2	103.5	109.2	101	114.5	101	83.4	112.3	73	116.6	65.6	87.6
Q00610	CLTC	Clathrin heavy chain 1	34	46	69	36	216.69	105.1	120.5	126.4	100.6	84.8	149.6	155.5	119.1	80	100.7	110.7	81.5	127.8	54.4	63.1	58.6	61.4
Q7Z406	MYH14	Myosin-14	31	54	124	43	291.99	98.8	119.2	133.1	102.7	92.4	124.8	130.7	117.8	81.9	111.6	114.7	85.9	109.5	63.2	79.5	59.8	74.5
Q9Y2J8	PADI2	Protein-arginine deiminase type-2	42	28	81	28	235.57	99.5	99.4	94.7	102.3	71.3	111.6	105.8	101.3	116.5	155.7	115.1	81.8	161.4	81.4	70.8	60.7	70.9
P07451	CA3	Carbonic anhydrase 3	80	18	390	18	1077.86	78.9	109.2	104.7	94.7	71.5	131.3	102	79.8	135.8	120	170.8	82.4	90.2	78	89	90.8	70.9
Q9Y4G6	TLN2	Talin-2	27	53	62	39	188.52	105.6	99	113.6	102.6	85.6	130.6	134.7	116.5	96	109.5	107.2	95.5	105.1	65.9	77.5	83.1	72.2
P48735	IDH2	Isocitrate dehydrogenase [NADP], mitochondrial	52	29	114	28	306.91	105.9	102.8	94.2	113.7	162	58.4	82.8	100.5	91.8	114.4	78.2	78.3	92.2	71.7	164.9	71.8	116.4
P27816	MAP4	Microtubule-associated protein 4	49	47	78	47	193.04	80.8	107.2	92	78.6	99.9	159.7	143.1	107.7	86.6	103.3	109.9	88.3	143.7	68.4	70.4	80.4	80
P11021	HSPA5	Endoplasmic reticulum chaperone BiP	57	37	75	34	241.3	111.1	128.7	125.9	88.3	79	163.8	139.4	109.8	71.7	100.6	97.3	78.1	154	60	68.6	65.5	58.4
P17540	CKMT2	Creatine kinase S-type, mitochondrial	56	20	123	19	320.21	92.8	110.4	82.6	103.9	138.2	69.2	98.1	113.5	91.1	108.1	103.5	72.1	90.2	85.6	110.3	74.1	156.2
Q16851	UGP2	UTP--glucose-1-phosphate uridylyltransferase	62	29	88	29	249.17	101.3	123.2	72.3	113.2	93.6	76.2	97.7	102.2	114.9	108.9	114	100.6	109.3	101.4	90.1	78.9	102.2
Q6ZMU5	TRIM72	Tripartite motif-containing protein 72	70	23	80	23	258.81	111.3	104.8	101.4	107.6	95	95.5	98.1	110.6	76.7	116.7	105.9	97.2	96.5	95.2	99	92.5	96.1
Q13642	FHL1	Four and a half LIM domains protein 1	58	27	423	27	1040.41	106.9	80.3	100	93.1	91.9	52.2	70.2	107.9	175.6	107.7	152.2	98.6	66.4	96.8	99.6	97.7	102.7
P19367	HK1	Hexokinase-1	42	40	85	36	226.54	121.3	93.7	138	114.4	88.9	87.9	91	136.4	72.7	115.3	84.5	107.1	96.5	87.7	89.1	71.9	103.5
P13807	GYS1	Glycogen [starch] synthase, muscle	39	25	68	25	227.44	94.8	100.3	104.6	122.1	100.8	125.6	100.7	96.7	63.3	104.4	109.5	73.9	109.4	108.8	106.3	94.2	84.6
P68871	HBB	Hemoglobin subunit beta	100	16	476	8	1190.61	116.4	98	141.1	58.2	119.5	92.9	67.2	99	337	89.5	82.3	48.7	109.3	49.3	47.1	66.3	78.3
P06744	GPI	Glucose-6-phosphate isomerase	50	25	96	25	245.55	64.1	57.2	75.9	66.2	82.2	79.8	76.6	130.2	159.3	126.3	125.3	128.7	87.1	110.2	106.6	116	108.3
Q8NB12	SMYD1	Histone-lysine N-methyltransferase SMYD1	57	27	93	27	264.38	99.1	99.2	100.4	109.8	102.8	88	97.1	108.2	71.6	120.6	110	81.4	101.7	99.4	108.2	97.6	104.9
P40926	MDH2	Malate dehydrogenase, mitochondrial	68	20	112	20	354.45	110.7	92.5	93.8	104.5	116	75	79.2	108	111.4	104	96	97	93.5	97.8	128.7	78.1	113.8
P69905	HBA1	Hemoglobin subunit alpha	92	11	347	11	897.51	108.6	98.5	138.5	58.1	110.7	85.8	68.1	90.8	401.8	79.2	74.7	47.9	110.3	48.4	46.8	61.1	70.7
P68366	TUBA4A	Tubulin alpha-4A chain	58	22	111	6	333.49	96.7	100.3	108.1	94	84.2	121.8	112.4	114.8	113.8	99.9	141.1	81.9	137.6	65.5	68.9	79.9	79
Q15772	SPEG	Striated muscle preferentially expressed protein kinase	21	55	66	55	184.39	98.7	97.1	97.6	104.3	95	93.7	98.7	95.8	82.1	118.2	100.4	114.2	111.7	97.7	97.6	98.7	98.6
Q8IWX7	UNC45B	Protein unc-45 homolog B	50	40	63	40	181.87	106.7	110.7	106	89.3	82.3	135.3	105.4	118.2	80.3	102.5	119.6	106.3	124.7	87.7	66.9	79.3	78.7
P17174	GOT1	Aspartate aminotransferase, cytoplasmic	77	26	92	26	272.99	101.1	90.4	78.1	102.8	114.9	55.1	72.1	120.8	134.5	96.2	119	97	87.1	99.6	128.4	74.6	128.1
P55084	HADHB	Trifunctional enzyme subunit beta, mitochondrial	58	26	79	26	209.19	100.1	123.7	106.6	99.3	138.8	84.3	86.9	112.2	78.5	112.2	82.6	79.6	100.2	80.3	142.8	74.4	97.4
P13805	TNNT1	Troponin T, slow skeletal muscle	47	25	179	19	436.31	64.2	128	94.9	134.4	132.6	62.2	123.5	76.4	41.3	153.8	89.5	61.9	104.5	88.4	131.7	64.4	148.2
P11047	LAMC1	Laminin subunit gamma-1	32	46	66	46	187.05	60.4	120.1	66.1	77.6	91.1	127.9	211.6	82.2	46.8	75	94.9	87.7	163.2	85.8	100.8	114.3	94.5
P38646	HSPA9	Stress-70 protein, mitochondrial	52	35	72	34	215.62	110.9	107.7	96.6	91.7	110.7	114.2	105.2	128.1	85.9	107.2	102.5	81.5	132.2	73.2	106.9	60.9	84.7
O75746	SLC25A12	Calcium-binding mitochondrial carrier protein Aralar1	52	30	64	24	194.71	123.2	88.1	92.6	119.8	119.5	76.5	87.6	106.8	69.2	107.7	94.3	108.3	81.1	101	116.6	81.6	126.2
P12110	COL6A2	Collagen alpha-2(VI) chain	30	29	67	29	224.04	30.4	181	28	37.9	113.7	329.1	372.5	29.4	36.6	50.7	46.7	31.6	165.9	47.3	60.9	76.2	62.3
P48788	TNNI2	Troponin I, fast skeletal muscle	60	17	324	14	861.86	110.7	60.4	79.1	85.4	82.5	68.3	59.5	116.2	102.9	97.5	90.9	179	84.2	139.8	99	146.8	97.7
P49411	TUFM	Elongation factor Tu, mitochondrial	70	25	54	25	166.45	99.9	107.9	91.1	98.2	119.8	107.1	113.1	106.8	86.9	111.1	99	87.5	103.9	79.5	117.9	69.6	100.6
P07355	ANXA2	Annexin A2	76	33	89	33	264.95	138.3	125.8	135.9	90.3	79.2	179.6	174.6	131.5	98.1	109.7	107.2	67.3	95.7	41.5	41.4	43.3	40.5
P31415	CASQ1	Calsequestrin-1	29	16	187	16	480.7	106.3	73.2	90.2	93.7	84.3	69.2	74.7	91.9	126.9	107.2	114.2	140.7	86.5	117.7	81.9	128.5	113
P48147	PREP	Prolyl endopeptidase	65	37	59	37	179.15	93.9	74.1	88.8	90.3	76.4	70.2	61.8	101.2	194.7	118.4	97.2	120.6	77.5	114.1	97.6	116.8	106.4
P02751	FN1	Fibronectin	22	41	57	41	169.18	74.8	146.2	73	55.9	74	364.3	225.1	61.1	69.8	64.5	83.7	58.7	134.8	43.6	49.1	49	72.4
P22314	UBA1	Ubiquitin-like modifier-activating enzyme 1	40	34	67	34	206.58	92.8	96.7	96.1	90.8	92	94.8	92.1	107	174.9	114.9	100.5	93.7	106.8	85.9	89.7	90.5	80.6
P04792	HSPB1	Heat shock protein beta-1	87	18	125	18	361.23	98	89	116.2	91.3	74.7	113.8	87	106.9	133.6	112.7	112.4	88.8	118.4	97.1	77.9	109.4	72.7
P21796	VDAC1	Voltage-dependent anion-selective channel protein 1	84	20	97	18	289.41	109.1	109	95.8	117.3	137.5	59.4	81.5	91.2	63.7	104.3	80.5	99	94.5	99.9	148	83.2	125.9
Q9NZU5	LMCD1	LIM and cysteine-rich domains protein 1	84	29	72	29	196.91	97.2	96.8	76.2	115.1	110.3	71.8	95.8	94.9	105.6	97.9	107.8	81.6	96.5	85.7	157.2	96.2	113.5
P31040	SDHA	Succinate dehydrogenase [ubiquinone] flavoprotein subunit, mitochondrial	55	24	55	24	191.65	109.3	115.7	104.4	111.2	130	82.7	99.1	104.1	65.9	94.7	84.8	92.8	102.4	88.2	126.2	72.6	115.9
P02042	HBD	Hemoglobin subunit delta	100	16	236	8	643.41	110.9	92.7	132.9	58.2	112.1	87.6	62.7	96.5	387.4	87.2	82.6	50.8	98.8	50	46.5	65.9	77.1
P07954	FH	Fumarate hydratase, mitochondrial	54	23	61	23	176.38	106.1	106.2	93.6	106.4	136.1	82.3	98.2	97.4	89.9	111.7	88.3	85.7	101.4	81.6	139.9	68.3	106.9
Q13885	TUBB2A	Tubulin beta-2A chain	62	20	95	3	238.78	84.8	97.8	118.3	75	60.6	319.7	186.5	107.2	73.7	93.8	90.3	40	152.7	48.8	56.1	47.7	47
Q96HC4	PDLIM5	PDZ and LIM domain protein 5	35	21	110	21	301.7	95.7	92.1	85.1	101.7	102.1	57.8	76.1	95	93.2	121.8	96.6	130.4	83.7	115.8	125.9	111.5	115.4
Q05707	COL14A1	Collagen alpha-1(XIV) chain	26	35	50	35	153.28	55.2	64.6	46.7	41.3	54.4	435.9	327.8	59.6	56.7	92.7	85.8	52.8	138	44.2	52.3	49.3	42.5
P07237	P4HB	Protein disulfide-isomerase	67	35	75	35	224.64	104.2	86.5	115.4	91	92.8	128.1	113.6	117.9	104.1	114.9	102.2	101.3	123.7	74.5	72.4	86.6	70.8
P31930	UQCRC1	Cytochrome b-c1 complex subunit 1, mitochondrial	57	20	51	19	192.85	114	112.3	95.1	110.8	136.5	67.9	88.6	109.2	69.2	101.3	94.7	96.3	67.3	91.9	136.7	80.6	127.6
P24752	ACAT1	Acetyl-CoA acetyltransferase, mitochondrial	60	21	71	21	217.54	104.4	125.3	77.1	119.3	166.6	40.1	78.5	92.4	83.2	92.8	90.6	89.1	83.9	102.3	157.9	84.8	112
Q86TC9	MYPN	Myopalladin	39	41	63	40	174.6	110.6	99.7	118.3	110.8	88.7	127.7	112.2	97.9	62.8	110.2	88.4	107.6	118.2	88.3	88	84.1	86.6
P35749	MYH11	Myosin-11	27	45	121	26	267.59	87.6	72.5	87.2	92.6	98.5	132.3	171.9	102.5	75.2	115.9	121	101.3	83.5	96.3	82.2	95.1	84.2
Q9BQE3	TUBA1C	Tubulin alpha-1C chain	58	22	76	6	209.25	97.2	113.8	127.2	92.4	74.4	183.2	145.1	126.5	98.7	94.8	120.9	64.6	126.6	56.4	56.3	61.8	60.1
P30041	PRDX6	Peroxiredoxin-6	72	19	70	19	197.79	90.1	90.9	95.8	98.1	106.7	73.7	86.7	105.8	166.5	108.9	88.6	102.3	89.8	83.2	104.5	113.3	95.1
P22695	UQCRC2	Cytochrome b-c1 complex subunit 2, mitochondrial	54	21	68	21	224.67	119	116.9	102.2	117.2	137	67.8	92.6	110.6	58.9	101.2	86	94.1	65.8	93.7	140.9	78.8	117.3
P08559	PDHA1	Pyruvate dehydrogenase E1 component subunit alpha, somatic form, mitochondrial	58	21	52	21	153.33	103.9	101.8	91.9	101.2	121.7	76.5	88.4	110	71.8	104.2	89.3	96.5	104.5	94.8	137.2	83.3	123.1
Q16531	DDB1	DNA damage-binding protein 1	38	37	57	37	157.53	93	111.9	109.6	99.7	90.8	99.7	102.8	108	100.3	108.2	105.6	111	101.2	92.6	87.4	89.5	88.6
P00352	ALDH1A1	Aldehyde dehydrogenase 1A1	70	27	59	24	204.42	86.9	125.5	143.4	113.7	81.5	124.7	111	133	94.7	82.1	104.8	53.9	90	86.5	88.6	74.1	105.7
Q8N142	ADSS1	Adenylosuccinate synthetase isozyme 1	57	23	60	22	183.12	102.3	67.6	102.3	100.8	98.4	52.7	58.9	92.4	113.3	98.3	99.9	129.1	81.1	109	115.8	139.9	138.2
O95817	BAG3	BAG family molecular chaperone regulator 3	69	29	60	29	176.33	79.2	82.9	102.5	80.2	88.4	146.7	147.4	151.7	73.8	109.7	164	81.6	100.9	77.9	60.2	74.7	78.4
P68104	EEF1A1	Elongation factor 1-alpha 1	59	22	73	11	201.11	88.9	115.1	139	74.9	56.9	251.1	204.4	136.6	82.4	86.3	131.8	52.1	126.7	35.2	35.2	40.3	43.1
P62258	YWHAE	14-3-3 protein epsilon	76	23	80	20	214.76	99.2	90.6	107.3	94	91.5	114.5	99.7	111.6	129.8	105.2	114	104.9	97.3	89.4	76.7	89.6	84.9
P54289	CACNA2D1	Voltage-dependent calcium channel subunit alpha-2/delta-1	34	32	58	32	166.82	106.1	79.1	109.1	93	86.7	134.7	101.4	111.2	75.2	84.1	113.8	103.2	94.8	108.2	96.1	110.2	93.2
P13489	RNH1	Ribonuclease inhibitor	66	21	44	21	161.24	99	88.7	105.5	94.2	89	110.4	91.7	120.5	140.9	107.5	107.6	100.5	105.4	90.4	83.3	87.2	78.3
P12235	SLC25A4	ADP/ATP translocase 1	69	22	128	6	324.13	112	130.1	86.7	103.3	141.1	57.7	81.2	97.6	60.3	94.7	93	83.6	93.5	98.5	144.5	81.2	140.9
Q9NY65	TUBA8	Tubulin alpha-8 chain	48	17	82	6	239.98	91.2	88.5	115.3	108.8	85.8	42.6	101	127.8	102.1	107.8	144.1	97.6	97.5	98.9	83.3	95	112.8
P11586	MTHFD1	C-1-tetrahydrofolate synthase, cytoplasmic	46	35	52	35	146.44	97	95.1	94.3	90.8	103.1	87.3	106.8	113.7	102.3	110.6	105.6	119.2	102.9	82.9	108.2	92.2	87.9
Q9GZV1	ANKRD2	Ankyrin repeat domain-containing protein 2	71	23	53	23	177.34	92.7	170.3	52.9	75	81.4	218.7	151.9	44.4	97.5	104.3	79.6	53	185.3	89.2	97.2	54.3	52.2
P33121	ACSL1	Long-chain-fatty-acid--CoA ligase 1	42	29	59	29	177.62	98.8	125.3	84	101.8	143.3	68	87.1	109.3	81.8	112.4	86.1	84.4	97.7	87.8	147.2	70.6	114.5
P04114	APOB	Apolipoprotein B-100	13	47	51	47	128.02	140	233.5	125.5	79.1	99.7	135.1	92.8	81.9	157.5	89.4	71.8	51.8	91.8	52.2	54.3	62	81.8
O00757	FBP2	Fructose-1,6-bisphosphatase isozyme 2	59	19	58	17	206.03	93.1	69.7	97.3	104.1	95.5	28.4	50.4	87.5	170.8	94.3	91.7	158.8	40.1	146.2	72.5	153.6	145.9
P02675	FGB	Fibrinogen beta chain	65	25	41	25	142.96	108.1	179	136.6	68.4	87.8	160.6	74.3	72	162.1	92.4	72.9	48.3	136.4	63.7	72.3	65.4	99.5
P20807	CAPN3	Calpain-3	42	29	48	29	155.83	97	84.6	90.1	102.9	101	101.1	78.4	78.8	76.6	92.7	121.1	128.1	125.9	104.8	105.1	118.8	93.1
P26038	MSN	Moesin	54	39	67	25	177.55	101.9	106.4	117.5	92.6	72.7	177.7	149.2	115.4	90.7	103.9	115.2	81.7	114.9	64	62	71.4	62.9
P00505	GOT2	Aspartate aminotransferase, mitochondrial	59	26	68	26	200.23	112.3	96.6	76.9	114.1	136.9	56.4	73.5	104.5	101.1	102.5	75.4	101.5	80.9	109	152.9	79.1	126.4
O75083	WDR1	WD repeat-containing protein 1	54	24	51	24	160.45	91.2	84.8	93.5	90.1	84	84.9	102.6	112.9	128.3	117.5	136.9	103.9	112.3	88.3	76.9	99.6	92.3
P30153	PPP2R1A	Serine/threonine-protein phosphatase 2A 65 kDa regulatory subunit A alpha isoform	55	30	53	30	150.98	99.3	101.5	104	96.8	97.2	106.9	99.8	117.6	111.5	109.6	105.8	95.8	111.9	88.3	90.2	79.1	84.6
P50395	GDI2	Rab GDP dissociation inhibitor beta	72	28	50	20	147.28	99.2	101.1	119	92	93.2	115.8	107.8	120.4	107.5	101.4	101.6	98.3	120.6	83.8	84.3	75.6	78.4
P01009	SERPINA1	Alpha-1-antitrypsin	58	24	68	24	206.78	127.1	145.2	127.1	94	78.8	78.1	74.4	86.7	285.1	87.3	94.1	55.7	151	55.4	47.5	55.5	56.9
P00738	HP	Haptoglobin	55	23	56	23	165.75	105.4	111.4	168.9	72.1	81.6	175.7	75.9	84.7	227.3	97.5	69.3	46.8	177.5	60.3	44.8	37.7	63.1
Q9H987	SYNPO2L	Synaptopodin 2-like protein	39	26	50	26	167.58	87.8	92.9	83.9	104.6	96.2	119.2	109	94	73.9	113	104.9	113.7	111.1	99.5	96.7	103.1	96.4
Q9H1R3	MYLK2	Myosin light chain kinase 2, skeletal/cardiac muscle	57	29	51	28	153.93	81.2	55.8	74.6	94.5	125.8	31.9	49.8	67.4	98.4	121.8	69	173.2	67	149.6	98.8	194.6	146.7
P05023	ATP1A1	Sodium/potassium-transporting ATPase subunit alpha-1	26	23	46	10	150.37	83.7	91.5	84.9	66.2	69.5	216.8	156.6	84.5	57.8	98.3	100.8	66.6	163.4	100.2	115.3	84.8	59.1
P02585	TNNC2	Troponin C, skeletal muscle	76	15	304	13	737.7	79.6	44.8	48.9	57.1	87.9	71.1	62.3	124.2	140.5	104.4	137.7	196	52.9	149	64.6	162.4	116.7
P12277	CKB	Creatine kinase B-type	62	16	78	15	212.59	115.4	157.4	115.3	57	165	164	126.2	166.5	91.3	90	80.5	42.7	52.9	35.7	139.8	49.2	51.2
P00568	AK1	Adenylate kinase isoenzyme 1	79	16	117	16	299.46	111.2	63.3	89.5	96.4	63.2	65.1	61.8	101.9	197.1	98.2	107.9	129	72	135.9	75.1	137	95.3
P42765	ACAA2	3-ketoacyl-CoA thiolase, mitochondrial	68	19	47	19	155.69	97.4	129.3	92.1	83.5	128.7	104.7	91.7	113.8	98.1	110.4	92	79.2	88.1	75.9	139.5	73.6	101.8
Q06830	PRDX1	Peroxiredoxin-1	82	20	72	16	197.72	129.3	105	138.5	121.2	95.3	79	93	127.3	111.8	87.9	110.7	87.7	81.6	77.9	88.5	90.8	74.6
P50461	CSRP3	Cysteine and glycine-rich protein 3	78	14	61	13	212.53	105	96.6	97.7	76.6	91	109	82.4	122.5	121.3	154.8	170.9	82.2	120	48.6	95.2	69.4	56.8
P40123	CAP2	Adenylyl cyclase-associated protein 2	59	22	56	20	160.54	96.3	93.9	108.1	100.8	97.2	99.2	101.8	100.9	71.1	109.4	94.7	120.6	107.8	95.9	95.3	109.3	97.6
A8MU46	SMTNL1	Smoothelin-like protein 1	45	22	50	22	147.7	87.8	80.3	68	77.1	114.1	67.2	66.5	99.5	221.3	151.8	72.9	109.7	79.4	80.7	76.3	136.6	110.9
P34932	HSPA4	Heat shock 70 kDa protein 4	45	30	43	29	124.3	103.3	110.3	107.9	88.3	89	145	124.4	104.5	104	110	105.2	84	127.2	80.7	73.2	70.9	72
P11216	PYGB	Glycogen phosphorylase, brain form	29	23	105	8	264.07	96.3	108.3	92.4	95.4	89.2	125.8	113.7	112.6	100.9	91	108.1	94.6	101.9	95.5	88.6	91.9	93.8
P02671	FGA	Fibrinogen alpha chain	33	25	58	25	165.83	114.2	180.5	126.9	72.7	87.1	155.7	69.8	70.7	190.4	85	82.6	48	118.8	61.5	65.2	69.5	101.6
O75369	FLNB	Filamin-B	14	32	78	17	211.41	98.5	103.6	97.7	84.6	94.7	125.9	150.4	111.2	102.9	102.4	126.4	93.8	109.6	72.2	81.1	67.7	77.2
P07195	LDHB	L-lactate dehydrogenase B chain	56	18	59	17	175.55	85.3	170.4	101.3	56.5	165.1	105.3	124.9	110.5	129.2	144.8	115.5	51.5	71.7	40	126.5	48.9	52.4
Q92614	MYO18A	Unconventional myosin-XVIIIa	21	36	41	36	109.43	82.9	103.7	104.4	92.4	79.6	181	130.1	105	57.6	110.9	120.7	72.5	183.3	67.5	63.5	66.1	78.8
P40925	MDH1	Malate dehydrogenase, cytoplasmic	54	21	85	21	228.46	87.6	101.8	80	99.2	116.2	60.4	76	98	143.2	104	92.3	90.3	84.9	108.9	151	82.9	123.4
P0DOX5		Immunoglobulin gamma-1 heavy chain	48	16	83	8	253.16	90.4	147.6	133.5	54.6	75.3	64.2	69.5	67.1	210.1	95.1	110.6	57.5	335.7	43.2	44.2	51.2	50.2
P35443	THBS4	Thrombospondin-4	37	23	41	21	150.19	63.1	121.9	49.5	42.4	45.8	516.1	358.6	67	45.7	72.1	83.4	29.6	81.1	29.2	30.1	29.9	34.6
Q9NQC3	RTN4	Reticulon-4	32	27	47	27	141.52	76.3	78.2	97.9	82.7	83.3	149.8	131.1	128.9	73.9	121	140.3	96	143.5	73.2	67.2	80.1	76.6
Q99497	PARK7	Parkinson disease protein 7	88	18	69	18	213.35	87.3	71.7	85.2	88.6	84.5	73	70.6	101.6	220.8	108.3	130.3	104.8	79	115.5	78.1	102.6	98.2
P07814	EPRS1	Bifunctional glutamate/proline--tRNA ligase	29	40	56	38	156.44	99.2	102.6	107.3	101.2	97.3	99.3	100.5	107.4	124.1	111.2	101.3	101.7	99.9	86.1	87.2	81.9	92
P67936	TPM4	Tropomyosin alpha-4 chain	60	22	227	4	464.77	98.7	94.3	100.3	102.5	65.7	135.2	142	99.9	131.4	88.8	107.8	87.9	136.6	59.6	104.5	72.4	72.5
P17655	CAPN2	Calpain-2 catalytic subunit	42	22	34	21	116.67	102.7	101.1	120.7	107.6	85.7	132	123.1	145.5	95	135.3	102.8	89.2	112.1	59.8	62	53	72.4
Q16555	DPYSL2	Dihydropyrimidinase-related protein 2	59	23	39	19	133.03	107.5	112.4	139.9	97.7	79.7	169.1	163	154.8	109.7	84.2	139.9	59.7	88.6	45	51.3	48.5	49.1
P22061	PCMT1	Protein-L-isoaspartate(D-aspartate) O-methyltransferase	74	15	47	15	144.21	100.8	80	114.3	94	98.9	93	90.7	131.4	117.5	92	136.5	104.7	104	89.2	76.2	92	84.8
P09622	DLD	Dihydrolipoyl dehydrogenase, mitochondrial	49	18	43	18	138.57	111	118	98.2	95.2	137.2	101.2	96.2	112.5	62.8	99.6	89.9	84.5	112.1	78	132.3	70.1	101.2
Q9UKS6	PACSIN3	Protein kinase C and casein kinase substrate in neurons protein 3	56	20	38	20	127.66	103.5	80.4	124.3	107.2	76.8	108.4	120.7	139.4	79	111.7	141.6	113.5	83.3	75.8	63.4	92.5	78.4
Q9NZQ9	TMOD4	Tropomodulin-4	73	17	44	16	149.42	89	82	78.2	92.3	101.5	74	84	97.7	80.2	124.4	99.4	132.5	79.8	127.9	108.3	129.5	119.4
O00410	IPO5	Importin-5	30	24	38	21	110.08	82.1	84.7	97.6	92.2	88	139.3	110.6	110.2	90.5	104.4	115.1	117.3	113.7	89.1	81.4	93.3	90.5
P46020	PHKA1	Phosphorylase b kinase regulatory subunit alpha, skeletal muscle isoform	25	30	53	30	140.35	96.4	71.3	75.2	111	80.3	59.8	67.8	94.2	69.6	94.3	107.1	184.4	78.9	153.3	92.9	133.6	130.1
P42704	LRPPRC	Leucine-rich PPR motif-containing protein, mitochondrial	32	40	48	40	121.87	101.7	111.8	103.2	104	106.7	116.1	105.5	132.3	75.8	110.5	102	86.9	78.2	84.3	112.9	70.2	97.7
Q13228	SELENBP1	Methanethiol oxidase	62	24	44	24	132.77	118.5	97.1	114.1	92.3	98.7	63.9	80.8	114.4	224.5	134.6	105.9	84	66.6	79.1	79.7	66.5	79.5
Q9Y235	APOBEC2	C->U-editing enzyme APOBEC-2	71	13	53	13	168.31	108	85.4	99.6	104.2	133.3	39.1	56.4	131.9	99.2	98.2	77.7	151.1	66.2	123.8	110.6	109.1	106.3
P49821	NDUFV1	NADH dehydrogenase [ubiquinone] flavoprotein 1, mitochondrial	57	20	47	20	151.27	113.7	116.3	96.3	117.4	156.9	65.4	92.4	100.4	56.1	100.6	91.7	97.5	71.9	85.7	147	64.9	125.9
Q5VYK3	ECPAS	Proteasome adapter and scaffold protein ECM29	19	29	42	29	117.26	103.4	98.7	120.2	109	81.9	98.7	100.5	116.7	84.6	99.9	112.6	105.7	107.4	89.8	75.8	101.9	93.2
P31948	STIP1	Stress-induced-phosphoprotein 1	57	36	57	36	143.27	96.4	103.3	100.3	87	96.9	89.4	88.6	110	123.3	117	116.9	106.2	92.7	99.1	77.7	98.3	96.9
Q8NI60	COQ8A	Atypical kinase COQ8A, mitochondrial	32	17	44	17	144.22	95	106.1	98.8	116.7	155.7	65.4	75.2	97.3	95.1	100.2	79	71.9	106.3	83.9	153.9	63.7	135.8
P02647	APOA1	Apolipoprotein A-I	67	21	55	21	160.56	95.7	152.9	92.5	55.6	146.9	159.5	85.9	86.1	329.8	106	48.1	48.7	105.8	37.5	44.2	52.6	52.2
P0C0L5	C4B	Complement C4-B	23	30	44	30	122.72	142	143.3	195.7	75	101.2	108.9	76.8	86.4	148.1	95.8	75.9	59.1	149.4	61.1	52.3	58.3	70.7
P43155	CRAT	Carnitine O-acetyltransferase	40	24	59	24	153.92	106.7	126.6	84.8	91.1	142.2	60.6	82.9	110.8	115	120.9	91.2	76.3	92.1	84.2	135	70.2	109.6
P14649	MYL6B	Myosin light chain 6B	72	15	79	13	228.18	76.9	195.1	121.4	75.6	141.9	109.5	180.4	125.9	46.6	98.4	99.8	72.8	75.8	54.6	114.8	55.6	54.9
P15121	AKR1B1	Aldo-keto reductase family 1 member B1	61	18	50	17	147.41	109.7	71.3	81.4	102.4	80.8	62.3	65.4	115.9	240.9	102.4	110.9	93	79.3	113.2	85.7	100.3	85.2
P24298	GPT	Alanine aminotransferase 1	58	18	33	15	108.71	82.6	112.2	83.2	92.6	136.3	57.5	79.4	116.4	142.1	114.3	101.1	82	93.7	82.7	136.2	51.4	136.2
O00151	PDLIM1	PDZ and LIM domain protein 1	68	17	35	16	125.35	66.9	116.1	86.2	78.8	180	131.8	112.9	70.3	87.8	155.8	98	65.1	105.4	67.2	118.4	64.3	94.8
Q9Y277	VDAC3	Voltage-dependent anion-selective channel protein 3	61	15	58	13	181.88	107.8	115.2	98.1	111.2	140.6	83.7	82.4	91.1	48.6	99.9	78.1	81.8	110.6	95.6	161.4	79.1	114.9
Q9NZN4	EHD2	EH domain-containing protein 2	57	23	35	20	112.16	81.3	115.1	96.2	89.5	96.8	151.2	169.7	122.1	144.4	111.8	107.4	80.5	81.7	55	70	59.3	68.2
P04083	ANXA1	Annexin A1	63	20	42	20	136.01	105.9	114.6	123.5	76.9	72.7	217.8	161.2	137.4	110.2	115.2	102.7	65.2	108.6	53.5	40.6	52.8	41.2
Q96AQ6	PBXIP1	Pre-B-cell leukemia transcription factor-interacting protein 1	36	24	43	24	135.49	94	96.1	100.3	92.6	90.2	98.9	106	123.2	99	134.6	126.8	111.2	106.5	83.4	72.5	81.3	83.4
P10515	DLAT	Dihydrolipoyllysine-residue acetyltransferase component of pyruvate dehydrogenase complex, mitochondrial	31	16	42	16	128.27	94.2	91.6	84	88.8	130	73.4	84.3	105	72.5	110.1	93.1	111.4	104.7	100.1	135.5	83.4	138.1
P46940	IQGAP1	Ras GTPase-activating-like protein IQGAP1	23	30	38	30	108.51	101.8	123.2	108.8	88.7	84.9	161.2	167.1	106.2	114.1	98.7	106.4	87	108.1	57.7	59.4	61.1	65.6
P30622	CLIP1	CAP-Gly domain-containing linker protein 1	27	35	43	35	113.05	97.4	101	113	92.4	89.6	123.4	131.5	114.2	87.9	111.6	99	101.7	107.5	78.9	81.9	87.6	81.4
Q2TBA0	KLHL40	Kelch-like protein 40	36	22	52	22	152.62	119.2	126.3	121.2	90	73.8	137.7	148.8	129.8	62.7	114.8	125.7	74.7	113.2	61.1	68.9	65.1	67
P08603	CFH	Complement factor H	30	28	33	26	100.08	134.9	140.2	115.5	77.7	84.8	115.8	103	79.5	202.1	95.7	98.1	64.9	140.1	55.8	54.8	60	77.1
Q9Y613	FHOD1	FH1/FH2 domain-containing protein 1	32	27	39	27	126.02	84.6	88.1	83.2	98.7	95	84.7	93.1	103.2	97.5	122.6	102	138.2	100.2	110.3	90	96.2	112.2
P30837	ALDH1B1	Aldehyde dehydrogenase X, mitochondrial	42	21	43	18	114.87	93.3	61.7	155.4	125.6	40.6	373	192.5	69.7	60.9	105.2	72.2	39.7	91.8	59.3	73.8	46.6	38.7
P12236	SLC25A6	ADP/ATP translocase 3	60	19	89	1	213.54	93.8	115.4	111.3	68.2	102.1	158.6	157.8	131.9	73.2	112.8	90.7	84	102.7	49.4	79.8	74	94.5
Q14195	DPYSL3	Dihydropyrimidinase-related protein 3	49	20	40	16	123.37	101.4	144.8	109.4	94.1	110.8	108.9	157.4	115	91.2	112.3	136.7	56.9	103.8	50.6	82	54.3	70.3
Q99715	COL12A1	Collagen alpha-1(XII) chain	15	34	39	34	85.11	46.5	56.5	49.9	48.6	52.4	495	337.5	50.3	62.4	68.1	82.6	47	110.7	47.2	42.9	52.6	49.8
P11177	PDHB	Pyruvate dehydrogenase E1 component subunit beta, mitochondrial	39	11	43	11	143.21	105.1	102.5	95.4	99.3	132	76.7	82.5	105.5	62.1	98.9	80.7	92.6	114.1	99	145.8	82.9	124.8
P09211	GSTP1	Glutathione S-transferase P	61	11	33	11	126.01	94.5	91.1	104.4	90.8	92.5	92.6	83.4	111.5	190.7	90.2	114.5	91.2	82.1	97.4	92.9	86.3	94
Q13203	MYBPH	Myosin-binding protein H	54	17	37	17	117.44	88.5	70.3	84	96.1	37.8	280.7	248.5	92.9	47.4	209.5	125.6	51	83.7	35.4	35.5	65	48.2
P13637	ATP1A3	Sodium/potassium-transporting ATPase subunit alpha-3	23	17	34	3	120.05	46.8	56.8	36.7	48.1	57.9	43	50.2	56.8	65	46.3	82.2	51	224.1	232.5	249	286	67.6
P00387	CYB5R3	NADH-cytochrome b5 reductase 3	56	14	41	14	141.62	128.6	104.1	148.4	107.9	91.1	138.1	138.6	135.7	57.1	115.6	110.9	79.4	99.4	59.1	60.8	61.5	63.8
Q99460	PSMD1	26S proteasome non-ATPase regulatory subunit 1	35	27	36	27	102.97	103.3	100.7	126.3	102.6	87.1	104.1	113.4	122.1	97.1	102.2	117.8	97.5	94	81.6	77	85.6	87.7
P35241	RDX	Radixin	45	32	53	17	128.1	95.3	92.8	98.5	98.9	100.1	84.6	88.6	105.7	99.5	112.3	97.2	120.8	95.2	107.6	107.1	96.8	99
P30101	PDIA3	Protein disulfide-isomerase A3	52	25	40	25	114.19	98.6	113.8	110.8	78.6	76.2	171.2	142.4	111.9	104.1	103.7	110.3	80.3	173	52.6	55.7	61.3	55.5
Q16821	PPP1R3A	Protein phosphatase 1 regulatory subunit 3A	34	30	39	30	96.76	92.9	77.8	86.4	98.9	98.5	65.2	75.9	112.6	107.8	113.4	102.2	136.3	92.5	114	99.2	109.3	117
P08758	ANXA5	Annexin A5	68	21	40	20	127.78	101.3	100.9	85.5	71.2	53.2	191.4	158	119.1	117.5	114.1	122.6	84.2	132.3	61.6	34.2	92.6	60.2
P21399	ACO1	Cytoplasmic aconitate hydratase	37	25	37	25	93.95	101	102	101.7	95	102.5	88.2	98.6	117.3	143.6	103.7	101.3	89.4	79.2	95	109.6	72.2	99.7
Q9UHQ9	CYB5R1	NADH-cytochrome b5 reductase 1	55	16	40	16	114.92	90.6	128.4	102.8	96.9	135.3	103.8	103.9	98.9	55	114.5	81.6	73.9	135.7	85.8	106	69.9	117.1
P15311	EZR	Ezrin	47	31	52	18	132.03	103.9	101.2	117.4	97.3	51.6	166.4	162.9	106.7	85.9	83.4	122.8	103.9	93	93.3	51.6	98.5	60.1
P19237	TNNI1	Troponin I, slow skeletal muscle	59	20	110	17	216.75	70.1	140.2	100.7	141.4	123.1	74.5	119	73.6	47.6	136.4	78.9	67.1	113.4	83.7	147.3	61.9	121.1
A0A0B4J2D5	GATD3B	Putative glutamine amidotransferase-like class 1 domain-containing protein 3B, mitochondrial	58	12	22	12	86.48	113.3	118	78.3	96.3	128.4	98	107.2	109.1	102.9	105.6	117.6	65.7	89.4	70.1	146.7	58.9	94.4
Q04637	EIF4G1	Eukaryotic translation initiation factor 4 gamma 1	23	32	42	32	102.67	93	96.8	109.6	105	92.8	101.7	107.5	107.7	91.8	103.1	116.4	107.8	95.2	86.2	83.7	101.7	100.1
P19338	NCL	Nucleolin	34	27	41	27	112.36	87	119.9	101.4	90.4	92.2	153.3	157.4	98	112	80	111.3	86.8	125	61.9	69	78.8	75.5
P30086	PEBP1	Phosphatidylethanolamine-binding protein 1	83	12	50	12	167.14	87.4	81.8	77.3	88.5	96	62.2	68.9	83.8	216.9	112.9	103.4	99.3	96.9	102.5	110.4	99	112.8
P13804	ETFA	Electron transfer flavoprotein subunit alpha, mitochondrial	61	14	34	14	115.05	121.3	129.9	117.6	92.4	143.5	99	89.3	110.6	100	102.5	91	67.2	92.4	61.7	138.5	61.3	81.8
P45880	VDAC2	Voltage-dependent anion-selective channel protein 2	68	17	47	16	165.92	115.5	104.3	107.1	103.5	125.9	107.6	100.9	109.4	47.8	101.8	81.9	88.6	103.4	90.2	137.3	72.6	102.2
P28161	GSTM2	Glutathione S-transferase Mu 2	72	17	52	10	147.28	65.7	68.4	77.6	122.8	73.8	85.3	89.1	72	257.8	130	78.6	108.5	69.9	109.8	97.2	110.2	83.2
P18669	PGAM1	Phosphoglycerate mutase 1	64	14	56	8	176.37	92.2	96.1	97.3	85.6	82.7	125.4	120.7	118	142.3	109.7	118.1	90.6	114.5	71.7	72.8	82.7	79.7
Q13011	ECH1	Delta(3,5)-Delta(2,4)-dienoyl-CoA isomerase, mitochondrial	63	16	44	16	116.22	114.9	144.8	121	105.7	147.7	90.4	91.4	115.8	97.2	118	83.6	61.1	88.2	63.2	124.6	54.5	77.9
P48643	CCT5	T-complex protein 1 subunit epsilon	56	27	42	27	112.89	103.4	114.3	118.2	94.4	86	112	110.3	112.4	112.1	107.8	115.2	91.5	111.3	78.6	72.1	85.8	74.6
P09972	ALDOC	Fructose-bisphosphate aldolase C	29	10	80	4	279.15	95.1	68.8	90.3	103	81.4	44.2	60.2	101.6	153.1	99.6	119.3	138.9	79.8	119	94.2	126.2	125.3
Q14203	DCTN1	Dynactin subunit 1	27	28	35	28	103.76	97.2	98.7	111.8	94.8	80.6	119.3	124.4	124.9	86.9	118.1	122.3	98.6	103	73.9	72.6	82.2	90.6
P31939	ATIC	Bifunctional purine biosynthesis protein ATIC	52	24	35	24	102.87	95	93.1	109.6	86.4	77.8	94.1	106.1	116.6	126.5	103	118.6	100.5	94.9	85.1	90.3	101.9	100.5
P14625	HSP90B1	Endoplasmin	36	27	41	25	98.48	98.1	112.6	105.9	82.9	77.1	169.4	144.7	110.5	113.5	109.3	119.3	77	160.2	51.8	51.1	62.4	54.1
Q6YN16	HSDL2	Hydroxysteroid dehydrogenase-like protein 2	53	23	36	23	92.55	104.4	125.7	92.3	98.7	137.4	72.8	87.3	101.4	100.4	103.6	79.9	84.6	83	75.6	163.6	74.2	115.1
Q13200	PSMD2	26S proteasome non-ATPase regulatory subunit 2	32	23	33	23	100.52	109.1	102.5	128.3	101.8	86.2	113	115.8	120.9	87.6	100.9	118.8	97.4	97.6	80.4	77.7	81.8	80.2
P07384	CAPN1	Calpain-1 catalytic subunit	35	21	36	20	113.08	108.2	100.6	112.2	102.1	97.4	103.8	104.9	110.3	94.2	108.3	95.5	101.6	103.2	92	87.4	93.2	85.1
P24821	TNC	Tenascin	16	26	34	26	80.69	60	68.7	50.1	44.7	47.2	608.9	279.6	46	48.6	61.6	69.5	35	104.2	45.7	40.3	40.6	49.1
P50991	CCT4	T-complex protein 1 subunit delta	47	21	31	21	103.83	104.4	118.3	117.2	91	89.7	113.6	112	111.2	94.6	106.5	107.1	97.2	113.1	81	78.6	88.1	76.6
O75155	CAND2	Cullin-associated NEDD8-dissociated protein 2	24	24	33	22	98.88	68.4	107.2	96.9	107.1	89.3	123.2	103.3	104.2	97.4	100.4	97.9	84.1	157.2	110.7	84.9	81.7	85.9
P02549	SPTA1	Spectrin alpha chain, erythrocytic 1	16	31	34	31	86.22	137.6	103.7	145.5	68.6	106.4	100.5	77.8	94.2	225.9	91.8	76.5	76.3	109	62.1	67.5	75.3	81.3
P02679	FGG	Fibrinogen gamma chain	41	15	34	15	108.72	107.7	178.8	131.8	76.5	85.4	162.6	78.4	72.2	161.5	91.1	76.1	48	135	62.4	70.3	66.9	95.4
O14958	CASQ2	Calsequestrin-2	34	16	72	16	164.64	88.6	131.1	134.7	84.7	106.1	243.3	146.6	122.2	39	93.2	158.5	31.7	112.6	33.9	75.8	52.6	45.3
P02511	CRYAB	Alpha-crystallin B chain	64	13	142	13	339.04	152	110.1	214.7	132.8	102.6	116.2	129.5	117.5	62.6	69.5	149.8	44.2	85.6	53.2	55.1	50.8	53.7
Q13424	SNTA1	Alpha-1-syntrophin	50	20	40	19	120.52	110.1	83.5	95.7	106.6	102.6	86.7	87.6	108.3	103	103.8	86.9	116.4	111.2	95.6	96.3	99.8	105.8
P07099	EPHX1	Epoxide hydrolase 1	52	18	31	18	106.64	124.8	106.6	173	94.9	80.1	105.4	123.1	195.1	52.6	108.9	160.8	57.4	74.5	64.3	68.7	44.6	65.4
P05141	SLC25A5	ADP/ATP translocase 2	54	19	70	4	158.22	107.8	120.6	112.6	89.8	95	174.9	151.4	115.4	88.8	97.1	129.4	89.5	103.5	52.4	58.2	50.3	63.5
O75891	ALDH1L1	Cytosolic 10-formyltetrahydrofolate dehydrogenase	34	26	34	26	96.12	121.2	69.5	86.7	88	112.5	62	63.3	121.2	127.8	99.4	105.7	108.4	113.8	107.3	96.9	89.2	127.3
Q9UDY4	DNAJB4	DnaJ homolog subfamily B member 4	50	18	32	17	95.66	137.2	111.1	139.3	99.9	75.3	149.6	127.3	121.6	81.2	109.4	113.2	80.1	96.9	70.9	57.1	73.7	56.5
P35580	MYH10	Myosin-10	17	29	89	12	195.6	73.2	117	84	60.6	67.5	199.2	176.8	102.1	90.9	90.6	130.3	59.3	239	49.2	56.6	49.6	54
Q9Y281	CFL2	Cofilin-2	84	16	56	13	136.74	96.7	98.4	96.5	94	105.1	76.5	78.3	103.8	120	113	104.6	105.8	99	101.1	121	94.6	91.6
P50990	CCT8	T-complex protein 1 subunit theta	44	23	36	23	97.96	102.2	106.6	113.9	88.9	85.4	118.5	113.6	115.9	107.2	104.5	117.9	101	104.3	84.8	73.4	86.3	75.8
P54578	USP14	Ubiquitin carboxyl-terminal hydrolase 14	45	19	34	19	93.58	104.4	90.6	118.2	103.4	87.3	117.9	115.5	112.7	120.9	88	113.4	106.3	95.7	81.9	73.9	85.7	84.2
P51884	LUM	Lumican	41	13	52	13	151.75	108.2	103.6	55.3	70.3	75.6	243.5	139.1	89.5	135.8	138.7	75.2	124.3	158.8	38.8	39.1	58.4	45.9
P28838	LAP3	Cytosol aminopeptidase	56	24	35	24	90.11	93.1	103.4	101.8	91.6	82.6	131.7	124.5	101.4	103.3	87.2	106.6	87.5	213.9	64.3	67	66.2	73.9
P02790	HPX	Hemopexin	41	15	40	15	118.92	137.2	156.1	97.2	100.7	103.7	111.8	77.5	100.1	245.6	105.5	66.8	55.4	123.1	56	47.5	58.2	57.7
Q14240	EIF4A2	Eukaryotic initiation factor 4A-II	48	18	39	9	118.42	102.5	99.9	114.7	104.6	88.8	92.7	99.8	107.6	108.9	95.9	114.5	108.6	103.2	90.2	85.2	93.1	89.8
P00915	CA1	Carbonic anhydrase 1	62	12	50	12	150.19	142.9	115.5	196.2	58.8	92.1	85.1	58.7	77.1	274.1	79.3	72.2	43.8	191.8	42.8	47.8	52.7	69
P45974	USP5	Ubiquitin carboxyl-terminal hydrolase 5	42	27	34	25	101.9	102.8	101.4	135	101.9	81	132.6	126.6	131.8	126.4	91.8	117.1	80.4	95.7	63.7	67.7	71.8	72.3
Q9NPC6	MYOZ2	Myozenin-2	73	17	39	17	124.73	72.9	187.4	75.4	89.5	122.6	143.8	151.4	64.7	55	116.5	75	52.8	112.3	82.1	148.4	59.8	90.3
Q93100	PHKB	Phosphorylase b kinase regulatory subunit beta	28	27	42	27	111.35	112.3	72.7	95.1	121.5	86	52	62.5	90.2	60.2	88.3	90.1	168	77.4	160.9	99.6	135.8	127.3
P02774	GC	Vitamin D-binding protein	54	22	39	22	121.74	125.8	170.8	85.3	100.2	97.4	109.1	83.7	74.5	217.3	97.7	76.8	68.5	142.7	59	62.9	66.1	62
P36957	DLST	Dihydrolipoyllysine-residue succinyltransferase component of 2-oxoglutarate dehydrogenase complex, mitochondrial	36	16	38	16	102.56	116.1	108.8	93.1	109.7	137.1	73.4	98.2	108	63.6	99.1	80.2	100.9	100.8	84.4	149.7	69.5	107.4
Q16698	DECR1	2,4-dienoyl-CoA reductase [(3E)-enoyl-CoA-producing], mitochondrial	56	16	30	16	101.18	100.3	113.3	84	99.2	142.9	93.2	95.4	108.7	70.5	116.8	92.7	73.6	95.7	73.2	161	66.6	113
P13861	PRKAR2A	cAMP-dependent protein kinase type II-alpha regulatory subunit	54	19	36	17	109.18	111.5	91.3	126	108.6	91.8	60.8	84.1	99.7	119.6	115.9	102.4	104.7	86	92	97.7	110.2	97.6
P16152	CBR1	Carbonyl reductase [NADPH] 1	68	15	29	12	86.2	100.2	127.8	129.7	70.6	64.8	194.8	165.5	113.1	102.3	126.1	101.2	60	82.2	66.7	68.6	70.8	55.6
P01859	IGHG2	Immunoglobulin heavy constant gamma 2	48	12	59	5	155.04	144	239.3	80.4	75.6	89.7	78.5	101.8	126.1	161.9	67.8	81.1	35.3	234.4	38.5	51.6	41.9	52.1
P23528	CFL1	Cofilin-1	76	17	44	14	115.41	95.3	102.9	104.5	87.2	90.8	131.4	105	113.1	121.6	109.5	116	93.3	108.2	86.3	80.8	78.9	75.4
Q13061	TRDN	Triadin	30	31	46	31	118.46	105.3	112.3	114.5	108.7	101.5	79.9	81.1	72.6	70.1	71.3	101.7	117.6	100.2	115	106.2	126.7	115.1
Q9UBQ7	GRHPR	Glyoxylate reductase/hydroxypyruvate reductase	47	12	25	12	89.04	98	81	106.5	99.1	95.3	98.4	98	117.9	129.6	98.4	126.4	97	90.1	80.6	101.5	87.1	95.3
Q16816	PHKG1	Phosphorylase b kinase gamma catalytic chain, skeletal muscle/heart isoform	67	20	29	20	88.44	109.8	75.3	89.2	113.5	85.2	63.7	71.5	85.7	75.3	90.8	93.7	175.2	78.1	148.1	93.7	130.8	120.5
Q8N1G4	LRRC47	Leucine-rich repeat-containing protein 47	45	18	29	18	88.73	85.3	101.8	103.2	98.5	98.6	103	115	102	100.1	110.8	107.8	110.7	108.6	81	89.1	86.8	97.5
Q8N3L3	TXLNB	Beta-taxilin	35	22	32	22	98.19	106.1	105.4	118.3	106.1	103.8	99.7	120.7	101.7	103	99.2	89.6	102.1	94.7	72.8	86.4	95.9	94.5
Q14112	NID2	Nidogen-2	22	23	26	22	75.61	76.6	166.5	80.4	80	90.4	117.5	196.8	86.1	75.5	81.4	73.7	86.1	146.7	82.2	89.3	89.7	81.2
O75306	NDUFS2	NADH dehydrogenase [ubiquinone] iron-sulfur protein 2, mitochondrial	46	17	35	17	101.13	119.4	120.2	108.9	119.3	155.7	70.3	85.2	100	57	93.3	82.6	99.8	78.4	87.9	140.2	67.1	114.7
Q7Z3D6	DGLUCY	D-glutamate cyclase, mitochondrial	41	21	29	21	83.92	63.4	60.5	70.8	119.2	88.5	81.7	110.2	73.8	179.1	120.2	73.3	101.2	133.7	54.9	151.1	89.1	129.4
P49189	ALDH9A1	4-trimethylaminobutyraldehyde dehydrogenase	42	20	40	20	111.95	97.8	50.4	102.9	103	83.5	124.7	90.9	109.3	134.7	113.1	106.8	121.4	102.3	77.5	87.9	94	99.9
P63104	YWHAZ	14-3-3 protein zeta/delta	54	15	47	10	117.12	96	107	115.3	92.6	83	161.9	148	119.7	117.3	111.9	103.2	76.2	106.7	62.5	63.9	65.4	69.5
P17612	PRKACA	cAMP-dependent protein kinase catalytic subunit alpha	54	17	34	8	101.23	110.2	99.5	113.9	108.6	88.9	80.9	106.3	106.1	115.9	112.6	90.7	102.7	99.1	89.5	102.3	95.1	77.6
Q0VAK6	LMOD3	Leiomodin-3	48	25	37	25	97.16	106.4	128	115.9	112.6	105	96.1	115.9	107.4	66.5	95.3	85	93	117.8	84.8	97	88	85.5
P07585	DCN	Decorin	42	15	63	14	167.2	105.1	110.1	51.6	77	73.2	307.2	193.4	79.7	99.5	117.6	67.2	115.4	135.8	33.5	37.9	53.2	42.7
Q9Y3A5	SBDS	Ribosome maturation protein SBDS	68	20	34	20	93.06	105.4	95.5	69.8	99	90.2	110.4	102.3	111.9	88	90.7	116.4	127	85.9	107.4	93.4	110.2	96.7
Q9UHG3	PCYOX1	Prenylcysteine oxidase 1	35	15	36	15	104.13	113.1	102	113.8	103.4	108.6	59.5	89.2	127	82.7	112.3	78.3	138	86.4	100	93.6	108.3	83.8
P16219	ACADS	Short-chain specific acyl-CoA dehydrogenase, mitochondrial	45	14	30	14	95.28	113.3	125.2	132.7	126.8	103.8	65	61.9	145.2	73.4	68.1	89.4	93.6	67.4	82	175.8	58.2	118.2
Q13643	FHL3	Four and a half LIM domains protein 3	67	13	34	13	103.85	90.8	73.3	83.6	82.6	101.7	58.1	58.6	94.5	107.1	109.1	92.9	124.2	76.2	145.8	122.4	132.7	146.4
Q02978	SLC25A11	Mitochondrial 2-oxoglutarate/malate carrier protein	53	16	41	16	126.21	111.6	116	102.8	114.4	138.3	72.5	87.6	118.8	60.8	95.7	97.5	91.8	105.2	79	137.9	68.6	101.8
O75390	CS	Citrate synthase, mitochondrial	43	15	43	15	99.32	111.6	98.5	89.3	106.7	124.4	89.8	94.4	122.5	85.5	100.2	104.7	90.2	96.5	84	119.5	73.8	108.3
Q16836	HADH	Hydroxyacyl-coenzyme A dehydrogenase, mitochondrial	53	16	46	16	128.56	96.4	118.1	86.4	96	122	114	86.8	104.7	115.2	95.3	82.7	78	131.7	76.2	129	69.2	98.3
O60664	PLIN3	Perilipin-3	51	16	28	16	93.66	87	105.9	103.8	103.9	83.5	218.9	129	118.1	98.1	147	92.3	79.6	89.4	54.6	69.6	53.7	65.5
P14543	NID1	Nidogen-1	27	24	27	23	77.2	71.2	113.9	69.4	86.4	89.3	125.4	195.6	77.6	62.5	80.3	109.4	91.3	153.7	74	100	110	90
P04843	RPN1	Dolichyl-diphosphooligosaccharide--protein glycosyltransferase subunit 1	42	22	33	22	92.18	88.7	98.4	102.2	85.7	93.2	114.7	115.2	118.2	84.7	113.4	124.3	102.5	126.4	79.2	82.2	85.7	85.1
Q16134	ETFDH	Electron transfer flavoprotein-ubiquinone oxidoreductase, mitochondrial	37	19	33	19	90.63	115.1	111.9	114.6	116.7	150.8	71.2	83.2	122.9	58.6	97	92.8	92.3	98.8	84.1	129	56.5	104.4
P05091	ALDH2	Aldehyde dehydrogenase, mitochondrial	43	18	35	15	101.58	120.9	69.2	74.1	126.1	210.3	56.8	63.7	123	162	159.1	64.1	51.9	62.2	38.2	192.5	66.4	59.4
Q86TX2	ACOT1	Acyl-coenzyme A thioesterase 1	64	20	33	20	94.54	97.3	93.3	94.5	106.8	134.6	91.1	97.3	96.8	104.6	94.4	90.1	82	92.3	76.1	143.5	85.4	120
P47755	CAPZA2	F-actin-capping protein subunit alpha-2	62	12	25	11	87.12	101.2	89.5	101.9	98.3	107.6	75.6	88.1	96.7	65.7	121.1	91.8	132.2	87.6	113.9	116.2	103.9	108.6
O75874	IDH1	Isocitrate dehydrogenase [NADP] cytoplasmic	55	23	39	22	95	98.8	97.7	103	96.1	92.7	102.5	107.6	107.4	143.1	106.3	65.8	106.7	98.8	88.9	98.3	92.9	93.3
Q14974	KPNB1	Importin subunit beta-1	28	19	27	19	84.06	89	99.5	111.4	100.5	86.9	127.6	117.3	116.9	86.4	100.6	131.2	101.9	107.4	83.1	71.7	77.5	91.2
P09960	LTA4H	Leukotriene A-4 hydrolase	42	23	34	23	93.01	92	89.3	98.7	90.9	79.7	102.7	97.7	102.4	157.8	105.5	91.7	101.8	94.9	101.8	91.2	110.8	91
P31150	GDI1	Rab GDP dissociation inhibitor alpha	60	20	27	12	88.59	77.2	98.3	94.4	98.4	102.6	84.6	89.7	115.6	112.2	111.1	105.9	115.1	123.6	101.7	91.7	92.5	85.3
Q99714	HSD17B10	3-hydroxyacyl-CoA dehydrogenase type-2	74	12	23	12	87.51	110.2	101	104.2	89.8	94.3	137.3	119.4	116.9	105.7	105.5	120	102.4	88	68.4	78.7	72.1	86
P30084	ECHS1	Enoyl-CoA hydratase, mitochondrial	49	14	38	14	111.29	106.5	107	99.3	95.5	113.8	94.9	95.6	118.3	88	108	96.3	92.1	79.6	76.7	136.3	84.1	108.1
O75947	ATP5PD	ATP synthase subunit d, mitochondrial	86	15	42	15	120.26	101.2	94.3	96.6	97.6	136.8	87.9	98	132.1	58	114	94.4	93.5	88.1	78.7	122.7	79.1	126.9
P50995	ANXA11	Annexin A11	35	17	31	17	92.39	104	90	114.6	93.5	93.8	123	104.5	115.9	88.4	129.2	105.3	110.6	92.6	91	80.3	89.4	73.6
P63244	RACK1	Receptor of activated protein C kinase 1	72	20	33	20	106.46	120.2	108.9	135.8	98.5	87.9	138.6	118.2	110.8	73.9	96.2	99.8	91.7	114.9	74.8	77.8	78.4	73.5
P61981	YWHAG	14-3-3 protein gamma	53	13	68	8	179.48	103.4	94.4	101.5	90.1	86.6	120.8	94.5	106.4	132.8	109.1	104.8	102.3	111.1	93.6	81.2	85.3	82.1
P13798	APEH	Acylamino-acid-releasing enzyme	32	19	29	19	89.14	95.8	95.8	110.6	94.8	87	77.4	87.1	108.3	131.2	114.7	113.6	98	88.4	101.1	96.5	98.1	101.5
O95831	AIFM1	Apoptosis-inducing factor 1, mitochondrial	31	17	33	17	103.36	97.3	88.8	91.1	110.4	109.3	89.6	92.7	101.5	66.7	111.2	89.9	99.9	124.3	99.9	116.2	84.7	126.5
P34949	MPI	Mannose-6-phosphate isomerase	39	11	24	11	78.03	85	76.6	104.3	95.5	84.4	84.8	96.1	132.4	161.8	113.7	150.8	104.2	71.1	86.4	74.3	92.5	85.9
Q15582	TGFBI	Transforming growth factor-beta-induced protein ig-h3	33	17	27	17	82.34	73.6	120.9	67.4	68.1	81.5	305	255	72	78.8	81.6	71.1	84.6	150.4	45.7	47.2	46.5	50.6
P30566	ADSL	Adenylosuccinate lyase	39	16	33	16	103.21	100.9	70.3	97.9	101.7	80.8	64.6	69	108	132.2	97.8	95.1	134.4	70.8	114.1	99.6	149.6	113.3
P12956	XRCC6	X-ray repair cross-complementing protein 6	48	29	36	29	74.21	99.3	123.5	110.6	87.9	85.9	137.9	136.3	106.5	138.9	101.4	105.5	87.7	116.6	58.6	65.8	71.9	65.8
Q9BXN1	ASPN	Asporin	41	15	38	15	97.58	92.5	98.1	36.7	34.3	63.2	442.6	373.7	59	77	100.7	34.4	71.6	116.6	20.7	27.3	24.8	26.9
Q9UBY9	HSPB7	Heat shock protein beta-7	86	10	40	10	134.52	86.5	86.3	100.1	94.2	91.1	146.9	115.5	101.3	102.6	105.8	126.3	80.6	132.3	74.8	86.7	77	92.2
Q16881	TXNRD1	Thioredoxin reductase 1, cytoplasmic	38	15	22	14	77.19	105.8	110.8	133.6	112.5	82.7	114.3	107	133.5	87.5	88.2	116.1	89.9	101.4	77	78.8	77.8	82.9
P49588	AARS1	Alanine--tRNA ligase, cytoplasmic	27	21	27	21	69.63	87.7	100.9	109	85.8	84.7	134.6	112.2	110.4	126.4	92.1	119.3	90.3	138.2	73.9	76	73.1	85.4
P01860	IGHG3	Immunoglobulin heavy constant gamma 3	42	12	62	4	165.54	104.2	147.3	126.6	66.5	94	84.7	95	97.2	186.8	55.6	77.8	45.1	316.7	48.2	55.7	38.3	60.1
P21266	GSTM3	Glutathione S-transferase Mu 3	70	17	38	15	103.77	92.8	95.6	82.9	103.5	71.2	190.1	84.9	124.1	62.9	109.7	123	82.8	96.7	82.3	105.1	112	80.5
Q92499	DDX1	ATP-dependent RNA helicase DDX1	29	18	30	18	87.49	89.7	103	109.4	87.1	84.6	122.9	124.9	119.6	90.1	111.5	126.2	93.2	109.9	82.5	79.4	81.4	84.7
Q04446	GBE1	1,4-alpha-glucan-branching enzyme	35	22	38	22	109.31	143.4	124.6	148.9	108.6	94.3	105.3	131	117.9	82.7	85	120.7	75.8	83.6	63.9	71.9	58.3	83.8
Q8WUM4	PDCD6IP	Programmed cell death 6-interacting protein	31	24	31	24	87.47	89.1	107.4	113.4	90.2	80.4	133.5	122.7	119.5	124.4	120.6	101.5	95.6	108.1	70.7	69.6	74.8	78.6
P00367	GLUD1	Glutamate dehydrogenase 1, mitochondrial	36	16	26	16	86.57	106.3	109.3	100.7	86.2	102.6	154.6	137.9	107.8	97.5	101.6	97.4	85.7	111.9	68.7	85.6	65	81.1
P17980	PSMC3	26S proteasome regulatory subunit 6A	44	16	26	16	76.9	109.6	98.9	132	102.1	86.4	111.7	122.1	124.8	89.1	98	122.6	98.5	97.9	75.2	75.1	80.9	75.2
Q15124	PGM5	Phosphoglucomutase-like protein 5	38	20	32	20	94.3	118.6	114.6	139	104.2	148.1	65.1	89.3	166.1	90.6	104.8	103.9	67.8	96.7	65.1	104.6	50.6	70.7
P49368	CCT3	T-complex protein 1 subunit gamma	46	20	29	20	78.71	101.1	112.6	117.6	92	85.4	119.2	116.2	113.8	95.5	108.5	118.3	102.7	107.9	76.9	73.7	86.1	72.5
P62937	PPIA	Peptidyl-prolyl cis-trans isomerase A	83	15	48	14	124.27	105.6	114.5	118.7	95.9	81.6	131.7	127.4	108.9	125.7	113.9	97.9	82.9	109	78.5	66.4	74.8	66.4
Q14BN4	SLMAP	Sarcolemmal membrane-associated protein	18	18	35	18	102.63	106.5	101.2	106.8	95.4	86.2	147.7	140.3	103.6	70.7	109.3	119.4	68.6	138.8	81.5	78.6	76.7	68.6
P17987	TCP1	T-complex protein 1 subunit alpha	42	18	26	18	76.67	102	119.9	114.7	92.4	88.2	121.1	122.9	111.3	94.1	107.8	102.5	98.8	112.3	77.5	76.9	83.7	73.8
P26641	EEF1G	Elongation factor 1-gamma	45	21	32	21	95.21	104.3	113.1	120.5	101.1	95.2	107.3	122.3	114.3	65.5	97.3	87.7	100.6	120.3	74.5	94.8	85.4	95.6
P36578	RPL4	60S ribosomal protein L4	47	19	30	19	89.92	101.3	126.3	115.2	90.9	91.2	141.2	122.5	105.9	74.2	88.8	119.4	80.9	118.8	78.7	81.4	83.6	79.7
O14558	HSPB6	Heat shock protein beta-6	69	6	48	6	153.74	90.2	108.6	102.9	93.1	105.6	76.1	121.3	118.1	136.1	134.6	139.7	65.1	88.8	70.1	85.8	62.7	101.1
P78371	CCT2	T-complex protein 1 subunit beta	50	21	27	21	75.19	103.4	118.4	121.7	93.1	86.4	115.3	112.3	110.5	104.7	102.7	102.4	99.6	107.6	80.5	77.3	87.3	76.7
Q9Y263	PLAA	Phospholipase A-2-activating protein	34	21	29	21	78.93	104	94.6	118.2	96.7	90	109	107.3	114.1	105	107.8	129.4	97.2	93.6	79.6	81	81.8	90.6
Q9BR39	JPH2	Junctophilin-2	34	20	27	19	83.37	96.8	82.7	97.5	98.8	100.9	80.5	96.3	93.9	74.2	95.1	101.7	119.2	114.9	119.4	115.6	103.6	108.9
Q96AC1	FERMT2	Fermitin family homolog 2	41	24	28	24	79.08	101.1	104.6	116.9	99	83.7	151.9	145.5	123.5	94.7	101.9	111.4	83.2	102.8	62.5	73.9	72.7	70.6
Q8N3V7	SYNPO	Synaptopodin	28	16	27	16	81.21	82.2	95	72.6	103.5	119.6	68.6	86.2	80.1	82.8	120.5	102.2	124.5	88.8	123.5	122.5	114	113.3
Q13555	CAMK2G	Calcium/calmodulin-dependent protein kinase type II subunit gamma	33	15	33	9	96.27	110.6	96.2	105.1	110.5	118.2	68.6	81.6	107.5	59.8	103.8	86	129	79.9	109	125.6	109.5	99.1
P04040	CAT	Catalase	38	18	33	18	92.17	128.8	113.6	156.8	78	108.4	102.3	89.6	88.4	237	106.8	84	69	88	59.7	70.8	56.8	62
Q00325	SLC25A3	Phosphate carrier protein, mitochondrial	35	14	43	14	120.16	110.8	114.6	93.8	105.5	124.7	86	97.6	102.3	58.5	104	98.4	83.6	120.8	83.9	134.8	72.5	108.2
P00450	CP	Ceruloplasmin	23	19	28	19	81.26	132	163	151.3	61.1	92.3	79.1	65.7	84	265	105.9	79.9	52.1	162.1	52.9	49.9	49.2	54.4
P05413	FABP3	Fatty acid-binding protein, heart	67	12	68	12	190.12	89.3	113.5	75.5	82.1	137.6	36.5	60.7	83.8	173.4	108.1	57.5	85	65.3	123.3	197.3	116.6	94.5
P32119	PRDX2	Peroxiredoxin-2	54	11	39	10	117.97	112.9	101.7	120.3	88	105.2	68	77.7	111.6	188.4	109.5	87.7	82.4	98.3	78.8	97.3	88.4	84
Q16795	NDUFA9	NADH dehydrogenase [ubiquinone] 1 alpha subcomplex subunit 9, mitochondrial	47	15	30	15	90.17	116.3	120.4	98.2	117.5	164.3	64.4	85.4	97.4	54.9	91.6	75.3	97.2	77.6	90.9	159.8	67.1	121.7
P10412	H1-4	Histone H1.4	41	16	45	6	114.03	82	146.3	96.1	65.4	58.5	183.3	197.8	95.4	124.5	90.6	98.8	70	121	54.6	61.4	84.7	69.7
Q9UN36	NDRG2	Protein NDRG2	49	11	29	11	91.67	106.9	73.8	104.8	116.1	88.1	77.9	87.1	107.3	150.9	121.5	109.9	112.7	72	92.2	78.5	109.5	90.9
P02730	SLC4A1	Band 3 anion transport protein	26	16	22	16	75.22	130.7	107.8	166.5	60.3	109.1	96.1	66.6	86.5	253.2	83.5	80.4	57.9	144.7	51.2	59.8	67.9	77.8
Q9P2R7	SUCLA2	Succinate--CoA ligase [ADP-forming] subunit beta, mitochondrial	44	19	35	19	97.39	113.2	108.3	91.4	107.6	118	78.5	88.9	106.4	90.5	105.1	95.3	91.2	99.4	89	132.2	71.9	113.1
P09936	UCHL1	Ubiquitin carboxyl-terminal hydrolase isozyme L1	57	12	36	12	110.84	108.9	58.1	209.3	162.9	57	156.5	149.4	247.1	48.9	54.2	248	26	66.3	30.8	21.9	29.1	25.5
P10768	ESD	S-formylglutathione hydrolase	60	11	28	11	83.43	91.7	71.5	84.5	84.3	88.3	73.8	75.2	96.6	169.8	97.8	98.4	101.2	92.8	127.9	107.5	133.5	105.3
Q6NZI2	CAVIN1	Caveolae-associated protein 1	31	13	31	13	100.41	104.9	109.5	116	101.5	92.6	145	154.2	121	105.2	101.3	117.2	82.3	86.7	60.5	66.2	72.9	63
Q9Y512	SAMM50	Sorting and assembly machinery component 50 homolog	45	18	33	18	83.27	113	107.5	103.2	107.5	115.3	91.4	95.7	112.3	70.7	106.9	96.7	100.9	101.9	83.9	114.1	76	102.8
Q9NR12	PDLIM7	PDZ and LIM domain protein 7	27	10	24	10	83.91	63	66.1	66.9	108	77.9	58.9	75.4	72.3	69.8	99.1	105	183.5	72.5	143.9	110.2	213.5	114.3
P62140	PPP1CB	Serine/threonine-protein phosphatase PP1-beta catalytic subunit	44	13	30	3	92.01	150.9	101.4	172.8	136.2	102.5	96.4	105.6	92.5	83.9	89.5	100.5	88.5	90.6	74.3	72.1	70.7	71.6
Q9H0P0	NT5C3A	Cytosolic 5'-nucleotidase 3A	49	16	26	16	73.82	92.9	77.7	97.1	120.4	100.4	45.4	79.9	112.8	143	107.2	109.3	94.8	104.2	116	96.4	90.5	112.1
P13797	PLS3	Plastin-3	32	15	22	12	64.99	90.4	117.7	93.9	76.1	74.6	252.1	196.6	104.9	120.3	95.4	97.1	71.6	99.5	50.2	56.6	50.6	52.3
P61978	HNRNPK	Heterogeneous nuclear ribonucleoprotein K	41	16	27	16	86.9	83.2	104.9	94.2	79.5	91.7	146.3	143.1	113.4	114.6	104	123.7	92.2	109.8	70.5	72.4	79	77.4
P69891	HBG1	Hemoglobin subunit gamma-1	80	13	37	11	100.03	116.9	34	89.2	26.5	113.1	126.4	23.4	47.3	687.7	96.2	24.7	67.4	88.8	72.6	24.8	28.1	32.9
P09382	LGALS1	Galectin-1	78	9	89	9	270.1	109.1	69.7	123.1	85.3	72.7	116.7	82.2	170.3	95.6	145.3	106.2	84	62.9	136	63.4	93.7	83.9
P01876	IGHA1	Immunoglobulin heavy constant alpha 1	39	11	25	6	79.56	145.4	156.9	73.8	53	52.4	110.4	52.4	80.9	293.4	113.7	68.1	34.4	303.9	50.8	30.6	32.5	47.3
Q9UIJ7	AK3	GTP:AMP phosphotransferase AK3, mitochondrial	66	15	38	15	103.75	60.6	89.2	79.7	117.2	151.4	111.3	79.9	102	147.5	118.4	124.2	77.2	75.4	99.3	70.6	48.5	147.7
P00441	SOD1	Superoxide dismutase [Cu-Zn]	93	14	51	14	144.46	106.9	85.3	104.2	111.4	84.4	71.1	85.9	102.5	230.5	95.9	106.9	86.2	83.5	93.1	88.2	83.5	80.6
O94919	ENDOD1	Endonuclease domain-containing 1 protein	37	12	20	12	72.34	94.7	108.2	110.9	87.8	101.2	82.9	113	119.5	65.5	111.3	93.6	102.5	140.2	82.8	113.1	94.2	78.7
Q00839	HNRNPU	Heterogeneous nuclear ribonucleoprotein U	28	19	29	19	79.4	99.1	127.5	107.6	92.7	90.5	148.9	144.3	105.9	93.9	89	113.9	85.1	127.6	61.5	72.2	72.3	67.9
P47756	CAPZB	F-actin-capping protein subunit beta	56	14	30	14	82.77	102.6	89.9	97	99.6	97.8	81.9	93.5	103.9	73.1	123.7	100.7	127	91.1	103.3	107.1	101	106.8
O15273	TCAP	Telethonin	82	12	31	12	98.31	98.9	90.4	94.6	107.3	110.7	82.3	94.7	103.4	61.9	99.4	103.8	62	81.8	138.4	116	131	123.3
P62805	H4C1	Histone H4	53	9	45	9	136.78	92.6	148.7	107.9	89	95.7	149.7	156	87.7	110.6	78.3	106.6	84.1	122.3	59.9	72.1	78.4	60.3
P30038	ALDH4A1	Delta-1-pyrroline-5-carboxylate dehydrogenase, mitochondrial	35	19	34	19	87.75	104.1	132.1	86.5	99.6	148.3	85.1	77.9	108.7	114.6	100.8	94	85.6	112.5	67.2	113.9	66.9	102.4
P35998	PSMC2	26S proteasome regulatory subunit 7	50	20	27	20	83.54	115.5	108.8	125.7	111.7	89.5	106	110.5	115.6	77.6	92	104.4	91	104.5	87.7	89.4	85.9	84.2
P27824	CANX	Calnexin	32	19	32	19	84.51	97.1	98.3	120.3	81.6	87.7	144.3	135.3	127.3	66.5	113.8	117.2	88.3	142.5	62.9	71.8	77	68
P13073	COX4I1	Cytochrome c oxidase subunit 4 isoform 1, mitochondrial	60	13	48	13	116.03	110.8	118.7	95.5	112.3	153.5	75	95.8	105.3	60.7	103.1	89.8	95.1	57.8	93.4	134.6	71.2	127.4
P99999	CYCS	Cytochrome c	69	10	34	10	83.48	124.7	83.8	84	112.9	128.1	83.1	94.1	108.1	106.5	103.8	86.6	101.6	85.4	91.8	139.2	62.2	104
Q8NDY3	ADPRHL1	[Protein ADP-ribosylarginine] hydrolase-like protein 1	42	15	36	14	104.01	89.6	82	106.6	107.5	66.6	134.4	98.6	78.3	161.3	82.4	125.2	99.4	106.2	97	74.9	94.1	95.8
Q01995	TAGLN	Transgelin	60	13	38	13	85.53	67.3	76.5	77.5	73.2	73.8	324.5	229.7	103.2	103.4	102.5	125.2	57.1	71.3	62.1	48.5	53.7	50.4
O60763	USO1	General vesicular transport factor p115	23	20	26	20	86.08	85.5	105.1	100.8	98.9	105.4	107.1	105.4	110.2	93.5	109.8	90.7	105.2	113.7	92.3	92.4	88.7	95.3
Q562R1	ACTBL2	Beta-actin-like protein 2	18	10	394	1	990.88	114.6	114.7	114.6	110.2	97.5	76.1	71.9	99.3	61.3	111.3	99.2	133.7	127.6	36.8	132.3	100	99.1
P37802	TAGLN2	Transgelin-2	69	13	26	13	72.14	104.2	119	98.9	88.2	83.8	221.5	151.8	99.7	116.6	112.9	89.9	79.9	114.1	53.6	61.1	48.9	55.8
P28289	TMOD1	Tropomodulin-1	59	18	29	17	86.31	103.3	77.3	112.9	90.2	79.8	101.3	98.7	121.8	83.3	106.5	137.4	111.8	128	92.6	85.1	87	83.1
Q9BSJ8	ESYT1	Extended synaptotagmin-1	24	20	28	20	81.98	107.8	109.6	122	89.8	91.3	124.4	162.2	126.1	87	98.7	102.2	98.6	95.3	70.4	55.8	88.8	70.2
P07339	CTSD	Cathepsin D	38	13	34	13	99.09	96.9	119.5	133.6	93.6	108.4	175.7	106.4	106.8	87	81.9	98	64.2	175.5	56.2	67.8	56.8	71.7
P20472	PVALB	Parvalbumin alpha	73	11	39	11	71.23	78.1	46.8	95.9	56.2	20.6	50.8	87	28.1	29.7	17.3	20.9	125.9	52.9	398.3	23.7	515.9	52
Q9P0L0	VAPA	Vesicle-associated membrane protein-associated protein A	55	13	29	12	89.64	97.7	97.1	113.5	87.8	86.8	153.3	110.9	114.4	78	105	114.5	88.9	147.8	79.2	76.8	73.9	74.3
P30043	BLVRB	Flavin reductase (NADPH)	70	10	28	10	85.29	99.2	90.3	120.2	79.6	101.2	78.7	85.5	99.1	188	91.5	91.7	101.6	96	90.2	91.3	93.6	102.5
Q9BUF5	TUBB6	Tubulin beta-6 chain	50	16	44	9	100.41	101.8	115.7	142	98.5	72	209.9	180.9	112.8	89.1	95	115.6	65	85.2	56.4	46.8	49.3	64
P23396	RPS3	40S ribosomal protein S3	70	16	31	16	91.62	102.6	109.6	115.5	95.1	88.7	134.9	123.2	113.4	71.7	103.9	109.6	98.8	118.8	76.9	79.4	80.4	77.3
P27338	MAOB	Amine oxidase [flavin-containing] B	44	20	30	18	81.29	95.8	119.7	91.1	91.1	163.4	50.9	79.6	94.7	74.4	110	67.8	95.4	100.1	85.5	152.6	87.3	140.4
P50502	ST13	Hsc70-interacting protein	31	14	29	14	79.34	89.2	90.8	103.5	88.5	94.5	90.5	84.7	115.7	129.4	119.1	110.9	97.2	97.5	110.5	77.6	107.5	93
Q13557	CAMK2D	Calcium/calmodulin-dependent protein kinase type II subunit delta	36	15	38	11	104.6	108.4	98.8	150.2	98.3	70	192.2	141.4	105.6	50.4	117.1	92	74.4	153.3	59.6	62.8	68.9	56.5
O60313	OPA1	Dynamin-like 120 kDa protein, mitochondrial	28	24	28	24	81.58	104.6	104.6	93.1	91.1	108.7	119	114.1	102.2	71.9	113.3	95.9	90.3	132	85.2	107.9	70.9	95.3
P35232	PHB	Prohibitin	64	15	33	15	90.84	105.1	110.5	97.6	98.6	112.1	110.5	112	107.6	79.9	102.8	92.3	94.2	110.8	83.1	104.7	77.5	100.8
P62195	PSMC5	26S proteasome regulatory subunit 8	40	16	31	14	93.02	121.9	107.9	141	117.7	86	103.4	112.2	122.1	73.6	94.7	100.9	96.8	102.2	77	80.5	83.8	78.5
P11310	ACADM	Medium-chain specific acyl-CoA dehydrogenase, mitochondrial	38	15	33	15	89.93	103.6	112.2	108.6	104.3	165.4	67.5	79.5	135.6	89.1	88.4	90	82.7	101.1	66.1	137.2	60.4	108.4
P23526	AHCY	Adenosylhomocysteinase	46	18	29	18	73.25	94.6	98.1	111.9	90.8	79.2	125.5	111.2	116.5	126.6	104.3	115.5	91.8	99.1	79.9	81.8	89.5	84
P30044	PRDX5	Peroxiredoxin-5, mitochondrial	56	10	19	10	60.53	93.7	87.3	102.3	86.9	95.9	129.5	117.7	111.5	144.4	139	103.5	72.5	98	74.8	89	69.1	84.8
O00159	MYO1C	Unconventional myosin-Ic	26	23	77	22	152.62	87.8	125.2	101.9	86	93	139	177.1	121.7	112.9	104.7	99.4	87.7	88.7	62.7	72.3	65.9	73.8
P06737	PYGL	Glycogen phosphorylase, liver form	15	14	66	2	167.3	96.2	113.7	130.6	78.7	79.7	169.5	160.5	142	142.9	102.7	89.8	63.7	95	54.8	56.7	66.9	56.7
P24539	ATP5PB	ATP synthase F(0) complex subunit B1, mitochondrial	49	15	38	15	105.95	110.3	120.5	115.6	110.2	129.4	83.2	95	120.2	53.3	101	78.7	88.9	99.1	74.8	137	71.4	111.4
P51888	PRELP	Prolargin	42	14	42	14	113.32	61.3	70.9	46.8	49.4	46.4	505.2	302.3	65.5	79.5	80.2	71.7	67.5	100.4	38.1	31.2	42.5	41.3
Q13554	CAMK2B	Calcium/calmodulin-dependent protein kinase type II subunit beta	35	16	28	10	76.82	98.2	95.3	114.3	103.2	94.1	130.4	111.9	106.7	63.6	103.1	101.3	104.6	120.5	84	86.9	90.3	91.6
P00390	GSR	Glutathione reductase, mitochondrial	40	15	23	15	75.74	141.5	89.5	158.5	124.3	67.3	108.7	116.9	184	80.4	81	171.6	67.4	75.7	57.2	52.2	65	58.9
Q99623	PHB2	Prohibitin-2	60	18	42	18	101.76	110.1	111.2	103	103.5	109.6	111.1	113	105.8	80.7	103.1	91.9	89.4	117.8	76.9	105.1	71.8	96.1
O75489	NDUFS3	NADH dehydrogenase [ubiquinone] iron-sulfur protein 3, mitochondrial	58	13	30	13	85.14	117.2	124.7	104.9	111.7	173.6	67	88.1	103	52.9	94.1	73.5	99.2	73.6	88.1	143.2	64.6	120.7
O95210	STBD1	Starch-binding domain-containing protein 1	46	15	29	15	82.85	83.9	86.5	95.7	100.5	93	114.3	105.6	105.2	68.9	108.1	125.4	122.3	123.2	97.2	78.6	102.1	89.5
P62191	PSMC1	26S proteasome regulatory subunit 4	55	22	30	20	71.2	112.8	106.1	131.8	106.4	90.9	110.6	115.3	112.4	78.7	95.7	121.1	93.5	100	79.2	81.6	82.8	81.2
Q92523	CPT1B	Carnitine O-palmitoyltransferase 1, muscle isoform	29	20	27	20	69.05	93.2	128.8	101.8	96.3	152.6	69.4	67.9	113.3	70.7	117.4	94.5	76.9	111.3	91.2	138.6	76.8	99.6
Q8WWI1	LMO7	LIM domain only protein 7	18	28	28	28	70.88	128	105.2	151.7	119.4	77.2	143.8	127.8	125.6	78.6	98.5	111.3	77.5	123.8	56.9	56.4	60.9	57.4
A6NNS2	DHRS7C	Dehydrogenase/reductase SDR family member 7C	69	18	25	18	75.69	111.7	85.7	131.5	108.7	122.9	65.3	67.5	127.9	61.8	94.1	108.9	112.1	98.1	97.8	92	105.5	108.3
Q12955	ANK3	Ankyrin-3	7	20	26	17	60.07	123.3	94.4	131.3	91.7	96.5	117.6	95.3	113.3	126.4	108.2	111.7	86.2	117	62.7	69.6	76	78.9
D6RIA3	C4orf54	Uncharacterized protein C4orf54	16	26	31	26	67.58	192.1	123.4	178.7	180.8	97.1	67	110.6	74.4	57	78.2	82.9	73.3	85.9	76.7	72.6	73.9	75.3
Q8TDC0	MYOZ3	Myozenin-3	59	10	31	10	98.61	90.7	79.3	85.9	90.2	100.1	51.3	73.1	96	81.7	126.1	114	114.5	86.3	152.5	111.6	123.6	123
P22626	HNRNPA2B1	Heterogeneous nuclear ribonucleoproteins A2/B1	50	17	28	15	75.7	92.7	129.2	101.4	85	91.3	140.1	139.2	105.7	102.6	103.1	101.9	88.2	142.5	65.9	76.6	70	64.5
P49747	COMP	Cartilage oligomeric matrix protein	27	14	19	12	65.33	20.3	24.1	20.8	21.4	21.3	1077.6	263.1	20.9	20	49	34.6	15.2	26.1	20.8	21.8	22.3	20.6
O75521	ECI2	Enoyl-CoA delta isomerase 2	49	13	23	13	68.37	88.4	115.8	78.3	99.4	135.3	116.9	141.4	120.8	69.2	105.7	91.9	77.6	99.6	70.2	125.6	67.8	96.1
P62136	PPP1CA	Serine/threonine-protein phosphatase PP1-alpha catalytic subunit	39	12	25	2	79.74	126.9	89.2	167.4	121.2	99.5	117.4	109.7	111.8	71.8	106.3	81.3	97.3	103.6	73.7	77.4	70.4	74.9
Q9BQS8	FYCO1	FYVE and coiled-coil domain-containing protein 1	16	22	26	22	70.75	106.6	105.8	111	118.2	96.6	132.1	103	117.4	88.2	96	99.1	102.9	102.9	62	58.9	96.2	103
P23381	WARS1	Tryptophan--tRNA ligase, cytoplasmic	39	16	24	16	73.71	78.1	85.7	97.7	86.2	79.5	101.7	118.8	158.2	108.2	85.7	174	79.4	201.2	59.2	57.9	61.2	67.6
P01871	IGHM	Immunoglobulin heavy constant mu	43	19	30	6	84.44	126.4	204.5	50.3	85.8	113.7	93	67.1	97.8	281.2	117.7	61.2	36.5	219.7	23.9	39.7	31.6	50
Q15365	PCBP1	Poly(rC)-binding protein 1	43	13	24	6	70.5	100.1	108.2	121.9	98.6	94.6	115.3	116.3	109.5	109.2	107.2	98.3	96.9	93.7	88	82.8	81.5	77.8
O14818	PSMA7	Proteasome subunit alpha type-7	65	15	23	15	68.38	113.1	110	123	101.5	88.4	94.8	100.4	112.7	89.5	98.9	112.7	94.6	109.2	88.3	88.2	93.9	80.8
P60660	MYL6	Myosin light polypeptide 6	57	9	45	5	118.02	88.5	96.2	121.5	88.9	91.3	231.1	220.8	108.9	97.8	106.4	83.5	69.6	96.1	48.2	54.6	48.1	48.4
P20073	ANXA7	Annexin A7	31	14	30	14	73.81	104.1	90.5	93.6	97.1	94.4	102.3	92.9	107.6	96.9	92.2	126.8	110.5	108.4	102.6	87.9	101.4	90.8
Q8N3D4	EHBP1L1	EH domain-binding protein 1-like protein 1	17	21	22	20	60.67	74.5	91.7	102.3	87.8	84.1	135.9	151.9	117.8	88.2	119.5	120.3	94.3	112.2	74.8	76.5	80.9	87
Q08257	CRYZ	Quinone oxidoreductase	65	16	21	16	72.98	77	106.6	89.3	110.1	83.5	99.6	105.8	115.8	134.5	126.5	109.4	86.9	101	57.7	102.8	94.5	99
Q9NTK5	OLA1	Obg-like ATPase 1	42	14	27	14	74.7	97.8	85.2	102.5	94.2	88.9	98.3	91.4	99.6	118.2	116.1	102.1	113.6	99.6	108.9	88.9	101.1	93.7
Q9H4M9	EHD1	EH domain-containing protein 1	41	19	25	13	74.52	92.7	110.1	113.7	83.9	82.5	176.6	158.6	115.1	102.1	107	120.7	70.2	103.9	62	70.8	59.6	70.6
P51649	ALDH5A1	Succinate-semialdehyde dehydrogenase, mitochondrial	37	16	24	16	69.22	112.6	99.2	86.5	134.3	152.8	63.7	76.4	107	72.7	99.1	76.6	72.4	108.7	87.3	157.3	78.1	115.4
P21964	COMT	Catechol O-methyltransferase	59	13	19	13	58.86	97.7	87.7	113.2	90.7	81.4	103.2	102.7	111.3	107.2	112	110.7	112.6	135.1	87.5	73.1	88.8	84.9
Q14152	EIF3A	Eukaryotic translation initiation factor 3 subunit A	20	22	28	22	78.21	89.2	106.6	120.2	96.7	87.9	123	125.7	119	80.5	99.8	116	96	122.2	78.3	78.3	80.2	80.5
P38117	ETFB	Electron transfer flavoprotein subunit beta	58	15	28	15	92.48	120.1	132.7	109.6	96.2	135.1	100.4	94.8	111.6	102.2	105.8	88.9	74.7	89.4	64.4	129.6	63	81.3
P51114	FXR1	Fragile X mental retardation syndrome-related protein 1	34	20	27	18	71.51	93.5	98.1	104.4	98.1	91.3	115.8	94.8	110	80.7	120.9	100.1	92.3	134.9	89.6	94.7	88.9	92
P54725	RAD23A	UV excision repair protein RAD23 homolog A	49	11	26	8	84.28	104.7	96.1	113.1	98	102.6	90.5	101.9	114.1	134.3	95.7	102.9	97.4	89.7	88.5	85.5	96.7	88.2
P27797	CALR	Calreticulin	55	18	36	18	88.03	94.4	105.8	105.7	79.8	82.1	156.9	118.5	126.8	113.9	108.9	111	87.2	156.2	62.8	64.5	66.4	59
P00325	ADH1B	All-trans-retinol dehydrogenase [NAD(+)] ADH1B	47	17	27	7	79.71	69.7	172.1	108.7	97.9	55.8	76.6	180	129	233.3	110.8	76.6	89.5	134	36.5	34.8	57.9	36.8
P07942	LAMB1	Laminin subunit beta-1	13	22	26	22	70.04	60	87.3	56.4	58.1	90.1	156.4	189.2	71.3	45	56.7	120	77.2	202.5	75	146	120.3	88.7
P47985	UQCRFS1	Cytochrome b-c1 complex subunit Rieske, mitochondrial	51	11	30	11	91.87	110.3	108.7	99.4	111.2	140	70.2	93.5	111.7	65.3	105.3	92	98.5	64.7	95	134.4	83.8	116.2
Q99832	CCT7	T-complex protein 1 subunit eta	43	19	25	19	71.59	106	119.4	119.9	90.6	89.5	116.2	112.1	110.6	99.9	106.5	108.4	99.1	109.4	79.5	74	85.2	73.8
Q14118	DAG1	Dystroglycan 1	17	12	20	12	76.99	100.5	80.6	97.3	96.2	100.7	116	106.4	116.7	89.9	97.7	127.7	112.4	122.5	82.1	78.4	95.5	79.5
Q9BRC7	PLCD4	1-phosphatidylinositol 4,5-bisphosphate phosphodiesterase delta-4	23	14	25	14	58.65	118.2	106.7	106.1	107.2	83.7	86.7	87.1	113.9	94.1	108.4	143.7	108	69.3	100.5	89.5	102.9	74
P42330	AKR1C3	Aldo-keto reductase family 1 member C3	60	15	25	10	72.74	157.2	131	209.2	125.2	61.9	194.6	141.3	137.7	60.9	75.1	175.9	37.3	45	39.7	34.8	30.7	42.3
Q9BXK5	BCL2L13	Bcl-2-like protein 13	42	14	20	14	66.23	95.9	108.4	109.7	86.3	130.6	105.8	105	104.7	105.5	112.1	89.3	89	96.8	80.4	97.5	80.6	102.5
O94905	ERLIN2	Erlin-2	49	15	21	12	68.12	103.4	81.9	105.4	98.8	86.4	65.4	79.2	120.9	75.1	131.2	111.9	128.7	104.8	97.1	100.1	108.7	100.8
P30048	PRDX3	Thioredoxin-dependent peroxide reductase, mitochondrial	44	10	27	10	97.85	104.1	76	89.8	110.3	124.5	90.5	102.7	119.5	92.9	112.9	123.9	99.8	84.5	81.2	101.4	72	114.2
Q13310	PABPC4	Polyadenylate-binding protein 4	25	14	21	10	69.74	98.7	108.4	112.9	92.4	92.1	115.6	113.7	121	80.7	103	110.9	96	117.2	78	92.2	82.2	84.9
Q9NY33	DPP3	Dipeptidyl peptidase 3	32	16	18	16	62.73	97.3	100.4	116.6	95.3	89	151.5	120	112.6	135.1	101.4	128.1	72.6	89.4	67.5	63.1	76.4	83.7
P21912	SDHB	Succinate dehydrogenase [ubiquinone] iron-sulfur subunit, mitochondrial	43	13	29	13	77.9	112	119.7	103.9	108.4	131.9	85.3	98.6	108.4	72.8	97.2	78.2	83.7	103.1	82.8	126.7	72.2	114.9
P13647	KRT5	Keratin, type II cytoskeletal 5	29	20	29	11	63.72	132.5	143.5	81.7	114.3	68.2	90.8	116.3	114	120.4	93.4	80.5	101.1	88.8	117.6	77	90.9	69
P09525	ANXA4	Annexin A4	55	18	29	17	67.65	130.6	96.1	99.1	111.1	73.8	104.8	106.6	125.1	85.4	91.3	146.9	113.6	99.3	80	65.6	86.8	84.1
Q5BKX8	CAVIN4	Caveolae-associated protein 4	39	17	32	17	78.94	129.4	98.2	150.9	123.2	91.3	116.6	123	142.7	72.8	95.6	123.4	71.4	80.1	63.9	66.8	90.1	60.7
P36776	LONP1	Lon protease homolog, mitochondrial	21	17	23	17	53.85	99.4	103.1	90.4	92.1	112.9	100.2	90.1	100.4	92.3	108.3	89.3	95.8	160.6	80.6	109.9	72.9	101.8
P67775	PPP2CA	Serine/threonine-protein phosphatase 2A catalytic subunit alpha isoform	52	14	24	2	71.92	117.2	108.2	133.4	104.8	104.8	104.6	98.2	107.4	105.2	100.7	84.1	91	117.5	79.5	91.4	73.6	78.4
O94760	DDAH1	N(G),N(G)-dimethylarginine dimethylaminohydrolase 1	51	13	26	12	78.71	73.5	72.8	80.8	77.2	78.4	86	71	79.1	320.2	137	73.4	139.2	83.9	87	66.1	99.5	74.8
P05388	RPLP0	60S acidic ribosomal protein P0	43	10	26	10	71.44	99.3	99.3	109.3	85	86.7	134	130.8	116.1	83.5	100.4	137.5	96.8	105	72.3	74.2	80.8	89
P35237	SERPINB6	Serpin B6	41	11	22	11	69.85	94.2	101.3	103.3	90.9	97.8	88	98.2	108.8	146.4	101.5	123.1	91.8	106.7	85.4	87	71.9	103.6
Q16778	H2BC21	Histone H2B type 2-E	63	11	69	2	168.82	92.7	133.5	98.9	83.7	92.9	140.3	136.8	87.4	123.4	81.5	136	82.7	122.2	61.5	70.3	84.9	71.1
O00571	DDX3X	ATP-dependent RNA helicase DDX3X	32	18	26	16	65.2	97.3	113	110.6	95.3	101.4	104.3	104	92.2	89.2	106.6	99.7	103	112.2	89.2	98.1	90.6	93.2
P20810	CAST	Calpastatin	32	18	24	18	66.79	80.4	86.1	84.9	72.4	86.2	167.1	135.6	127.3	145.3	106.1	116.9	95.3	92.8	73.5	57.3	89.9	82.9
P07737	PFN1	Profilin-1	62	9	34	9	87.77	109.8	106.6	127.4	92.3	79.8	137.8	111.3	112.8	121	97	106	76.9	119	81.3	75.2	78.6	67.1
P30740	SERPINB1	Leukocyte elastase inhibitor	49	17	20	16	66.29	124.7	109.9	111	94.4	104.4	88	99.8	91.1	169.4	109.9	84.3	85.3	119.9	91.2	73	64.5	79.2
P10636	MAPT	Microtubule-associated protein tau	31	18	27	18	72.43	48.5	91	88.3	84.2	84.7	202.5	147.9	109.7	86.7	108	129.1	97	112.7	80.1	65	81.9	82.8
P05026	ATP1B1	Sodium/potassium-transporting ATPase subunit beta-1	46	13	29	13	73.13	125.3	90.5	105.7	110	108.1	113.5	110.6	87.6	69.3	112.5	109.3	94.2	132.4	70	106.2	67.4	87.4
P00918	CA2	Carbonic anhydrase 2	57	12	26	12	85.92	99	80.6	67.7	71	90.2	66.8	57.8	86.5	266.7	80.9	92.8	91.8	137.8	104.7	86.1	85.3	134.3
Q15075	EEA1	Early endosome antigen 1	16	19	21	19	59.2	97.7	99.3	122.1	89.4	78.4	145.7	150.3	110.7	95.8	109.4	114.5	98.9	110.6	66.9	67.4	68.5	74.3
P53778	MAPK12	Mitogen-activated protein kinase 12	46	16	21	15	62.14	110.1	95	107.7	97.6	96.3	78.3	99.8	97.1	167.7	118	99.1	103.8	49.4	102	90.4	90.7	97
Q08211	DHX9	ATP-dependent RNA helicase A	16	18	22	18	52.76	95.5	100.3	102.5	86.8	89.5	127.4	132.7	107.3	103	96	130.8	88.6	113.3	70.1	76.2	75.4	104.4
P20774	OGN	Mimecan	44	11	24	11	76.59	87.9	103.6	46.5	61.6	81.6	342.7	196.3	74.7	80.5	142.2	68.8	117.5	131.3	31	41.6	50	42.2
P53597	SUCLG1	Succinate--CoA ligase [ADP/GDP-forming] subunit alpha, mitochondrial	32	8	27	8	77.72	117.6	111.8	95.4	109.3	110.2	94.2	97.6	100.2	85.8	104	97.4	88.9	99.4	84.6	127.9	71.5	104.2
Q9Y4J8	DTNA	Dystrobrevin alpha	27	18	31	18	69.46	90.1	80.5	90.5	96.5	103.6	94.8	89.3	115.2	107.1	111.5	112.7	127.2	104.5	95.7	88.7	100	92.4
P48047	ATP5PO	ATP synthase subunit O, mitochondrial	57	10	37	10	100.46	111.7	109.5	99.2	105.5	128.1	83.9	95.6	120.7	62.4	101.3	95.2	83.7	101.1	76	133.5	74.3	118.3
Q13586	STIM1	Stromal interaction molecule 1	27	14	21	14	71.44	77.8	93.5	82.3	78.4	92.1	106.2	99.9	126.5	108.8	105.4	140	121.4	113.9	91.1	79.3	89.4	93.9
Q6UXV4	APOOL	MICOS complex subunit MIC27	54	13	22	13	56.45	89.2	99.5	85.3	95.9	128.1	99.9	104.8	103.7	63.5	108.6	81.3	100.5	129.1	86.9	130.2	80.9	112.7
Q5VWP3	MLIP	Muscular LMNA-interacting protein	40	12	16	12	49.69	90.9	92.3	123.9	91.7	95.5	129.1	104.1	107.4	105.7	109.6	118.4	111.5	114.9	75.4	73.7	79.9	76.1
O95299	NDUFA10	NADH dehydrogenase [ubiquinone] 1 alpha subcomplex subunit 10, mitochondrial	44	19	31	19	72.91	114.9	119.8	92.8	113.4	160.3	62.2	85.1	100.5	58.9	97.2	83.8	96	73.2	90.3	157	67.5	127.1
P33176	KIF5B	Kinesin-1 heavy chain	25	21	24	21	59.32	102.2	112.6	125.9	101.4	82.6	138	131.6	122.3	84.6	98.3	115.3	88.1	104.2	70.4	70.9	73	78.7
P01834	IGKC	Immunoglobulin kappa constant	64	5	25	1	89.71	107.9	139.3	132.5	60	83.2	74.3	78.1	90.2	177	93.2	78.2	49.4	346.4	42.1	54.3	45.8	48
Q14764	MVP	Major vault protein	23	18	26	18	67.42	119.2	108.4	155.2	104.1	76.7	249.3	131.2	110	68.5	111.8	102.8	64.6	105.6	41.8	43.8	46.4	60.7
P43304	GPD2	Glycerol-3-phosphate dehydrogenase, mitochondrial	27	21	25	21	67.13	109.5	86.1	99.4	107.8	91.8	71.3	80	113.5	88.6	97.1	82.8	122.4	116.1	117.7	95.8	112.2	107.8
P83111	LACTB	Serine beta-lactamase-like protein LACTB, mitochondrial	28	12	22	12	66.48	96.2	92.5	94.5	107.3	107.7	130	116.4	110.6	61.9	113	93.7	95.6	112.7	77.4	111	84.3	95.1
P07205	PGK2	Phosphoglycerate kinase 2	18	9	54	2	138.63	89.3	64	75.1	89.3	63.4	61.3	61.1	81.1	202.5	97.7	106.2	145.1	79.7	139.1	90	133.8	121.3
Q5QNW6	H2BC18	Histone H2B type 2-F	63	11	66	0	160.5	102.8	144.2	134.1	77.8	79.3	213.4	142.2	86.6	84.5	81.3	94.7	73	133.3	56	65.6	83.9	47.1
Q99880	H2BC13	Histone H2B type 1-L	63	11	64	1	156.19	100.3	172.1	124.8	78.4	89.1	167.5	140.4	84.4	81.1	87.8	80.1	82.5	133.2	85.1	53.8	71.6	67.8
P46976	GYG1	Glycogenin-1	25	9	29	9	89.8	144.6	116.2	109.7	107.6	105.5	73.7	89.8	103.7	58.3	91.4	89.8	128.9	87.2	109.2	101	93.7	89.7
P31946	YWHAB	14-3-3 protein beta/alpha	48	12	44	5	104.57	104.3	109.8	111.4	95.2	88.5	149.1	128.6	106.5	112.6	105.5	90	99.7	106.7	75.1	73.9	71.2	72
P01008	SERPINC1	Antithrombin-III	35	15	23	15	66.19	107.1	138.6	88.2	84.4	100.1	135.5	103.5	77.7	192.9	89.3	74.9	77.4	138.6	67.7	68.9	78.9	76.4
P0DOX7		Immunoglobulin kappa light chain	49	8	22	4	78.87	113.3	145.9	121.7	62.4	95.3	61.6	72	84.8	190	106.2	70.5	59	335	43.4	49.8	43.1	45.8
P43490	NAMPT	Nicotinamide phosphoribosyltransferase	37	14	22	14	65.73	81.4	77.9	99.3	79.4	67.1	192.5	105.7	99.4	109.2	90.1	122.8	121.9	135.6	81.2	63.2	75.4	98
Q9HCP6	HHATL	Protein-cysteine N-palmitoyltransferase HHAT-like protein	28	13	24	13	72.22	100.5	118	92.4	118.5	132.6	77	96.4	92.6	86.1	91	99.7	108.2	110.9	85.3	93	96.1	101.6
Q9NYL2	MAP3K20	Mitogen-activated protein kinase kinase kinase 20	17	11	18	11	61.84	120.3	108.4	108.8	98.8	88.6	139.2	88.3	106.6	96.9	97	102.5	84.5	140.4	79.2	88.8	77.2	74.6
P21810	BGN	Biglycan	34	11	25	10	89.76	55.2	65	45.4	37.8	56.2	541.4	212.7	61	56.4	111.9	68.6	37.7	194	33.9	45.8	36.6	40.5
Q96DG6	CMBL	Carboxymethylenebutenolidase homolog	54	15	38	15	87.01	98.1	56.4	81.8	112.4	88	29.3	57.2	108.9	202	121.1	68.6	132.2	53.7	122.8	85.3	140	142.1
O00429	DNM1L	Dynamin-1-like protein	29	18	22	18	59.2	101.9	113.3	96.1	92.7	113.9	100.7	113.1	101.7	99.2	109	101	93.7	116.1	83.4	94.4	77.2	92.6
P61247	RPS3A	40S ribosomal protein S3a	57	17	30	17	78.85	104.1	120.9	117	89.5	88.3	139.3	116.1	107.4	78.3	89.1	123.7	93.5	125.2	74.5	76.9	78.9	77.2
Q96L96	ALPK3	Alpha-protein kinase 3	13	18	22	18	62.88	90.6	97.7	104.6	86.6	86.3	132.7	134.2	105.1	89	95.8	153.1	97.8	93.6	78.9	74.2	86.2	93.5
Q9BW30	TPPP3	Tubulin polymerization-promoting protein family member 3	52	13	21	13	59.26	133.3	151.1	180.1	64.5	153.6	78.2	74.2	122.9	347.9	113.2	53.1	45.6	77.8	23.1	29.9	31.1	20.6
Q9H0U4	RAB1B	Ras-related protein Rab-1B	81	15	25	5	78.12	97.6	99.5	114.8	95.2	94.8	128.7	131.1	114.9	96.1	99.3	96.8	98.8	107.2	79.8	80.9	78.9	85.7
Q92629	SGCD	Delta-sarcoglycan	47	11	27	11	88.21	116.2	84.6	100.4	94.9	95.4	102.9	103.6	112	102.8	94.6	128.4	107	117.4	79.3	81.4	92.9	86.3
Q9BT78	COPS4	COP9 signalosome complex subunit 4	41	14	19	14	53.46	98.5	100.2	115.5	103	93.5	102.7	106.4	121.2	99	104.9	108.9	102.2	93.5	85.4	87.4	90.6	87.1
P61163	ACTR1A	Alpha-centractin	40	13	21	7	62.77	109.8	99.8	133.1	96.8	80.1	134.9	125.2	130.3	76.9	101.9	118.9	87.2	106.7	72.9	67.2	77.1	81.2
Q0ZGT2	NEXN	Nexilin	28	21	28	21	66.21	96.9	90	117.5	91	71.8	208.8	154.1	114.6	48	94.4	126.3	80.5	116.9	64.5	71	80.6	73.3
P16403	H1-2	Histone H1.2	40	14	35	5	95.13	84.8	143.5	103	58.2	75.4	136.8	138.5	100.9	131.9	76.7	82	89.7	108.6	84.2	75	117.8	93
O95573	ACSL3	Fatty acid CoA ligase Acsl3	29	15	19	14	52.06	100.1	110.1	109.5	100.8	82.9	85.3	82.8	121	88.1	120.9	106.1	99.5	160.2	85.6	77.1	87	83.1
P00403	MT-CO2	Cytochrome c oxidase subunit 2	31	6	30	6	84.82	98.9	124.5	97.1	62.6	173	69.9	77.5	91.5	63.4	101.2	91.5	90.8	67.9	111.1	180	80.7	118.2
P11766	ADH5	Alcohol dehydrogenase class-3	37	13	20	13	56.1	85.8	92	99.3	91.1	79	137.9	123.6	110.2	150.8	105	105.7	99.2	82.6	65.1	82.5	106	84.1
Q96I99	SUCLG2	Succinate--CoA ligase [GDP-forming] subunit beta, mitochondrial	45	17	22	17	65.2	118.9	126.9	98.5	118.4	104.7	125.9	125	74.6	77.4	85.6	84	77.5	104	74.3	137.2	64.7	102.4
P51648	ALDH3A2	Aldehyde dehydrogenase family 3 member A2	31	13	25	13	68.57	146	112.5	158.8	116.1	98.2	69.6	102	153	60	118.7	100.5	82.8	106.7	64.2	76.2	68.4	66.3
O75298	RTN2	Reticulon-2	18	10	30	10	98.05	95.2	86.8	115.9	109.1	100.2	84.1	85.6	107.6	70.4	116.7	100	121.3	93.1	120.8	86.5	106.4	100.2
P62714	PPP2CB	Serine/threonine-protein phosphatase 2A catalytic subunit beta isoform	50	13	22	1	63.22	89	85.8	97	82.7	98.3	87.8	105.6	114	119.3	100	94.3	119.6	93.6	100.9	89.1	114.8	108
P16157	ANK1	Ankyrin-1	12	19	24	17	49.38	122.5	96.2	130.8	77.9	101.7	103.9	87.3	95.7	210.8	98.6	99.7	76.9	115.2	57.7	66.8	71.3	87
Q12931	TRAP1	Heat shock protein 75 kDa, mitochondrial	28	15	18	14	57.39	92.9	109.8	103.4	93	113.6	106.9	111.5	123.7	94.3	116.5	102.2	82.6	124.8	66.2	105.9	63.1	89.5
P0DP25	CALM3	Calmodulin-3	88	10	29	9	84.56	71.1	62.1	60.6	68.9	88.3	166.2	134	114	139.5	114.1	107.7	135.4	63.1	114.7	50.1	117.4	92.7
P25786	PSMA1	Proteasome subunit alpha type-1	52	14	23	14	70.91	113	115.9	112.1	99	88.7	126.7	97.9	109.1	115.2	100.2	88.5	93.2	99	89.3	84.2	90.2	77.6
P60900	PSMA6	Proteasome subunit alpha type-6	56	13	22	13	64.13	115.5	107.6	131.2	106.6	91.9	94.4	99	109.6	78.5	97.8	114.2	90.2	107	88.9	92	94.4	81.1
P40227	CCT6A	T-complex protein 1 subunit zeta	39	17	24	17	65.55	104.2	117.1	119.5	91.4	84.2	114.8	118.9	109.2	108.9	106.3	125.1	93.3	106	74.8	70.1	83.3	72.9
Q00577	PURA	Transcriptional activator protein Pur-alpha	45	10	17	10	60.54	109.5	102.4	115.3	103.1	95.5	96.2	111.8	111.1	95.1	93.7	116.9	104	99.1	79	84.4	93.2	89.7
O75534	CSDE1	Cold shock domain-containing protein E1	26	20	23	20	59.75	98	95.1	122.4	93.3	85.7	111.6	126	114.2	93.1	90.2	131.6	94.6	99.8	81.9	75.1	89.8	97.7
Q6H8Q1	ABLIM2	Actin-binding LIM protein 2	37	19	26	18	68.06	110.3	95.8	118.7	96.7	94.5	140.5	104.9	111.6	91.6	104.7	112.4	95.5	117.7	75.2	77	74.5	78.3
P36542	ATP5F1C	ATP synthase subunit gamma, mitochondrial	41	14	38	14	82.69	112.4	102.6	101.2	103.3	126.7	81.7	92.7	123	62.7	109.4	96.6	85.5	106.4	71.7	137.7	70.3	116
P43034	PAFAH1B1	Platelet-activating factor acetylhydrolase IB subunit beta	40	16	21	16	54.64	104.7	94.7	119.1	104.5	77.4	110.3	110.3	120.9	103.4	113.1	126.3	95.6	106.3	80.8	77.2	77.4	78
P37837	TALDO1	Transaldolase	41	15	27	15	61.5	109.1	109.9	125.2	94.8	76	114.7	113.4	201.5	133.2	79	172.6	66.9	88.6	49	54.4	55.8	55.8
Q9BX66	SORBS1	Sorbin and SH3 domain-containing protein 1	19	19	26	19	56.35	111.8	96.6	128	102.4	95.1	142.2	154.3	132.9	87.6	88.9	113.3	80.8	96.4	62.6	73.7	64.3	68.9
P62879	GNB2	Guanine nucleotide-binding protein G(I)/G(S)/G(T) subunit beta-2	36	11	17	5	56.52	108.2	116	130.4	100.6	97.3	130.6	129.9	102.8	88.8	91.6	126.5	83.1	100.7	69.5	67.5	78.5	78
Q9Y3F4	STRAP	Serine-threonine kinase receptor-associated protein	46	15	19	15	59.23	97.4	90.3	113.6	94.3	86.4	130.1	122.4	116.9	108.6	103.4	119.6	91.9	102.7	80.1	79	76.5	86.9
Q9H7C4	SYNC	Syncoilin	31	12	21	12	65.74	172.9	113.3	233.2	134.8	97.1	119.7	152.4	117.1	77.3	83.2	91.3	60.5	70.2	44.1	45.4	41.7	45.9
P17066	HSPA6	Heat shock 70 kDa protein 6	21	12	34	1	93.03	75.1	73.3	93.1	111.3	84.3	135.4	82.1	114.3	119.5	128.6	130.3	139.5	79.8	83.2	72	83.3	95.1
Q9BXI3	NT5C1A	Cytosolic 5'-nucleotidase 1A	47	14	26	14	74.78	93.1	77.3	102	85.5	83.6	129	88.4	111.4	157.8	99.2	101.6	120.9	64.3	95.2	55.9	137	97.8
P47897	QARS1	Glutamine--tRNA ligase	26	17	20	17	59.75	103.8	107.6	112.1	100.2	95	103.6	105.6	107.7	94.7	101.9	110.8	106.7	93.9	86.2	83.9	90	96.3
Q99972	MYOC	Myocilin	35	17	22	17	52.1	54.5	82.9	36.5	39.7	59.4	579.1	416.7	47.3	44.4	49.9	73.9	37.1	46	31.1	29.1	28.6	44
P19404	NDUFV2	NADH dehydrogenase [ubiquinone] flavoprotein 2, mitochondrial	56	14	24	14	66.59	111	112.7	93.2	112.9	165.3	71.1	92.4	104.5	58.8	102.5	73.4	104.5	68.7	95	139.3	70.4	124.3
P01861	IGHG4	Immunoglobulin heavy constant gamma 4	46	10	28	4	84.17	65.9	100.2	83.6	33.3	84.6	76.8	38.9	67	181.2	51.3	109.9	125.6	362.6	83.5	140.4	34.5	60.7
Q9H7Z7	PTGES2	Prostaglandin E synthase 2	37	11	19	11	64.22	107.9	103.5	94.6	98.8	112.5	91.4	103	125.1	75.2	112.4	96.4	89.2	99.5	87.6	113.6	76.3	113
E7EW31	PROB1	Proline-rich basic protein 1	18	12	19	12	58.13	80.9	103.1	88.6	103.2	113.1	109.8	117	102.9	85.7	111.6	108.4	105.6	86.7	95.1	96.2	89.2	102.8
P39059	COL15A1	Collagen alpha-1(XV) chain	12	14	22	14	61.77	88.8	131.8	95.1	113.3	85.7	92.9	154.8	102.7	70.5	98.4	111.8	117.3	100.8	69.9	87	105.7	73.6
O95292	VAPB	Vesicle-associated membrane protein-associated protein B/C	60	13	22	12	67.07	99.2	103.7	109.8	102	107.7	89.5	95.8	109.6	71.1	108.2	95.9	106.6	106.6	104.3	102.1	95.2	92.7
P04844	RPN2	Dolichyl-diphosphooligosaccharide--protein glycosyltransferase subunit 2	26	10	13	10	48.65	97.4	105.9	119.3	93	97.1	116.1	121.7	117.4	67.7	111.6	90.3	110.1	131	83.1	87.4	80.8	70.2
Q14697	GANAB	Neutral alpha-glucosidase AB	19	16	22	16	57.8	101.4	107.2	122.9	88.4	90.4	130.9	132.3	117.6	94.9	106.2	105.4	87.3	134.2	65.5	76.2	71.5	67.9
Q9HBL0	TNS1	Tensin-1	15	21	22	20	56.47	98.9	92	115.2	97.3	87.1	145.8	157.2	120.8	94	100.8	112.8	91.4	97.2	68.2	72.4	75.1	73.5
P08865	RPSA	40S ribosomal protein SA	39	9	19	9	68.21	103.9	104.7	116.5	90.7	86.5	143	124.7	118	80.3	103.7	117.6	98.1	108	76.1	72.4	80.2	75.3
P10644	PRKAR1A	cAMP-dependent protein kinase type I-alpha regulatory subunit	43	16	33	16	85.98	113.2	105.3	103.3	99.9	85.4	97.7	111.1	95.9	113.8	111.9	94.7	103.5	100.3	89	98.2	92.7	84
P63241	EIF5A	Eukaryotic translation initiation factor 5A-1	55	10	29	10	70.75	99.9	87.7	108.4	97.4	87.1	108.6	99.2	105.9	140.6	98.8	108	107.7	96.9	93.4	83.5	89.6	87.2
Q02641	CACNB1	Voltage-dependent L-type calcium channel subunit beta-1	28	12	18	12	56.06	99	88.2	96	98	98.6	74.6	89.2	102.1	76	105.1	92.4	128.1	105.4	120.4	100.5	116.5	109.8
P09104	ENO2	Gamma-enolase	24	8	148	2	403.53	80.3	49.8	67.5	93.3	77.8	32.6	42.5	96.4	187.7	96.5	132	157.3	65.2	141.1	102	140.2	137.8
Q96MG2	JSRP1	Junctional sarcoplasmic reticulum protein 1	51	12	24	12	61.36	84.3	98.3	90.6	94.7	88.2	121.5	106.7	83.8	77.5	106.1	120.2	119.9	124.8	95.4	76.5	118.8	92.6
O75367	MACROH2A1	Core histone macro-H2A.1	36	10	19	8	62.12	98.7	125.9	103.8	93.3	99.7	138.5	137.5	94.6	118.4	72.7	111.7	92.1	116.5	64	79	82	71.7
P51812	RPS6KA3	Ribosomal protein S6 kinase alpha-3	25	16	22	16	54.81	92.9	89.4	98.2	98.5	91.3	106.3	100.6	100.6	104.3	102.2	113	119.7	82.7	107	82.8	106.7	103.8
O14639	ABLIM1	Actin-binding LIM protein 1	25	18	24	17	58.42	146	167.3	176.4	94.7	118.4	65.9	130	143.3	98.5	78.7	106.8	61.3	56.6	64.7	77.7	54.6	59.1
Q9NSE4	IARS2	Isoleucine--tRNA ligase, mitochondrial	19	17	23	17	62.91	104.1	100.7	98.7	99.3	110	102.5	103	113.9	99.8	117.5	94.4	101.2	97.5	75.4	107.2	75.3	99.4
P60842	EIF4A1	Eukaryotic initiation factor 4A-I	34	13	20	4	68.51	99	111.1	126.9	96.1	73.8	177.2	156.3	102.8	97.4	94.5	106.4	104.6	98.4	63.1	59	68	65.5
P04632	CAPNS1	Calpain small subunit 1	65	10	19	10	60.26	100.9	98.9	112	105.1	99.1	118.7	112.7	126.2	107	127.2	90.7	93.3	97.8	82.8	72.3	76.9	78.4
Q01469	FABP5	Fatty acid-binding protein 5	65	9	20	9	59.5	87.1	138.5	97.2	92.5	95.9	157.7	118.6	105.2	143.2	94.5	106.7	85.7	88.4	70.8	77.3	63.6	76.9
P09417	QDPR	Dihydropteridine reductase	50	9	18	9	53.1	87.6	86.8	85.1	86.9	92.6	83.2	75	90.1	154	100.4	96.5	118.8	110.5	118.2	106.3	100.6	107.3
P06727	APOA4	Apolipoprotein A-IV	37	17	21	17	56.51	100.3	156.9	74.1	84.6	93.1	134.2	92.1	118.9	202.6	98	71.7	81	88.8	71.5	62.5	94.1	75.6
Q9NSD9	FARSB	Phenylalanine--tRNA ligase beta subunit	35	20	23	20	59.17	98.1	109.8	111.3	95.7	76.4	158.5	147.3	96.7	68	104.8	113.2	88.3	122	69.6	84.1	77.6	78.7
P54727	RAD23B	UV excision repair protein RAD23 homolog B	37	12	24	9	65.17	99.3	94.6	119.6	93.9	89.8	115.4	113.5	119.2	119.6	97.4	119.9	90.3	86.5	93	78.3	85.3	84.3
P08574	CYC1	Cytochrome c1, heme protein, mitochondrial	42	10	22	10	64.95	103.7	96.1	93.6	111.1	127	68.3	95.9	114.2	70.5	106.9	111.1	104.1	78.9	94.8	115.6	86	122.4
Q86UP2	KTN1	Kinectin	15	18	19	18	48.95	98.1	109.3	108	81.6	82.8	133.2	131.4	122.1	98.6	112.4	123.6	96.3	124.6	67.8	68.2	70.5	71.5
P04179	SOD2	Superoxide dismutase [Mn], mitochondrial	57	11	24	11	73.85	115.7	85.2	90.9	111.9	113.4	148.1	116.2	84.1	101.8	98.4	82.1	81.9	89.3	65	117.9	81	116.9
P21980	TGM2	Protein-glutamine gamma-glutamyltransferase 2	23	12	18	12	58.31	91.9	145.9	118.4	96.3	111.6	98.4	112.5	106	78.8	129.3	80.4	80.1	126.6	75	87	68.6	93.2
P24534	EEF1B2	Elongation factor 1-beta	51	9	22	8	63.74	93	100.8	96.3	84.9	93.3	136.5	118.9	101.8	89.8	100.5	122.1	88.5	119.8	75.4	84.2	86.7	107.5
P13693	TPT1	Translationally-controlled tumor protein	45	9	28	9	80.94	89.5	84.1	91	95.7	106	88.1	84.7	96.4	131	100.3	97.7	127.1	100.4	114.1	94.1	96	103.9
Q9Y4W6	AFG3L2	AFG3-like protein 2	24	21	27	20	62.2	102.3	104.6	85.3	100.2	124	84.4	103.1	109.2	71.1	107.6	91.7	103.4	109	86.8	122.6	77.4	117.2
O60506	SYNCRIP	Heterogeneous nuclear ribonucleoprotein Q	27	16	22	12	55.92	98.8	107.9	119.6	93	91	140.5	135	111.2	92.7	84.5	116.3	90.6	107.3	73.2	77.8	81.2	79.3
O00330	PDHX	Pyruvate dehydrogenase protein X component, mitochondrial	34	15	27	15	66.32	96.6	98.4	84.1	98.2	126.3	78.4	90.3	103.1	79.1	106	98.1	102	98.3	96.1	129.5	83.5	132
P50213	IDH3A	Isocitrate dehydrogenase [NAD] subunit alpha, mitochondrial	52	17	26	17	59.43	109.3	112.4	82.5	90.3	114.9	107.9	83.4	107.2	98.2	105.3	98.9	94.3	117.5	93.7	123.3	57.8	103
P78417	GSTO1	Glutathione S-transferase omega-1	44	12	27	12	78.7	63.4	146.6	106.7	86.9	105.5	99.9	104.1	99.1	157.5	107.2	75.9	52.1	126.2	56.2	130.7	94.2	87.7
Q06828	FMOD	Fibromodulin	37	10	22	10	67.39	32	36.1	29	27.1	28.7	841.1	357.3	32.2	44.9	48.9	51.9	17.6	47.8	23.8	24.6	26.9	30
P16989	YBX3	Y-box-binding protein 3	41	11	16	7	54.8	93.3	90.4	103.4	88.2	98.2	108.8	104.3	107.7	82	94.9	148.8	110.8	78.8	87.8	83.8	108.2	110.5
Q9NX63	CHCHD3	MICOS complex subunit MIC19	46	14	29	14	65.97	121.9	112	93.7	108.8	114.5	86.3	100	110.8	58.8	100.9	88.6	91	118.1	83	128.9	73.7	108.9
Q14103	HNRNPD	Heterogeneous nuclear ribonucleoprotein D0	30	12	25	10	64.25	95.3	106.8	101.8	87.9	86.3	148.1	146.8	110	108.7	101.6	105.3	93.5	123.6	63.4	69.6	77.1	73.9
Q13698	CACNA1S	Voltage-dependent L-type calcium channel subunit alpha-1S	9	16	27	16	74.66	92.5	85.6	88.5	104.9	101.9	57	74.9	98.6	74.2	93.3	95.8	124.8	109.3	134.9	110.1	129.9	123.7
Q9BQ69	MACROD1	ADP-ribose glycohydrolase MACROD1	36	10	16	10	53.53	85.8	75.7	85.6	92.5	106.8	58	76.1	105.1	152.6	117.7	103.3	125.6	75.8	111.3	105	110.5	112.6
P51452	DUSP3	Dual specificity protein phosphatase 3	55	8	21	8	68.45	104.8	88.9	87.7	101.9	99.9	72.9	78.8	86.4	104.1	88.7	95.2	116.7	88.7	138.4	104.8	129.6	112.5
O60237	PPP1R12B	Protein phosphatase 1 regulatory subunit 12B	23	16	21	16	48.69	97	112.3	102	98.3	90.8	95.9	116.9	108.1	83.3	120.4	105.2	100.9	99.1	87.3	97.2	88.8	96.3
P27348	YWHAQ	14-3-3 protein theta	45	13	34	7	86.77	91.3	132.7	88.7	78.5	73.8	151.5	129.8	108.5	140.3	97.2	161.9	80.8	89.3	60.5	67.8	69.7	77.9
P31937	HIBADH	3-hydroxyisobutyrate dehydrogenase, mitochondrial	35	9	17	9	54.37	109.5	97.6	108.9	101.6	138.6	70.3	77.8	111.7	111.2	99	87.2	100.1	84.2	80.3	134.4	84.9	102.6
Q8N335	GPD1L	Glycerol-3-phosphate dehydrogenase 1-like protein	39	16	31	15	79.76	75	94.1	80.3	107.2	145	58.4	63.1	107.5	120.2	84.8	100.4	94.9	99	109.6	139.5	94.7	126.4
P43686	PSMC4	26S proteasome regulatory subunit 6B	43	15	23	14	52.86	105.7	102.5	124.8	122.5	86.2	110.8	117.8	121.5	83.7	96.5	120.4	96.9	95.8	77.7	72.7	87.2	77.5
Q05682	CALD1	Caldesmon	21	16	20	15	53.08	79.2	104.1	87.6	80	83.6	228.1	197.7	97.3	103.3	111.6	91.5	71.4	124.7	59.9	65	56.6	58.2
P04259	KRT6B	Keratin, type II cytoskeletal 6B	20	13	23	2	54.69	126.1	148.3	76.4	76.9	71.9	65.2	102.2	88.9	103.1	97.9	87.1	89	58.3	278.3	56	85.1	89.2
Q5HYK3	COQ5	2-methoxy-6-polyprenyl-1,4-benzoquinol methylase, mitochondrial	41	10	17	10	57.65	100.2	111.8	100.9	93.3	119.7	97.6	99.9	94.6	86.1	113.5	96.9	85.4	97.8	92.4	129.5	68.7	111.7
P62820	RAB1A	Ras-related protein Rab-1A	67	14	25	4	77.88	108.8	113.7	107.4	93.6	91.9	156.8	141.6	113.3	95.9	98.6	103.9	80.4	115.9	66.3	72.9	67.7	71.4
P13591	NCAM1	Neural cell adhesion molecule 1	20	13	20	13	51.9	167.6	85.5	277.3	114.3	51.9	176.2	236.4	162.4	29.5	58.2	150.7	37.9	58.7	20.6	21.1	23.9	27.5
Q00688	FKBP3	Peptidyl-prolyl cis-trans isomerase FKBP3	58	11	22	11	61.36	83.3	75.9	87.6	100	100.8	105.1	85.6	100.9	108.8	105.8	131.2	112	80.8	118.5	96	92.6	114.9
Q93034	CUL5	Cullin-5	23	17	22	17	54.52	92.2	91.1	98.7	105.4	99.2	78.6	90.3	106.4	98.8	102.7	106.1	120.3	94.7	103.1	98.5	109.2	104.7
P07108	DBI	Acyl-CoA-binding protein	91	7	21	7	59.13	72.4	63.1	50.4	89.1	147.5	63.8	69.3	113.9	209.7	98	82.3	119.7	39.2	118.5	102.8	122.4	137.9
Q9UNZ2	NSFL1C	NSFL1 cofactor p47	38	13	20	13	62.45	92.1	93.9	112.3	89.1	98.1	97.1	112.4	127.9	110.6	106.1	117	105.9	92.7	85.5	83.5	94.5	81
Q16082	HSPB2	Heat shock protein beta-2	67	8	21	8	69.2	104.2	88.2	135.1	96.4	70.6	165.6	128.3	109.4	103.4	121.7	165.6	78.3	97.4	57	52.9	69.6	56.2
P28074	PSMB5	Proteasome subunit beta type-5	38	9	19	9	64.78	152.6	117.4	202.3	131.5	99.8	94.5	115.1	99.6	81.1	78.8	102.2	78.3	53.5	74.8	72.1	77	69.5
P29144	TPP2	Tripeptidyl-peptidase 2	18	17	19	17	50.64	97.8	91.1	105	98.9	90.2	90.9	92	108.9	110.9	95.1	101.1	114	93.2	108.4	90.9	107.8	103.8
P55809	OXCT1	Succinyl-CoA:3-ketoacid coenzyme A transferase 1, mitochondrial	28	10	15	10	48.61	105.9	120.7	124.8	65.6	191.9	138.4	145.8	99.9	57.4	102.2	79.8	67.2	132.8	42.4	110.2	46.9	68.1
Q5JRX3	PITRM1	Presequence protease, mitochondrial	25	22	25	22	58.85	101.3	83.7	103.5	92	92.4	167.3	125.5	110.5	102.7	100.1	92.3	110.5	117	66.9	80.2	75.4	78.8
Q15084	PDIA6	Protein disulfide-isomerase A6	38	12	17	12	47.13	94.9	109	116.3	77.8	86.1	122.4	119.8	113.4	107.1	106.2	126.5	79	149.2	70.1	69.2	78.8	74.1
P23786	CPT2	Carnitine O-palmitoyltransferase 2, mitochondrial	29	17	19	17	48.82	109.1	110.4	102.6	85.1	141.1	115.7	113.9	94.8	96.9	82.7	83.4	83.1	106.6	70.8	134	83.7	86.2
Q53GQ0	HSD17B12	Very-long-chain 3-oxoacyl-CoA reductase	42	11	16	11	55.43	95.9	109.4	110.7	78.3	126.2	109.7	120.6	116.8	59.8	112.7	109.1	95.3	119.5	74.2	111.3	63.4	87.1
Q9BXS1	IDI2	Isopentenyl-diphosphate delta-isomerase 2	53	8	13	7	42.59	99.5	209.1	61.2	165.6	170.7	48	97.3	40.5	60.3	57.9	70.1	42.2	83.6	157.9	97.4	69.8	168.8
Q9UQM7	CAMK2A	Calcium/calmodulin-dependent protein kinase type II subunit alpha	26	9	23	6	63.67	122.8	84.4	138.1	116.2	76.7	103	98	110.3	67.6	124.2	104.5	120.6	111.5	78.9	77.2	82.6	83.4
P22392	NME2	Nucleoside diphosphate kinase B	70	10	21	6	67.39	99.8	97.8	104.1	85.9	95	109.4	112	134.6	113.5	109.5	113.6	78.9	107.2	87.3	87.6	80.2	83.7
Q03252	LMNB2	Lamin-B2	31	19	23	17	58.7	95.8	115.4	93.2	92.2	91	105.9	126.6	109	111.3	107.3	112.6	111.9	112.4	70.3	74.9	90.2	80.1
P53675	CLTCL1	Clathrin heavy chain 2	8	12	18	2	55.23	70.8	86.8	67.8	86.4	80.7	76.4	101.8	124.7	128.7	90.1	242.5	100.9	70.6	85.8	69.3	83.9	132.8
Q9BYV2	TRIM54	Tripartite motif-containing protein 54	44	13	15	10	51.75	105.4	109.1	134.1	100.5	92.4	137.1	123.6	108.7	81.5	102.9	120.1	87.4	98	70	74.3	78.6	76.2
P25789	PSMA4	Proteasome subunit alpha type-4	51	11	19	11	55.05	110.4	102.7	123.8	103.2	88.8	95.8	103.6	112.8	91.2	101	102.2	102.3	107.8	87.9	89.3	96.4	81
P52895	AKR1C2	Aldo-keto reductase family 1 member C2	45	13	26	8	75.08	178.1	120.5	189.1	145.9	68.7	136.5	131.7	99.7	88.1	64.7	167.9	52.2	47.5	55.8	48.1	47.9	57.6
P54920	NAPA	Alpha-soluble NSF attachment protein	61	15	19	15	49.37	96.9	99.5	109.9	94.2	99.2	99.3	97.9	116.3	130.3	108.6	124	93.4	105.1	83.7	75.3	74.6	91.7
P02794	FTH1	Ferritin heavy chain	63	9	20	9	55.72	162.9	172.2	138.5	150.7	48.5	109.1	103.7	111.6	91.6	40.4	95.8	85.1	65.6	132.3	37.3	74.4	80.2
Q04917	YWHAH	14-3-3 protein eta	45	11	35	7	84.38	104	102.1	117.4	92.6	82.1	151.6	126.6	125.2	114.8	106	116	84	114.9	64	62.4	68.8	67.5
O14950	MYL12B	Myosin regulatory light chain 12B	66	10	22	4	58.26	74.5	103.1	85.3	73.9	71.8	231.6	185.1	115.1	76.2	124.1	116.6	57.7	168.6	48.4	54.6	51.3	62.1
Q02750	MAP2K1	Dual specificity mitogen-activated protein kinase kinase 1	41	13	17	7	47.44	97.3	89.3	101	93.2	81.9	132.6	124.1	104.5	126.1	109	104.7	97.9	110.6	75.1	92.1	80.7	79.5
Q9Y376	CAB39	Calcium-binding protein 39	46	17	28	15	71.65	97.7	94.8	106.1	109.1	97.5	67.7	91.8	106.6	140.3	118.1	94.9	99.7	90.7	106.6	85.6	94.3	98.3
P62333	PSMC6	26S proteasome regulatory subunit 10B	41	13	17	13	57.25	113.8	105.9	127.4	109.2	90.9	108.8	116.1	119.6	80.9	99	107.2	101.7	95.4	80.4	79.8	82.8	81.2
Q6PCB7	SLC27A1	Long-chain fatty acid transport protein 1	26	13	18	13	51.68	96.1	100.1	103.3	100.1	120.9	65.9	103.3	109.5	76.4	107.6	102.7	109.4	128.6	89.3	85.6	100.8	100.4
P55884	EIF3B	Eukaryotic translation initiation factor 3 subunit B	22	14	17	14	40.77	97	106.4	119.3	92.7	85.4	148.8	135.4	119.2	91.4	104	105.4	89.2	115.6	70.9	74.1	72	73.2
Q14353	GAMT	Guanidinoacetate N-methyltransferase	40	7	14	7	44.18	93.6	78.2	120.3	110.5	93.3	90.4	83.7	103.8	185.3	83.7	97.1	100.4	90.4	91.1	83.8	95.2	99.2
P51991	HNRNPA3	Heterogeneous nuclear ribonucleoprotein A3	26	12	14	9	44.21	92.9	114.1	97.2	82.3	86.2	149.8	152.3	111.8	107.8	106.2	125.3	83.9	123.1	58.7	65.9	69	73.3
P0DOX6		Immunoglobulin mu heavy chain	26	14	23	1	62.72	108.6	120	20.1	69.2	95.3	88.1	65.4	107.9	305.9	90.7	77.5	42.1	397	20.9	29.1	22.9	39.2
P43243	MATR3	Matrin-3	23	18	19	18	47.71	80.4	111.1	99.9	92.8	92.1	125.6	138.3	106.5	115.8	101.8	112	99.6	112	74	80.7	79.7	77.5
Q9UQ80	PA2G4	Proliferation-associated protein 2G4	35	13	22	13	60.7	112.3	104.7	129.9	95.4	83.5	133.5	122.6	110	82.3	96.3	115.2	97.2	107.5	76.2	77.4	82.1	73.7
O00505	KPNA3	Importin subunit alpha-4	23	9	13	5	47.95	90.5	97.6	96.7	92.7	88	122.4	107.3	104.3	102.3	103.5	114.2	107.7	105.4	103.2	85.8	89.3	89.3
O75380	NDUFS6	NADH dehydrogenase [ubiquinone] iron-sulfur protein 6, mitochondrial	60	8	11	8	45.34	108.6	111.3	93.2	101.2	155	63.1	78.4	94.5	56	99.7	76	112.9	74.4	102	163.2	76.4	134.1
Q07021	C1QBP	Complement component 1 Q subcomponent-binding protein, mitochondrial	34	7	14	7	42.8	89.8	83.7	87.4	81.9	106.6	133.4	131	117.5	86.6	124.4	118.3	103.9	107.7	69.8	83.3	72.4	102.3
P52209	PGD	6-phosphogluconate dehydrogenase, decarboxylating	29	12	17	12	55.07	120.2	125.8	128.5	92.4	80.6	111.6	125.8	122.2	120	119.6	92.5	78.7	106.2	69.8	64.4	69.2	72.6
P48163	ME1	NADP-dependent malic enzyme	29	16	20	16	61.21	96.7	95.7	114	105	90	80.6	93.1	95.8	129.8	112.8	96.9	94.2	72.5	104.1	105.2	102.3	111.2
P00734	F2	Prothrombin	33	15	17	15	45.29	117	152.7	107	88.4	106.3	144.9	92.9	80.5	194.1	91.5	82.7	70.1	109	59	64.1	70.5	69.3
P61201	COPS2	COP9 signalosome complex subunit 2	36	16	22	16	52.83	96.2	100.9	112.1	101.3	94.4	100.1	109.8	122.8	94.3	101.8	98.3	106.5	96.7	88.7	93.2	92.4	90.5
P16402	H1-3	Histone H1.3	34	11	28	3	87.32	68.3	182.5	94.4	47.1	57.8	237.1	184.8	75.2	112.3	119.2	72.4	64.9	176.3	47	54.1	67.4	39.3
Q04760	GLO1	Lactoylglutathione lyase	46	9	33	9	79.78	87.5	65.6	89.2	90.4	96.4	74.9	75.3	101.7	200.5	102.4	84.4	116.1	86.7	115.7	100.9	114.1	98.1
Q9HDC5	JPH1	Junctophilin-1	23	17	23	16	60.42	94.8	74.1	94.1	98.4	89.8	81.7	78.2	92.1	84.3	96.4	99.7	141.1	109.7	121.3	105.6	132.5	106.2
P12268	IMPDH2	Inosine-5'-monophosphate dehydrogenase 2	25	10	15	10	39.01	93	95.2	111.8	91.8	84.6	106.8	95.2	116.7	118.7	100.5	90.1	122.8	105.1	88.7	82.6	110.2	86.2
P00747	PLG	Plasminogen	25	15	19	15	51.57	119.5	138.7	108.8	75.8	103.2	159.3	95.6	77.5	194.2	93	72	67.2	122.4	59.6	67.3	69.3	76.8
P55822	SH3BGR	SH3 domain-binding glutamic acid-rich protein	30	8	19	8	61.91	97.9	82.8	96.4	98.7	93.4	87.2	84.9	96.6	105.7	115.6	87.1	124.9	97	115.1	108.1	110.7	97.9
Q92901	RPL3L	60S ribosomal protein L3-like	38	15	22	15	52.89	104.3	115.6	114.9	98.9	96.3	98.1	106.9	104.9	69.5	90.6	119.1	102.2	105	86.8	94	96.3	96.6
Q9P0J0	NDUFA13	NADH dehydrogenase [ubiquinone] 1 alpha subcomplex subunit 13	63	8	20	8	66.19	142.8	130.5	144.7	118	150.2	73	102.7	86.7	58	84.1	98	84.8	64.7	76	112.9	61.7	111.2
O00232	PSMD12	26S proteasome non-ATPase regulatory subunit 12	31	14	19	14	42.56	108.8	98.6	130	101.2	85.9	107.6	113.2	124.2	88.2	99.6	126.7	98.4	95.3	78.9	78.5	82.4	82.6
P09651	HNRNPA1	Heterogeneous nuclear ribonucleoprotein A1	33	11	17	7	51.48	100	108.1	109.1	90.9	84.8	143.8	145.3	107.3	106.5	96	127.9	84.4	115.5	61.4	70.6	70.5	77.9
Q7Z7G0	ABI3BP	Target of Nesh-SH3	16	14	16	14	47.67	94	125.2	67.8	70.9	66.6	271.2	204.6	89.1	85.8	121.3	80.6	98.9	131.8	39.8	45.2	62.1	45
P09488	GSTM1	Glutathione S-transferase Mu 1	48	12	36	2	77.77	58	53.2	58	175.3	42.3	46.6	157.5	58	433.4	184.6	57.4	175.2	45.6	34.2	37.5	38.2	45
P14550	AKR1A1	Aldo-keto reductase family 1 member A1	41	11	24	10	66.65	105.9	103.8	104	98.8	74	128.9	120.2	124.7	138.6	104.2	134.9	93.4	100.7	67.2	55.7	76.9	68.1
Q16775	HAGH	Hydroxyacylglutathione hydrolase, mitochondrial	41	11	18	11	57.47	96	100.2	98.1	86.8	102.4	69.7	75.1	95	144.1	124.3	85.5	104.9	103.8	108.5	115.1	96.6	93.8
P13010	XRCC5	X-ray repair cross-complementing protein 5	20	14	17	14	44.7	100.4	114.9	115.1	93	85.3	140.9	135.4	115.1	106.5	99.8	108	87.8	117.1	62.3	73	72.9	72.4
O43396	TXNL1	Thioredoxin-like protein 1	45	8	11	8	35.82	113.6	106.9	138.3	93.4	93	116.3	120.7	107.5	112.4	105.1	96	92	92.2	73.4	78.2	81.9	79.3
Q15366	PCBP2	Poly(rC)-binding protein 2	36	11	17	4	50.24	102.4	111.2	105.2	92.7	102.7	108.5	103.6	102.3	125.9	87.8	132.8	87.9	122.2	76.6	78.6	78.4	81.3
P23297	S100A1	Protein S100-A1	47	4	29	4	98.73	99.9	85.2	73.1	79.4	87.6	86.3	95.4	142.1	171.2	113.2	117.9	105.8	58.7	77.9	35.2	171.3	99.8
Q86VP6	CAND1	Cullin-associated NEDD8-dissociated protein 1	15	16	20	14	49.92	98.9	104.5	102.7	90.4	94.2	123.4	115.6	115.7	119.7	113.5	113.9	88.7	122.8	68.4	65.6	80.6	81.4
Q13884	SNTB1	Beta-1-syntrophin	32	14	24	12	63.62	102.6	66.7	124.7	104.9	87.6	90.7	104.5	120.6	86.2	107.7	130.7	148.1	87.5	83.3	76.9	96.8	80.7
P61586	RHOA	Transforming protein RhoA	56	9	18	3	46.16	104.2	109.4	114.5	105.2	85.7	117.2	116	118.9	92.9	94.2	91.7	84.5	112.8	83.3	96.9	89.2	83.4
P78527	PRKDC	DNA-dependent protein kinase catalytic subunit	5	18	19	18	46.74	93.1	122.2	101.7	93.4	91.5	107.5	142.4	113.7	97.5	99.6	122.6	90.2	113.2	67.8	75.3	76.2	92.1
Q9BXW7	HDHD5	Haloacid dehalogenase-like hydrolase domain-containing 5	23	7	11	7	36.73	102.8	107	87.5	96.5	135.4	86.8	104.9	106	98	107.6	112	88.7	95	74	114.5	82.6	100.7
P15880	RPS2	40S ribosomal protein S2	37	12	23	12	51.83	95.8	109.9	108.1	88.1	89.2	133.9	125.1	101.3	77.3	94.4	116.9	90.2	132	82.4	80.9	85.4	89.3
Q10567	AP1B1	AP-1 complex subunit beta-1	22	16	17	9	46.14	98.8	116.6	110.7	91.3	86.8	141.6	129.4	116.9	100.1	109	109.5	81.5	127.2	70.1	73	64.6	73
P49419	ALDH7A1	Alpha-aminoadipic semialdehyde dehydrogenase	23	9	15	9	47.68	90.1	132.1	104.7	90.6	116.2	143.1	120.9	96	88.1	95.4	98.8	81.4	103.4	69.7	125.9	68.3	75
O00231	PSMD11	26S proteasome non-ATPase regulatory subunit 11	35	14	21	14	53.53	102.8	100.2	123.6	100.7	85.5	109.5	115.3	125.1	86.7	102.3	124.7	98.8	99.6	80.1	78.4	85.5	81
O43242	PSMD3	26S proteasome non-ATPase regulatory subunit 3	27	13	19	13	42.35	112	107.9	128.6	106.7	88.9	104.1	111.2	122.6	80.3	96.1	124.7	94	102.2	79.1	80.6	80.3	80.8
P62906	RPL10A	60S ribosomal protein L10a	35	8	20	8	56.93	107.4	107.6	112.2	93.1	82.6	138.7	126.6	109.5	77	93.8	126.3	96.6	112.6	74.6	77.6	81.9	81.9
Q13326	SGCG	Gamma-sarcoglycan	36	7	14	7	47.3	87.9	77	99.8	97.5	99.1	102.4	101.2	114.8	92.7	99.5	125	118.9	124.5	85.3	87.2	98.6	88.6
P36955	SERPINF1	Pigment epithelium-derived factor	30	12	17	12	45.24	93.5	123.9	86.5	81.8	87.4	179.1	128.6	96	141.3	107	99.5	85.7	123.2	64	58.4	75.5	68.6
P68036	UBE2L3	Ubiquitin-conjugating enzyme E2 L3	69	8	14	8	47.64	88.8	83.3	104.7	98.8	81	102.2	94.8	111.8	152.6	109.4	123.8	94	89.9	100.8	77.9	93.5	92.9
P55290	CDH13	Cadherin-13	26	14	19	14	53.45	94.4	95.6	121.7	83.4	113.6	118.9	125.2	130.7	91.9	109.8	112.5	95.5	86.6	77.3	83.2	82.3	77.4
P22694	PRKACB	cAMP-dependent protein kinase catalytic subunit beta	30	10	21	1	56.73	89.5	126.2	88	72.6	92.4	107.8	97.4	108.4	146.3	124.8	131.4	81.9	97.1	49.4	103.7	94.6	88.5
Q15181	PPA1	Inorganic pyrophosphatase	47	11	15	9	46.27	89.4	103.3	97.4	86.2	106.4	117.4	101.9	96.2	136.6	113.5	97.9	87.6	139.1	84.5	85.3	72.5	84.8
Q6NVY1	HIBCH	3-hydroxyisobutyryl-CoA hydrolase, mitochondrial	36	14	19	14	47.02	95.3	94	77.9	95.7	98.4	86.4	94.6	96.4	135.8	176	103.1	81.3	124.8	80.2	104.8	57.2	98.1
P62873	GNB1	Guanine nucleotide-binding protein G(I)/G(S)/G(T) subunit beta-1	46	11	15	5	40.88	97	108.5	108.3	91.9	99.2	142.9	118.1	104.1	98.5	100.7	122.8	88.8	107.2	67.9	78.3	82.3	83.6
P01042	KNG1	Kininogen-1	23	13	18	13	51.98	136.2	167.1	111.8	86.6	101.7	115.8	86	70.6	227.2	92.1	59.6	57.2	130.9	56.6	58.1	60.1	82.3
Q9Y3I0	RTCB	RNA-splicing ligase RtcB homolog	29	12	19	12	50.14	93.2	98.4	114.8	91.7	88.8	119.3	117.8	114.7	91.9	111.4	116.4	90.4	108.5	84.8	86.1	85.2	86.4
O43776	NARS1	Asparagine--tRNA ligase, cytoplasmic	34	16	21	16	52.82	99.1	102.7	121.5	93.3	76.5	156	142.7	110.2	97.4	96.8	121.9	88.4	104.5	66.6	68.4	66.1	87.9
Q8N8N7	PTGR2	Prostaglandin reductase 2	46	12	21	12	53.14	86.7	98	89	85.3	114	60.6	69	102.7	153.5	84.4	100.4	100.2	78.9	116.2	123.7	99.9	137.4
P29692	EEF1D	Elongation factor 1-delta	35	8	15	7	44.1	96.8	106	103.6	95.1	89.3	109.9	119.6	113.8	97.5	99.8	117.5	100.4	111	72.8	81.8	88.6	96.6
P28066	PSMA5	Proteasome subunit alpha type-5	42	7	14	7	52.34	106.5	99.8	119.9	103.2	89.2	105.6	108.2	118.1	92.9	103.8	104.8	97	102.2	85.7	85.8	96.4	81
Q03154	ACY1	Aminoacylase-1	38	12	19	12	54.39	104.3	97.6	103	91.7	95.4	79.6	96.1	110.6	130.8	113.2	118.6	101.8	99	88.7	92.9	81.6	95.2
P10606	COX5B	Cytochrome c oxidase subunit 5B, mitochondrial	51	8	21	8	55.81	103.5	104.3	90.5	107.7	167.5	74	92.3	109.3	56.2	103	91	96.2	55.8	98.7	146.4	71.7	132
A5A3E0	POTEF	POTE ankyrin domain family member F	8	8	314	1	652.19
Q7Z4W1	DCXR	L-xylulose reductase	43	8	15	8	50.5	116.8	131.5	105.9	94.5	138.9	73.9	96.6	89.6	91.8	92.6	105.5	63.8	114.4	76.4	114.5	68.7	124.5
P06748	NPM1	Nucleophosmin	38	10	18	10	48.46	87.9	103.7	108	84.8	84.4	153.2	148.6	110	91.1	100.4	113.6	103.2	123	69.7	69	73.3	76.3
P63151	PPP2R2A	Serine/threonine-protein phosphatase 2A 55 kDa regulatory subunit B alpha isoform	35	12	15	12	46.63	102.4	100.3	102.7	105	101	80.1	84.9	106.5	114.6	100.4	94.8	98.1	110.6	101.5	110.8	85.4	100.8
Q6QEF8	CORO6	Coronin-6	35	12	21	10	47.07	105.3	110.1	115.9	92.4	94.9	133.8	112.3	91.6	77.7	113.6	102.7	94.1	127.8	73.3	92.4	75.9	86.1
P13796	LCP1	Plastin-2	25	12	15	9	40.7	91	168.8	125.9	83	84	193.2	131.9	100.2	108.3	100.2	94.3	66.1	136.6	50.7	54	51.6	60
P62979	RPS27A	Ubiquitin-40S ribosomal protein S27a	54	9	61	1	141.39	129.2	114.7	157.4	124.3	90.8	111.6	109.6	108.9	107.5	86.8	109.8	78.2	87.2	69.2	75.5	69.3	70
P14314	PRKCSH	Glucosidase 2 subunit beta	27	12	17	12	49	93.3	94.2	112.5	77.7	87	135.5	135.2	122.9	87	117.3	101.6	103.5	120.4	74.4	76.2	87.2	74
P61204	ARF3	ADP-ribosylation factor 3	59	9	20	4	51.13	110.1	117	112.6	91.7	84.9	125.7	115	111.4	115.2	97.4	114.7	90	111.1	73.7	72.9	80.4	76.2
Q13976	PRKG1	cGMP-dependent protein kinase 1	22	15	20	15	40.14	105.5	80.8	88.1	106.7	116.7	55.5	66.7	135.1	106.7	80.4	109.5	98.1	83.5	129.4	106.4	101.8	129.1
Q15436	SEC23A	Protein transport protein Sec23A	19	11	13	11	41.65	94.3	96.6	110.9	87.7	78.4	119.1	124.3	114.6	114.8	103.8	140.9	89.4	120.2	70	66.3	78.4	90.3
P18124	RPL7	60S ribosomal protein L7	43	11	18	11	45.52	103.4	128.8	124.2	87.6	92.8	129.5	122.6	104.2	71.7	92.1	102.7	92.3	121.5	80.5	82.6	83.5	79.9
Q9P2E9	RRBP1	Ribosome-binding protein 1	24	13	15	13	46.24	71.3	150.1	61.9	57.4	79.4	272.9	203.8	86.8	102.1	79.3	115.6	67.1	176.1	44.1	36.8	46.6	48.7
P49773	HINT1	Adenosine 5'-monophosphoramidase HINT1	79	7	16	7	47.91	90.2	80.8	92.6	88.5	89.3	89.5	80.4	106.7	207.1	89.5	112.2	97.7	100.6	100.5	95.9	88.2	90.5
P02749	APOH	Beta-2-glycoprotein 1	35	8	14	8	47.54	131.6	149.3	92.2	85	127.8	161.1	116	91.5	153.7	84.2	53.9	75.9	114.5	59.4	65.7	63.4	74.6
P04899	GNAI2	Guanine nucleotide-binding protein G(i) subunit alpha-2	38	12	16	6	43.97	102.2	134.2	115.8	91.5	80.3	153.1	152.7	119.9	119.7	98.9	107.3	84.6	105.9	51.2	57.8	58.6	66.3
P19827	ITIH1	Inter-alpha-trypsin inhibitor heavy chain H1	15	10	13	10	36.33	78.6	148.8	89.8	74.2	93.8	212.9	144.6	78.1	174.2	81.1	68	52.7	183.8	49.7	56	53.1	60.3
Q13561	DCTN2	Dynactin subunit 2	32	12	14	12	48.98	91.9	87.4	118.6	88.7	87.1	142.1	136.2	138.6	75.6	112.4	129	87.6	99.9	74.9	62.7	83	84.4
Q86VF2	IGFN1	Immunoglobulin-like and fibronectin type III domain-containing protein 1	16	15	18	14	44	73.9	145.8	158.8	56.9	75.2	205.7	278.2	67	49.5	104.6	76.4	99.7	34.7	51.6	43.5	127.6	50.8
P54646	PRKAA2	5'-AMP-activated protein kinase catalytic subunit alpha-2	28	14	16	9	44.21	123.9	101.3	133.7	119.9	96.1	107.5	116.5	104.2	65.8	99.3	96.8	101	80.8	88.9	85.3	97.5	81.5
Q12904	AIMP1	Aminoacyl tRNA synthase complex-interacting multifunctional protein 1	54	12	16	12	41.27	107.7	115.8	112.9	98.3	92.4	108.3	108.1	114.3	96.9	105.6	115.8	95.4	105.8	72.8	86.3	77.6	86
Q9Y394	DHRS7	Dehydrogenase/reductase SDR family member 7	38	10	13	10	39.82	89.2	90.6	133.5	90.9	71	153.9	119.5	111.5	60.8	109.1	120.9	89.6	150.1	81.5	66.3	84.5	76.9
Q9NZ08	ERAP1	Endoplasmic reticulum aminopeptidase 1	16	15	20	15	38.75	110.6	72.5	115.4	107	81.5	93.5	114.1	126.4	107.1	115.1	103	99.3	124	77.2	84.8	94.5	73.9
O43837	IDH3B	Isocitrate dehydrogenase [NAD] subunit beta, mitochondrial	34	11	15	10	38	107.8	109.6	99.6	98.6	105.9	89.1	83.5	97.6	93.1	95.2	97.3	106.8	102.7	102.3	114.5	79	117.5
O14880	MGST3	Microsomal glutathione S-transferase 3	39	6	11	6	37.32	85.1	118.1	91.7	102.6	118.7	114.8	97.3	93	48.3	109.4	90.9	87	145.4	85.1	134.7	73.2	104.6
Q8IUG5	MYO18B	Unconventional myosin-XVIIIb	8	19	20	19	42.7	76.2	84.4	91.3	92.4	83.7	122.3	139.5	112.7	97.4	118.9	131.6	90.1	154.3	85.1	67.8	74.4	78
Q7Z6Z7	HUWE1	E3 ubiquitin-protein ligase HUWE1	5	18	18	17	39.28	105.9	104.9	124.5	88.8	89.7	120	126.2	108.4	105	114.8	117.6	99.6	94.4	72.4	72.7	76.4	78.8
P00326	ADH1C	Alcohol dehydrogenase 1C	31	14	19	4	47.76	113.5	90.7	99.1	98.7	55.1	231.7	235.7	93	114.2	86.6	101.8	84	45.2	55	49.3	86.5	60.1
Q92905	COPS5	COP9 signalosome complex subunit 5	54	14	19	14	37.79	98.7	99	112.8	103.9	90.5	101	98.9	126.4	104.3	108.6	116.3	106.2	92.8	81.9	88.8	85.2	84.7
Q12906	ILF3	Interleukin enhancer-binding factor 3	17	12	13	12	40.54	93.4	115	107.3	90.1	91.2	156.2	140.3	108.1	94.4	100.4	109.3	90.3	123.6	64.4	69.9	72.8	73.2
Q15555	MAPRE2	Microtubule-associated protein RP/EB family member 2	45	12	17	10	44.93	82.6	87.4	102.5	84.9	85.3	118.3	112.9	86.2	105	116.4	104.2	121.9	139.4	99.4	68.7	99.9	84.9
P60891	PRPS1	Ribose-phosphate pyrophosphokinase 1	33	9	14	9	44.15	154.9	97.5	107.4	119.1	70.2	79.4	94.4	108	109.1	83.5	98.8	110.8	76.4	103.4	75.7	117	94.3
P0DOY2	IGLC2	Immunoglobulin lambda constant 2	62	5	27	2	105.94	98.1	182.7	95.5	55.8	66.3	71.2	76.4	75.7	247.4	98.1	139.2	63.7	235.8	43.7	42	46.9	61.5
Q13618	CUL3	Cullin-3	21	14	15	14	42.95	108.6	112.2	108.1	114	95.9	118.3	103.1	93.6	105.1	99.3	92.8	86.4	133.4	85.6	86.5	80.1	76.9
P52564	MAP2K6	Dual specificity mitogen-activated protein kinase kinase 6	43	12	17	8	48.91	98.3	90.7	119.2	109.8	103.1	48.4	76	91.2	172.2	120.9	83.9	110	79.4	95.8	109.5	83.7	108.1
P52272	HNRNPM	Heterogeneous nuclear ribonucleoprotein M	22	16	18	16	50.76	90.4	126.4	99.9	91.3	87.1	154.2	149.5	103.4	101.1	104.4	105.5	92	116.6	63.8	73.5	71	69.9
P14927	UQCRB	Cytochrome b-c1 complex subunit 7	72	11	19	11	54.87	109.5	108.4	90.3	106.3	143.2	65	89.5	116.4	61.9	109.9	90.7	107.3	52.1	106.6	121.8	92	129.2
O75208	COQ9	Ubiquinone biosynthesis protein COQ9, mitochondrial	39	10	22	10	58.68	106.4	96.9	93.1	108	143.4	75.8	80.7	98.1	93.8	123.9	85.2	93.5	83.6	93.1	128.8	78.7	117.3
Q13098	GPS1	COP9 signalosome complex subunit 1	27	11	15	11	48.56	95.7	99.4	112.7	103.5	97	100.8	102	118	99.6	103.2	118.7	105.2	95.6	84.1	87.5	88.6	88.3
O43390	HNRNPR	Heterogeneous nuclear ribonucleoprotein R	24	14	17	10	45.37	101	115.2	117.6	95.1	83.8	146	148.9	104.6	94.7	98.2	99.7	93.3	121.7	61.5	75.2	74.3	69.1
P25788	PSMA3	Proteasome subunit alpha type-3	35	11	21	11	54.69	108.8	102.7	121.8	101.5	88.5	100.1	103.4	113.5	93.4	104.2	106.3	96.5	108.8	89	87.5	95.1	78.8
Q9ULA0	DNPEP	Aspartyl aminopeptidase	37	14	14	14	30.22	99.9	111.2	111.9	90.7	80.8	88	104.2	116.2	94.9	91.6	98.4	104.2	148.3	95.8	82.8	94.9	86.2
P62424	RPL7A	60S ribosomal protein L7a	36	11	22	11	65.04	101	137.4	118.6	86.8	90.9	143.3	129.6	106.8	75.1	90.6	108.8	91.6	115.4	71.9	73.6	81.8	76.7
Q8NBX0	SCCPDH	Saccharopine dehydrogenase-like oxidoreductase	35	11	15	11	45.3	100.9	101.9	118.6	95.8	113.9	104.7	98.4	96.8	60.4	120.5	90.8	88.6	107.3	94.8	113.6	90	103
P31943	HNRNPH1	Heterogeneous nuclear ribonucleoprotein H	29	11	13	3	41.7	107.9	118.8	131.3	95.5	91.4	144.9	145	102.7	100.3	91.4	113.1	82.4	108.2	60.8	73	65.7	67.7
P02763	ORM1	Alpha-1-acid glycoprotein 1	36	7	17	6	52.21	130.2	143.3	96.9	94.4	88.8	84.3	64.5	86.5	232.1	102.7	97.1	59	196.1	67.9	46.4	54.2	55.7
O95782	AP2A1	AP-2 complex subunit alpha-1	18	14	16	8	43.51	96	101.2	108.1	89.9	82.2	131.7	139.4	119.3	101	109.4	131.6	83.8	116.4	66.6	71.3	74.4	77.6
P14868	DARS1	Aspartate--tRNA ligase, cytoplasmic	34	16	19	16	44.58	105.3	108.7	116.1	100.5	84.6	110.9	107.2	113.8	95.3	98.3	127.1	103.3	101.3	76.9	79.4	85.1	86
Q9H511	KLHL31	Kelch-like protein 31	26	12	13	12	36.06	93	98.9	90.4	107.3	100	123.9	125.3	102	87.3	92.3	107.2	92.2	97.2	98.4	89.6	83.5	111.6
P55010	EIF5	Eukaryotic translation initiation factor 5	30	11	17	11	38.26	87.9	83.3	101.1	93.4	86.2	105.8	104.9	111.5	119.5	120.8	119.4	113.7	93.3	86.7	84	90.1	98.4
P61158	ACTR3	Actin-related protein 3	35	12	16	12	37.05	104.9	114.5	106.3	90.6	89.6	140.3	127.4	113.7	98.2	105.3	111	92.1	120.2	72.1	74.2	71	68.4
Q9NQR4	NIT2	Omega-amidase NIT2	55	12	17	12	49.87	91.1	105.4	115.1	81.5	90.7	116.7	98.5	115.3	121.1	91.9	138.9	83	117.1	87.5	85.5	80.5	80.2
P62280	RPS11	40S ribosomal protein S11	56	10	20	10	54.08	113.6	125.1	128.7	91.8	92.6	138.4	114.6	104.5	65.7	90.4	86.6	91.4	127.6	81.1	84	86.2	77.7
P14621	ACYP2	Acylphosphatase-2	65	9	25	9	66.32	106	94.6	109	76	76.7	65.9	79.9	85.6	237.9	104.8	110	97	84.1	92.8	103.3	81.5	94.8
P46777	RPL5	60S ribosomal protein L5	35	10	19	10	55.41	102.6	118.8	112.7	90.8	92.5	130.4	126.9	106.7	84.4	89.6	127.2	97.5	107.2	72.4	77.2	80.7	82.1
P50570	DNM2	Dynamin-2	23	15	17	14	43.2	100.6	99.9	103.9	97.6	93	114.5	112.9	107.3	100.5	101.4	119.5	103.6	102.5	83.5	80.8	82.3	96.3
P22102	GART	Trifunctional purine biosynthetic protein adenosine-3	15	13	15	13	35.08	103.6	105.6	113.3	86.8	95.3	117.4	111.3	116.6	149.3	98.7	114.9	94.1	105.3	67	76.7	71.7	72.4
P16671	CD36	Platelet glycoprotein 4	23	10	15	10	43.65	80.6	124.2	98	91.3	114.9	161.2	134	149.9	92.4	111.3	77.3	62.4	101.8	64	109.4	65.4	62
O95479	H6PD	GDH/6PGL endoplasmic bifunctional protein	18	13	15	13	38.62	92.1	106.7	116.5	92.1	114.9	113.3	106.7	95.2	98.8	107.8	96.5	91.1	97.4	95.4	79.6	94.1	101.8
P54136	RARS1	Arginine--tRNA ligase, cytoplasmic	25	14	16	14	37.73	104	108.6	118.6	103.3	93.2	118	110.5	115.6	83	106.1	117.3	91.1	123.5	68.4	80.7	76.7	81.3
Q06323	PSME1	Proteasome activator complex subunit 1	50	13	17	13	41.39	79.2	104.5	95.8	75.4	69.6	125.2	111.4	124.5	104.6	106.1	140.4	72.6	245.3	54.5	57.3	69.3	64.5
O00186	STXBP3	Syntaxin-binding protein 3	23	14	17	14	39.11	100.5	88.9	118.6	108.3	83.3	117.1	115.2	110.1	83.1	104.1	119	107.1	100.1	79.4	78.9	94.2	92
P61970	NUTF2	Nuclear transport factor 2	69	5	14	5	44.01	84.8	70.2	93.9	81.9	93.3	93.4	77.1	113.8	219.9	97.1	120.8	89.6	101.5	94.7	92.1	89.3	86.4
P46734	MAP2K3	Dual specificity mitogen-activated protein kinase kinase 3	35	10	16	6	50.86	113.2	100.4	119.1	92.6	103.1	85.9	108.8	95	157.8	120.7	87.5	114.4	100.3	68.5	83	74.7	74.8
Q16586	SGCA	Alpha-sarcoglycan	35	10	15	10	50.9	96.8	88.1	93.2	104	101.7	88	100.7	106.9	101.1	101.3	122.9	110.4	114.9	88.5	88.4	94.6	98.6
P51149	RAB7A	Ras-related protein Rab-7a	53	9	13	9	40.84	100.8	113.1	111.3	92	91	128.5	117.7	110.6	98.6	108.3	99.7	87.5	122.1	77.2	81.3	76.9	83.3
P62917	RPL8	60S ribosomal protein L8	46	12	16	12	41.46	106.1	129.7	115.5	92.3	84.6	132.3	125.4	107.1	75.6	89.4	113.3	92.7	119.5	77.4	78.5	85.1	75.6
P63010	AP2B1	AP-2 complex subunit beta	18	14	16	7	43.9	90.4	101.1	102.2	93.7	81.3	125.1	132.6	114.8	120.8	107.2	153.3	79.4	102.1	65.3	66.9	72.5	91.3
P15090	FABP4	Fatty acid-binding protein, adipocyte	41	6	12	6	46.89	66.2	105.4	79.9	57.7	81.7	201.7	230.7	209.6	197.2	91.5	90.4	50.5	64.1	43.6	50.4	42.9	36.4
P07910	HNRNPC	Heterogeneous nuclear ribonucleoproteins C1/C2	43	14	20	14	48.19	97.2	129.1	111.9	93.5	84.8	151.2	148.9	112	102.9	91.7	102.1	85.7	138.2	56.7	69.6	63.8	60.5
P05387	RPLP2	60S acidic ribosomal protein P2	53	4	12	4	52.16	88.3	89.2	104.8	77.5	94.9	161	155.8	125.5	72.8	112.4	100.7	109.1	92.3	83.1	67.3	83.5	82
Q5VXT5	SYPL2	Synaptophysin-like protein 2	28	9	24	9	62.66	89.1	92.3	81.2	117.7	105.8	96.2	86.9	85.1	63.2	108.1	86.2	141.9	121.7	112.7	98.6	110.4	102.8
P16298	PPP3CB	Serine/threonine-protein phosphatase 2B catalytic subunit beta isoform	20	9	16	4	48.26	99.6	84.5	108.6	97.6	89.3	79.9	84.9	96.5	125.6	100	115.1	121.8	85.5	116	86.4	114.2	94.5
P0DOX8		Immunoglobulin lambda-1 light chain	38	7	26	4	87.22	108.7	225	102	52.3	81	77.1	74.8	71.5	224.3	91	79	42	279.4	39.3	45.1	48.9	58.7
P39019	RPS19	40S ribosomal protein S19	44	9	19	9	43.56	87.5	105.2	104.4	73.4	92.7	136.6	135.6	114	83.9	101.4	121	98.5	117.1	78.1	78.4	86.5	85.8
P50454	SERPINH1	Serpin H1	29	11	13	11	33.44	100	131.9	101.5	64.8	67.9	185.4	173.5	126	86.5	104.2	117.6	59.7	207.8	34.1	52.5	41.2	45.2
P61019	RAB2A	Ras-related protein Rab-2A	53	10	14	10	42.5	97.7	91.5	120.2	99.6	87.8	131.9	135.9	121.8	93.3	97.8	94.2	99.1	97.4	81.9	74.7	90.2	84.9
Q03013	GSTM4	Glutathione S-transferase Mu 4	44	10	21	1	51.13	59.9	41.3	75.7	69	63.7	71	203.7	54.1	537	72.2	22.2	263.6	36.5	22.1	32.6	38.9	36.5
O00299	CLIC1	Chloride intracellular channel protein 1	60	12	18	11	48.26	95.6	89.5	129.1	89.4	64.6	198	144	148.3	100.5	101.2	146.8	67.9	111.4	49.3	48.6	57.4	58.5
Q9HC38	GLOD4	Glyoxalase domain-containing protein 4	35	10	15	10	45.43	96.1	90.7	103	92.2	82.1	112.6	103.7	111.5	190.8	112.7	104.1	80.2	100.5	75	78	86.7	80.1
Q9Y5Z4	HEBP2	Heme-binding protein 2	50	9	20	9	59.75	90.2	84.3	87.1	87.9	92.8	112.3	87.7	99.8	179.9	87.1	105.1	99.3	105.1	86.1	87.3	104.9	103.2
Q99878	H2AC14	Histone H2A type 1-J	70	9	44	2	103.4	97.2	134.3	106.9	94.5	93.8	159	161.2	87.1	115.3	76.5	103.8	85.6	114.1	59.8	70.3	79.5	60.9
O75323	NIPSNAP2	Protein NipSnap homolog 2	36	11	23	10	66.36	117.8	93.4	85.1	129.4	153.1	62.1	72	88.8	65.8	103.3	69.4	102.2	88.9	105.8	158.1	86.2	118.5
Q8NE86	MCU	Calcium uniporter protein, mitochondrial	34	10	15	10	46.15	143.8	129.8	149.5	108.3	137.3	113.6	133.5	120	42.1	96.5	89	77.7	98.5	53.8	92.6	48.5	65.6
P62241	RPS8	40S ribosomal protein S8	42	7	12	7	39.4	103.1	123.6	116.4	94.6	88.3	151.1	129	103.5	67.9	82.1	109.6	90.6	126.5	75.6	79.2	84.3	74.7
Q9NRX4	PHPT1	14 kDa phosphohistidine phosphatase	67	9	21	9	55.18	95	84.7	89.7	96.9	94.9	68.4	74.3	102.8	232.6	103.9	98	91.2	82	105.6	93.7	100.4	85.9
P61604	HSPE1	10 kDa heat shock protein, mitochondrial	71	9	19	9	48.85	113.6	118.7	98.4	88	104.4	118.3	100.4	106.1	106.2	96.2	109.3	78.6	120.4	75.4	106.1	66.3	93.4
Q9Y6E2	BZW2	Basic leucine zipper and W2 domain-containing protein 2	37	17	23	15	47.2	80.7	91.1	90.4	95.4	114.2	77.2	80.2	114.2	117	127.3	97.5	134.8	94.5	94.9	104.4	89.6	96.6
Q9NVE7	PANK4	4'-phosphopantetheine phosphatase	23	16	18	16	34.02	96.6	107.5	98.7	108.9	101.3	71.2	98.4	93.6	136.3	117.4	104.3	108.4	85.3	92.5	94.8	86.4	98.4
P20618	PSMB1	Proteasome subunit beta type-1	37	7	14	7	41.29	110.3	104.7	128.8	102.8	96	93.2	99.7	111.6	83	101.8	95.5	99.6	103.9	91.4	95.8	96.8	85.3
Q96AB3	ISOC2	Isochorismatase domain-containing protein 2	46	5	11	5	40.01	114.6	97.2	110.5	101.1	111	111	96.1	98.1	106.6	92.8	111.9	112.3	100.8	76.2	90.6	69.5	99.7
O95373	IPO7	Importin-7	13	13	15	13	38.1	95.9	105.6	117.7	100.1	90.3	97.5	100.5	126.8	93.6	98.3	120.8	113.6	98.5	86.3	82	85.7	87
P12829	MYL4	Myosin light chain 4	54	10	64	8	149.77	70.8	70.6	82.1	60	58.6	200	199.6	106.8	61.8	142.4	170	116.6	42.9	65	46.6	155.7	50.7
Q96AN5	TMEM143	Transmembrane protein 143	28	10	13	10	41.61	113.8	124.7	98.6	108.5	135.8	56.3	79.3	63.9	73.9	106.5	89.1	108	96.6	95	141.8	95.3	112.9
P49591	SARS1	Serine--tRNA ligase, cytoplasmic	31	12	18	12	39.28	101	109.8	116.4	94.5	74.3	138.5	115.1	123.4	115.2	91	128.8	84.5	122.8	72.3	67.5	70.4	74.8
P22234	PAICS	Multifunctional protein ADE2	27	11	13	11	35	95.2	101.9	103.2	86.6	95.8	100.5	109.2	114	121.2	111.3	105.4	96.4	108.5	75.9	86.4	98.6	89.9
P21291	CSRP1	Cysteine and glycine-rich protein 1	60	9	12	8	30.26	78.1	86.2	89	76.2	85.9	228.8	194.4	100.4	99.3	99.3	144.2	76.9	97.7	60.4	64	57.2	61.9
Q13418	ILK	Integrin-linked protein kinase	33	13	19	13	45.08	106.6	103.6	120.5	100	84	147.5	141.9	121.2	90.2	105	104.4	85.8	104.5	66.1	74.2	76.7	67.9
P62987	UBA52	Ubiquitin-60S ribosomal protein L40	59	9	61	1	136	88.4	99	83.9	94.6	89.6	124	94.8	90.9	118.2	79.7	159.8	98.7	98.6	88.7	82.6	102.6	105.7
P38159	RBMX	RNA-binding motif protein, X chromosome	33	14	19	14	47.05	70.2	144.9	88.8	72.8	100.3	127	126.7	86.1	102.3	76.5	123.7	94.1	145.7	75.5	84.2	92.9	88.3
Q96KP4	CNDP2	Cytosolic non-specific dipeptidase	33	10	11	10	35.55	100.6	113	94.8	95.7	88.1	122.8	111.6	97.2	127.4	93.7	120.1	87.3	135.9	80.1	77.7	80.2	73.9
B5ME19	EIF3CL	Eukaryotic translation initiation factor 3 subunit C-like protein	15	16	18	16	44.91	92.6	105.8	117	99.2	84.8	113.8	120.6	118.7	89.6	103.1	115.6	93.8	122.5	79.4	82.2	79.7	81.6
P00751	CFB	Complement factor B	19	15	17	15	31.99	152.4	138.4	149.2	85.6	71.2	77	78	77.7	270.8	99.2	82.8	58.2	135.4	51.2	54.9	52.9	65.2
P42126	ECI1	Enoyl-CoA delta isomerase 1, mitochondrial	26	6	14	6	42.17	90.5	92.4	83.5	98.6	119.4	62.1	81.5	96.9	129.8	91.2	103.4	95.7	112.7	84.3	135.7	85.1	137.3
Q8WW22	DNAJA4	DnaJ homolog subfamily A member 4	38	13	15	12	35.81	108.2	149.3	105	82.6	103.8	114.3	127.1	114.7	75.5	123.3	97.6	74.6	164.6	63	81.4	52	63
Q96FW1	OTUB1	Ubiquitin thioesterase OTUB1	46	9	12	9	38.79	91.3	98.1	109	94.8	83.6	116.9	108	112.3	154.4	102.7	118.5	90.9	110.7	81.6	75	76.2	75.9
Q01518	CAP1	Adenylyl cyclase-associated protein 1	32	12	18	10	39.08	88.2	124.1	103.6	76.5	77.7	201.9	175.5	109.4	122.8	96.5	103.8	70	129.3	52.9	58.4	53.3	56.1
Q9UJZ1	STOML2	Stomatin-like protein 2, mitochondrial	29	7	10	7	34.44	96.4	92.7	97.7	87.6	99.7	115.7	119.1	128.9	88.9	101.9	114.5	94.4	131.9	75.8	88.5	77.9	88.3
Q13442	PDAP1	28 kDa heat- and acid-stable phosphoprotein	37	8	11	8	36.6	77.9	85.9	85.7	88.8	104.2	93.7	109	114.7	109	104.9	145.8	128.9	80.3	101	82.9	94.3	92.9
Q9P2J5	LARS1	Leucine--tRNA ligase, cytoplasmic	13	11	13	11	29.75	97.1	108	116.4	91	83.1	114.9	111.6	116.9	90.2	101.3	123.1	91.8	113	80	83	85.1	93.6
Q6P5Q4	LMOD2	Leiomodin-2	30	15	18	15	50.8	83.8	125.6	86.5	77.4	105.5	127.6	124.3	95.2	100.9	108.4	114.7	79.8	144.2	73	91.3	71.6	90.1
O43615	TIMM44	Mitochondrial import inner membrane translocase subunit TIM44	33	13	15	13	38.36	104.5	106.3	99.6	96	114.8	118.6	109.1	116.2	76.6	95	101.7	78.9	134.5	75.9	102.3	69.6	100.3
P00488	F13A1	Coagulation factor XIII A chain	14	8	13	8	34.34	129.2	147.6	157	113.7	71.8	198.9	141.7	116.5	104	89.6	97.3	72.7	83.6	45.6	39.7	44.2	47.1
P26640	VARS1	Valine--tRNA ligase	13	14	16	14	35.93	96.9	105	114.3	89.1	81.2	130.7	144.5	115.7	83.2	100.2	124.5	91.8	125.5	73.8	73.7	77.9	71.8
P55795	HNRNPH2	Heterogeneous nuclear ribonucleoprotein H2	22	9	12	2	36.92	116.2	104.2	153.5	94.7	99	139.6	129	96.5	107.5	82.9	139.3	77.2	106.2	57.5	65.8	63.3	67.6
P52566	ARHGDIB	Rho GDP-dissociation inhibitor 2	51	7	15	7	34.81	85.3	145.4	100	74.1	81.7	214.8	155.1	102.6	143.8	98.9	92.7	74.2	110.3	50.8	59.6	54.2	56.5
O95747	OXSR1	Serine/threonine-protein kinase OSR1	20	9	13	9	28.94	92.9	92.8	105.5	95.4	95.2	108.9	109.2	115.5	113.5	99.6	110.6	106.9	96.3	85.8	89.5	90.4	92
Q58FF8	HSP90AB2P	Putative heat shock protein HSP 90-beta 2	22	9	21	1	65.74	108.9	122.2	116.8	93.9	85.5	129.5	117.9	138.3	75.5	102.5	97.4	83.8	126.3	88.3	83.7	64.8	64.9
Q9BZQ8	NIBAN1	Protein Niban 1	18	14	17	14	44.23	104.9	92.7	104.7	103.2	79	76.5	102.6	122.1	95.9	80.1	116.1	138.9	98.9	110.5	79.2	100.3	94.6
Q13616	CUL1	Cullin-1	19	13	16	13	33.48	91.4	96.5	113.8	93.9	90.4	112	95	108.6	112.7	100.6	104.7	110.1	110.4	88.7	87.6	92.4	91.2
O43708	GSTZ1	Maleylacetoacetate isomerase	38	7	13	7	36.52	147.3	75.4	126.7	137.7	62	77.9	130.9	102.2	127.1	100.7	94.7	91.4	68.3	100.1	103.3	75	79.3
O96000	NDUFB10	NADH dehydrogenase [ubiquinone] 1 beta subcomplex subunit 10	52	8	15	8	40.41	144.1	129.7	135.5	123	156.8	65.4	95.9	95.2	45.9	89.4	71.1	91.2	65.2	84.5	135.5	60.9	110.8
P22307	SCP2	Sterol carrier protein 2	24	12	16	12	33.58	105.2	98.1	115	107.1	91.8	163.9	133.2	94.5	105.1	99.4	112	86.8	82.9	64.3	86.3	69.5	84.7
P49257	LMAN1	Protein ERGIC-53	27	11	15	11	43.59	96.2	104.6	118.8	104.4	96.3	100.3	112.9	112.7	68.9	130.6	90.8	108.3	116.9	78.7	79.2	88.8	91.8
P53621	COPA	Coatomer subunit alpha	14	13	14	13	29.17	95.7	110.6	109.5	89.4	79.8	135.6	139.6	111.8	89.6	111.9	132.3	93.1	119.4	64.3	64.1	72.7	80.7
P36969	GPX4	Phospholipid hydroperoxide glutathione peroxidase	42	9	16	9	41.34	99.3	104.7	124.4	108.3	95.5	88.5	104.9	114.8	97.9	104.7	95.4	95.8	83.8	92.5	93.1	104.8	91.7
P25787	PSMA2	Proteasome subunit alpha type-2	48	8	13	8	37.43	118.1	107.9	135.3	105.6	96.8	86	97.4	103.9	94.8	96.9	106.7	94.5	98.9	92.8	84.4	92.8	87.3
P09429	HMGB1	High mobility group protein B1	32	9	17	6	37.67	79.6	104.2	86.2	89.6	88.4	152.5	143.6	105.4	155.9	101.1	126.6	96	95.7	62.8	62.1	78.8	71.5
Q15046	KARS1	Lysine--tRNA ligase	24	13	15	13	40	96.4	96.2	110.9	90.4	97.6	105.9	107.2	109.8	90	104.8	109.1	106.8	110.4	80.9	95.9	89.8	97.7
P41250	GARS1	Glycine--tRNA ligase	23	15	19	15	46.98	90.2	89.8	103.9	85.2	79.2	129.5	116.9	116.2	104.6	105	109.6	88.6	170.2	71.9	76.3	79.2	83.8
O43491	EPB41L2	Band 4.1-like protein 2	16	14	16	13	39.9	92.6	140.5	103.6	80.9	83.7	145	175.8	120.6	115.6	113.5	118.5	78	112.2	51.3	55.2	56.5	56.7
Q6IBS0	TWF2	Twinfilin-2	36	12	16	12	39.31	117.9	128.1	109.5	93.5	99.4	95.9	98.5	101.8	83.1	118.8	92.9	99.9	123.9	80.2	96.7	76.4	83.5
P62701	RPS4X	40S ribosomal protein S4, X isoform	44	12	15	9	41.19	106.1	123.3	125.8	94.7	96.4	138.5	121.5	102.2	69.5	88.8	97	93.3	133.1	74.4	86	77.7	71.7
Q5XPI4	RNF123	E3 ubiquitin-protein ligase RNF123	12	16	18	16	37.78	94.4	87.7	102.5	97.4	108.5	76.9	86.5	113.3	94.2	109.6	114	112.1	96.6	100.7	100.8	95.4	109.4
O43488	AKR7A2	Aflatoxin B1 aldehyde reductase member 2	31	8	12	8	32.08	105.1	107.9	107.7	88.2	100.2	111.9	112.6	107.1	128	115.2	114	93.1	90.4	75.5	85.8	77.2	80
P02533	KRT14	Keratin, type I cytoskeletal 14	22	12	17	2	43.31	105.6	154.8	77.7	92.4	66.2	77	117.5	107.4	107.8	98.8	84.5	105.5	82.4	179.2	75.2	95.4	72.4
Q9UH99	SUN2	SUN domain-containing protein 2	21	11	11	10	34.55	90.7	110.2	101.7	91.1	93.9	107.3	132.5	99.6	107.3	90.9	115.5	101.3	101.6	77.8	93.8	85.5	99.2
Q9BS92	NIPSNAP3B	Protein NipSnap homolog 3B	33	6	12	5	36.4	107.4	124.1	80.8	127.3	169.3	64.1	80.5	104	96.6	102.4	80.7	84.8	48.1	54.8	171.2	89.5	114.5
O00487	PSMD14	26S proteasome non-ATPase regulatory subunit 14	45	10	16	10	36.84	116.8	95.8	169.3	114	90.8	102.5	120.9	115.1	91.7	89.7	126.4	80.3	85.1	75	64.6	82.6	79.3
Q16585	SGCB	Beta-sarcoglycan	28	7	10	7	33.56	95.2	80.9	105.5	102.4	101.7	102	103.6	117	85.1	96.4	128.2	113.2	122.7	81.5	83.6	95.1	86.2
P27635	RPL10	60S ribosomal protein L10	36	7	13	7	33.59	100.8	111.2	107.7	97.3	93.1	138.4	120.2	101.2	67.5	92.7	117.4	100.2	119.2	73.9	85.9	90.1	83.2
Q96MF2	STAC3	SH3 and cysteine-rich domain-containing protein 3	38	14	20	14	45.71	102.9	103.5	141.2	101.8	101	77.6	86.1	101.4	112.4	93.9	101.7	106.1	105.6	99.1	81.8	95.6	88.3
P84085	ARF5	ADP-ribosylation factor 5	44	7	15	2	38.66	110.5	106.5	124.5	88.9	86.3	164.2	156.2	130.1	92.3	95.3	99.6	81.9	130.1	56.3	66.5	53.1	57.8
P62834	RAP1A	Ras-related protein Rap-1A	46	8	16	2	50.47	103.2	102.1	132.4	107.7	90	116.6	117.8	111.7	99.5	106.3	111.1	95.5	104.3	58.8	83.4	79	80.7
Q9BYX7	POTEKP	Putative beta-actin-like protein 3	20	5	197	2	394.8	65.8	66.7	69	97.1	50.9	50.7	159	129.6	102.1	447.2	115.4	64.8	38.4	48.6	64	69.9	60.9
Q15819	UBE2V2	Ubiquitin-conjugating enzyme E2 variant 2	52	7	17	3	54.58	96.4	81	90.4	91.1	89.3	79.6	75.2	97.4	187.5	106	117.6	108.9	87.1	110.8	91.3	97.9	92.5
P28070	PSMB4	Proteasome subunit beta type-4	46	8	14	8	48.39	185.6	110.4	181.5	105.9	104.9	94.7	96.3	94.1	71.8	84.7	91.6	94.8	83.2	79.9	75	79.4	66.3
P08779	KRT16	Keratin, type I cytoskeletal 16	24	12	16	4	42.44	124.2	139	81.9	84.1	81.7	65.5	131.5	127.7	161.7	105.9	82.4	118.1	56.2	78.3	59.4	135	67.3
P24844	MYL9	Myosin regulatory light polypeptide 9	55	8	19	2	51.83	68.9	82	80.9	82.3	92.7	234	231.9	97.6	101	122.7	134.3	63.1	77.5	60.8	59.1	54.7	56.4
P04217	A1BG	Alpha-1B-glycoprotein	23	7	14	7	33.48	110.5	140.7	129.3	81.5	102.9	92.2	88.9	80.9	221.9	91.3	72.7	67.3	160.8	55	61	66.5	76.6
P22830	FECH	Ferrochelatase, mitochondrial	35	13	15	13	38.71	106.9	96.3	102.7	111.8	126.7	115.7	140.1	97	71	95.4	82.2	106.4	97	80.7	96.3	74.2	99.7
O43865	AHCYL1	S-adenosylhomocysteine hydrolase-like protein 1	24	12	13	4	34.09	87.3	94.7	116.9	89	85.3	133.2	124.2	123.8	120.7	115.3	115.9	90.5	107.4	65.4	77.1	78.5	74.9
Q15404	RSU1	Ras suppressor protein 1	47	11	18	11	46.72	100.9	99.8	111	103.8	82.6	148.9	152.3	112.5	95.1	110.2	106.8	88.5	97.1	68.5	72.5	79	70.6
P18085	ARF4	ADP-ribosylation factor 4	43	7	12	3	36.43	103.8	121.5	108.7	85	75.9	181.1	162	117.5	81.8	105.7	89.7	81	145.1	56.2	65.8	59.3	60
Q8IWW8	ADHFE1	Hydroxyacid-oxoacid transhydrogenase, mitochondrial	25	8	12	8	34.18	145.3	100.7	129.6	110.9	97.5	80.5	76.6	96	136.3	107.4	108.2	83.9	80.2	68.9	76.7	66	135.4
Q9Y6B6	SAR1B	GTP-binding protein SAR1b	55	8	12	5	38.88	93.4	71.6	84.7	98	110.5	61.4	67.9	104.3	117.9	119.7	75.7	119.5	112.4	125.4	99.7	117.8	120.2
P09874	PARP1	Poly [ADP-ribose] polymerase 1	14	11	12	11	34.24	95.9	110.2	110.2	84.5	106.2	100.6	108.2	107.6	101	106.4	114.3	106	116.3	76.1	92.7	78.9	85.1
Q16762	TST	Thiosulfate sulfurtransferase	32	9	11	9	34.38	105.9	123.8	94.2	92	139.1	76.9	87.2	107.9	120.8	92	92.2	78.6	104.6	70.7	141.3	69.4	103.3
Q9UNM6	PSMD13	26S proteasome non-ATPase regulatory subunit 13	35	14	19	14	43.34	112.4	102	134.6	107.6	92.6	111.6	115.6	115.8	91.9	96.3	109.2	100.4	92.9	79.3	73.4	81.9	82.5
Q13617	CUL2	Cullin-2	20	15	18	15	33.56	100.5	107.9	111.2	103.7	101.2	102.6	107.8	115.9	101.1	112.3	81.7	96.6	107.3	91	90.5	84.5	84.2
P15531	NME1	Nucleoside diphosphate kinase A	58	8	17	4	50.51	73	93.7	110.6	82.4	82.2	134.3	129.4	129.6	123.6	132.9	115.9	87.3	102.6	69.9	70	85.2	77.3
Q13838	DDX39B	Spliceosome RNA helicase DDX39B	30	11	14	11	39.57	91.8	104.1	104.6	92.2	85.7	134.7	130.4	113.7	111.9	101.8	134.7	91.7	105.5	69	69.9	76.5	81.6
Q9NUQ9	CYRIB	CYFIP-related Rac1 interactor B	48	11	12	11	29.83	88	94.5	104.7	90.2	79	172.9	116.1	109.3	127.7	121.7	114.9	79.5	116	68.2	67.3	76	73.9
Q7KZF4	SND1	Staphylococcal nuclease domain-containing protein 1	15	13	16	13	37.61	93.6	103.4	106.4	92.6	84.7	135	137.9	105.6	88.9	97	108.2	102.9	112.8	77.4	78.2	83.9	91.5
Q9NYU2	UGGT1	UDP-glucose:glycoprotein glucosyltransferase 1	11	12	13	12	35.82	95.6	101	112	90.1	85.5	96.5	111.6	108.7	121.4	107.1	126.8	98.2	114.8	85.3	76.1	85.4	84
Q92616	GCN1	eIF-2-alpha kinase activator GCN1	6	14	15	14	29.62	125.7	108.7	137.5	109.9	72	117.9	119.3	121.1	107.2	92.4	130.1	78	114	63.6	59.4	66.5	76.6
Q15661	TPSAB1	Tryptase alpha/beta-1	26	6	14	6	44.53	108.3	124.4	221.9	101.2	64.5	133.1	170.1	158.5	116	87.4	65.2	89.9	31.1	56.9	42.6	72.5	56.2
Q15370	ELOB	Elongin-B	90	7	16	7	40.4	96	90.5	104.6	93.2	93.2	109.5	94.5	102.4	118.5	105.6	113.1	106.4	90.8	100.3	92	97.3	92
Q9Y696	CLIC4	Chloride intracellular channel protein 4	42	8	11	7	38.53	92.2	90.5	123	81	65.3	202.1	143.8	101.7	120.5	116.5	109.2	98.3	87.6	61.7	56.3	93.3	57
P04004	VTN	Vitronectin	23	8	16	8	44.49	116.5	132.7	100.6	74.7	92.7	212.6	164.4	51.5	219.1	82.5	51.7	53.2	127.6	50.1	50.1	53.9	66
Q15008	PSMD6	26S proteasome non-ATPase regulatory subunit 6	35	13	13	13	36.28	113.5	119.7	143	110.7	93.2	92.1	121.5	123.8	77.8	87.3	125	95.7	87.9	76.3	71.9	77.3	83.4
P17568	NDUFB7	NADH dehydrogenase [ubiquinone] 1 beta subcomplex subunit 7	58	6	15	6	45.05	105.1	117.8	92	112.7	172	67.9	91.9	102.1	53	97.4	90	110.8	64.6	94.6	128.8	68.8	130.4
P62070	RRAS2	Ras-related protein R-Ras2	40	8	13	6	39.33	100.1	104.2	104.9	89	77.9	207.3	145.6	96.2	89.8	101.9	96.6	71.9	129.1	67.2	78.3	75.5	64.5
Q14247	CTTN	Src substrate cortactin	25	11	13	11	37.42	83.3	113.8	93.3	78	91.1	152.8	165.1	113.9	97.8	107.9	109.7	93.5	121.1	57.6	71.9	65.4	83.8
Q02878	RPL6	60S ribosomal protein L6	37	13	20	13	48.89	93.5	117.7	121	84.8	90.3	142	130.9	106.8	73.5	89.1	116	87.8	115.3	79.1	80.8	85.5	85.7
Q3LXA3	TKFC	Triokinase/FMN cyclase	21	8	10	8	35.78	107.4	124.4	107.4	100.5	84.1	96.8	107.7	110.2	153.2	104	175.4	114.4	58.5	61.5	55.5	63.9	75
P10909	CLU	Clusterin	19	7	13	7	34.04	94.6	120.3	103.5	70.6	95.3	227.9	146.4	78.5	147.9	86.8	70.7	78.1	131.4	57.4	57.9	62.2	70.4
P25398	RPS12	40S ribosomal protein S12	55	7	14	7	41.78	102.4	96.9	116	99.7	90.8	143.1	123	118.1	76.4	105.4	111.4	109.1	110.6	76.6	75.5	73	72
P61224	RAP1B	Ras-related protein Rap-1b	57	9	16	3	51.48	109.3	128	126.4	94.4	82.5	157	160.7	123.6	90.6	100	92.3	79.1	116.7	52.2	66.3	63.7	57.1
Q9BSL1	UBAC1	Ubiquitin-associated domain-containing protein 1	34	11	13	11	34.99	90.3	88	94	93.1	109.4	100.5	96.3	116.5	114.5	112.1	114.6	103.4	87	98	92	91	99.3
Q9H4A4	RNPEP	Aminopeptidase B	23	11	12	11	38.22	98.4	90	98.9	95.3	89.8	101.2	87.4	103.4	220.9	110.3	80.8	101.5	108	88.9	74.1	83.5	67.8
O43813	LANCL1	Glutathione S-transferase LANCL1	26	8	13	8	39	101.6	85.5	104.7	93.6	87.2	81.8	88.4	117.4	124.3	103.5	122.4	116.1	97.7	99.1	87.9	96.8	92.1
O75964	ATP5MG	ATP synthase subunit g, mitochondrial	48	5	16	5	51.12	110.7	108.8	106.4	100.2	130.3	83.1	95.9	123.1	63.2	103.5	92	86	97.7	72.9	128	71.7	126.5
P08708	RPS17	40S ribosomal protein S17	40	5	12	5	35.11	109.4	96.7	102.6	104.1	87.7	133.8	107.4	112.9	69.3	112.8	105.6	106.3	119.3	80.4	84.6	92	75.1
P46783	RPS10	40S ribosomal protein S10	52	10	21	9	53.9	96.1	106.2	113.5	94.8	86.5	124.9	129.4	104.6	92.2	95.6	130.1	98.4	105.4	77.1	74.4	82.5	88.2
P48637	GSS	Glutathione synthetase	27	13	17	13	47.14	97.9	104.9	116.3	92.6	101.6	110	117.5	109.2	131.1	101.4	114	83.7	113.4	81.3	79.1	72.2	73.6
P07305	H1-0	Histone H1.0	44	9	20	9	57.23	102.4	145.6	105.5	75.9	66.6	140.8	167.6	91.5	127.7	67.9	61.2	67.6	169.9	72	90.2	79.4	68.1
P02452	COL1A1	Collagen alpha-1(I) chain	9	13	18	13	35.36	38.3	229.6	36.1	27	46.7	97.5	694.9	26.5	48.1	29.6	53.6	32.4	82.2	59.7	49.7	49.9	98.3
Q00G26	PLIN5	Perilipin-5	24	9	11	9	33.4	106.8	197.4	110.9	80.3	145.5	126.1	113.4	89	95.5	90.5	90.2	77.7	66.5	73	96.7	64.4	76
Q9Y224	RTRAF	RNA transcription, translation and transport factor protein	47	9	10	9	30.49	97.6	102.2	114.7	89.5	95.4	134.6	129.7	127.7	73.9	115.8	90	97	103.5	82.8	79.9	83	82.7
P62993	GRB2	Growth factor receptor-bound protein 2	59	11	17	11	42.36	93.3	90.4	90.4	84.6	93.4	101.8	96.1	108.1	119.7	112.6	123.1	116.6	94.2	94.2	83.3	97	101.1
Q13404	UBE2V1	Ubiquitin-conjugating enzyme E2 variant 1	52	7	16	3	52.68	81.1	72.9	88.8	79.3	92.2	88.7	89.8	106	164.2	101.5	135.3	113.4	94.7	103.7	89.9	97.6	100.7
P48059	LIMS1	LIM and senescent cell antigen-like-containing domain protein 1	35	10	12	6	30.72	100.1	95.9	117.1	97.8	76.9	149.6	146.1	123.7	99.9	103.8	115.2	87.8	104.6	61.2	71.2	74.3	74.8
P05165	PCCA	Propionyl-CoA carboxylase alpha chain, mitochondrial	21	13	13	13	30.87	115.4	108.1	101.9	109.6	107.2	99.9	116.5	114.2	91	108.5	114.2	84.5	86.7	71	105.4	68.7	97.1
Q9Y2Q3	GSTK1	Glutathione S-transferase kappa 1	29	5	9	5	32.19	122.4	123.8	130.5	102.2	130.9	163.4	138.4	68.8	73.1	89.8	83.8	76.2	119.3	58.9	86.8	46.8	84.7
Q9ULC4	MCTS1	Malignant T-cell-amplified sequence 1	54	7	11	7	31.4	94.3	92.1	104.9	92.7	94.1	93.1	101.3	113.6	102.1	112.8	113.5	102.8	102.8	91.7	93.6	95.3	99.3
P61106	RAB14	Ras-related protein Rab-14	62	10	10	9	33.03	100.9	100.1	118.6	92.2	82.2	136.9	142.9	125.1	97.8	103.6	111.9	99.7	99.8	69.9	66.5	74.7	77.3
P18621	RPL17	60S ribosomal protein L17	46	9	13	8	43.25	103.5	113.5	108.4	89.7	89.2	141.7	126.8	105.6	86.6	86.6	118.4	97.7	112.2	73.2	76.6	87.4	83
Q15019	SEPTIN2	Septin-2	25	8	13	8	40.33	96	118.5	111.4	89.2	90.2	166.7	173.9	120	107.8	103.3	101.5	76.1	113.3	49.3	65.9	55.6	61.3
Q8NC51	SERBP1	Plasminogen activator inhibitor 1 RNA-binding protein	28	9	14	9	29.96	98.2	108.1	103.5	100.3	91.9	112.3	110.6	103.9	78	101.9	105.7	108.3	104	95.8	92.8	97.8	86.7
P25325	MPST	3-mercaptopyruvate sulfurtransferase	38	8	13	8	38.24	92.2	100.5	97.3	77.6	111.1	93	92.7	107.3	149.3	92	100.8	102.3	94.4	78.7	121.6	92.2	97.1
P20700	LMNB1	Lamin-B1	23	14	17	12	39.9	90.4	118.5	109.6	74.3	73.3	187.8	180	90.6	100.7	110.1	96.4	93.2	106.8	49.6	54.5	104.6	59.6
P28482	MAPK1	Mitogen-activated protein kinase 1	25	11	15	8	34.8	92.2	96.3	104.8	82.8	79.3	140.4	137.1	121.2	107	101.2	146.6	90	89.3	79.5	64.5	85.8	81.9
P26447	S100A4	Protein S100-A4	37	5	22	5	52.65	143.9	76.9	143.3	132.7	47.2	196.8	178.8	104.9	101.7	139.6	102.4	104.9	34	42	24.3	90.9	35.8
O60749	SNX2	Sorting nexin-2	21	11	13	10	33.4	95.4	115.5	109.1	90.6	95.3	122.4	122.2	105.6	127.8	104.9	104.6	90.4	106.2	75.6	75.9	76.5	82.1
P54819	AK2	Adenylate kinase 2, mitochondrial	46	9	15	9	35.82	102.3	86	89.1	101	93.9	114.3	96.6	93.7	103.9	108.6	108.1	94.6	119.1	85.5	86.1	83.9	133.3
P35613	BSG	Basigin	27	8	10	8	28.85	78.5	81	73.2	100.9	110.4	94.5	112.6	92.7	103.6	100.8	116.8	119.6	92.4	98.5	96.6	95	133
A5YM72	CARNS1	Carnosine synthase 1	18	9	9	8	29.93	127.2	96.6	147.9	108.6	73.8	140.9	130.6	95.1	99.9	113.6	100.3	99.9	73.5	82.8	58	72.4	78.8
P26440	IVD	Isovaleryl-CoA dehydrogenase, mitochondrial	21	8	10	8	28.11	110.2	101.5	119.1	88.3	116.8	141.3	126.8	111.8	64.7	76.5	103	75.1	120	67.1	121.1	63.3	93.4
O75955	FLOT1	Flotillin-1	25	9	11	9	34.98	105.6	111.8	135.9	93.2	95.2	105.6	123.3	111.1	85.2	110.6	110.9	91.5	113	70.3	79.3	74.2	83.1
Q15327	ANKRD1	Ankyrin repeat domain-containing protein 1	35	10	13	10	35.7	40.9	59.9	114.2	46.8	24.4	524.3	253.5	54.1	32.7	65.5	106.8	21.1	260.3	21.8	18.7	24.1	30.9
Q9NWV4	CZIB	CXXC motif containing zinc binding protein	50	6	11	6	36.07	97.7	85.9	97	90.4	78.6	99.9	91.2	99.9	161.3	109.2	129.7	123.9	85.8	88.5	74.9	87	99.2
Q99873	PRMT1	Protein arginine N-methyltransferase 1	29	9	11	9	25.49	99.7	105.3	121.5	100.1	94.7	107.2	97.8	105.3	91.7	100.9	122.1	89	108.4	90.1	93.9	84.2	88.2
Q99733	NAP1L4	Nucleosome assembly protein 1-like 4	27	8	16	7	42.45	98.2	98	113.7	95.5	96.6	98.2	105.6	121.7	97	109.3	97.9	105.5	102.3	92.1	88.7	88.5	90.9
Q9BX68	HINT2	Adenosine 5'-monophosphoramidase HINT2	46	5	11	5	37.85	94.7	73.6	89.4	85.6	98	91.9	78.5	105.4	143.6	89.4	119.6	120.3	82.7	103.3	98	109.2	116.8
P51665	PSMD7	26S proteasome non-ATPase regulatory subunit 7	36	9	13	9	36.28	117.8	110.1	134.5	111.2	87.5	116.5	116.8	123.9	77.3	98.7	102.7	99.7	96	79.2	75.7	79.6	72.9
Q06124	PTPN11	Tyrosine-protein phosphatase non-receptor type 11	22	12	12	12	33.18	95.9	106	105	84.5	84.8	148.8	113.6	104.5	119.2	105.6	107	87.1	127.5	75.5	75.6	78	81.3
P38606	ATP6V1A	V-type proton ATPase catalytic subunit A	23	11	13	11	29.41	104.1	108.9	108.1	97.2	85	129.9	121.3	118.2	108.6	108.2	127.6	94.3	97.1	67.7	70.4	76.8	76.7
P62826	RAN	GTP-binding nuclear protein Ran	27	6	13	6	41.54	104.8	105.4	109.8	87.9	85.8	115	100.7	107.1	138.9	100.2	121.3	86.2	123.3	79.7	78.6	81.6	73.6
Q9Y262	EIF3L	Eukaryotic translation initiation factor 3 subunit L	23	10	11	10	30.92	97.8	112.1	135.7	100.6	94.9	109	130.9	115	82.5	93.6	109.5	93.2	109.8	79.3	76.5	79.4	80.2
Q9Y6M9	NDUFB9	NADH dehydrogenase [ubiquinone] 1 beta subcomplex subunit 9	61	9	15	9	41.57	106.9	123.3	95.5	104.1	173.1	69.5	89.8	99	59.5	97.5	94.7	95.1	69.1	91.6	129.4	71.1	130.6
P98095	FBLN2	Fibulin-2	10	9	13	9	41.58	94.5	131.1	77	56.9	97.3	271.2	201	109.4	73.9	89.9	94.7	75.8	125.2	46	45.8	45.4	64.9
Q93008	USP9X	Probable ubiquitin carboxyl-terminal hydrolase FAF-X	7	14	15	14	33.67	95.3	103.5	112	98.3	98.7	93	113.1	106.5	97.3	99.3	130.9	97.8	99.8	81	81.2	90.3	102
P15374	UCHL3	Ubiquitin carboxyl-terminal hydrolase isozyme L3	40	8	12	8	36.04	87	92.5	95.7	85.6	80.4	116.6	104.1	98.4	144.3	104.7	97.1	107.6	102.3	98.8	83.1	109.1	92.7
O00217	NDUFS8	NADH dehydrogenase [ubiquinone] iron-sulfur protein 8, mitochondrial	27	5	14	5	36.86	112.4	108.8	98.1	118.9	163.1	71.3	92.1	107.2	53.4	100.6	80.3	105.9	73.4	89	134.9	69.4	121.2
P18859	ATP5PF	ATP synthase-coupling factor 6, mitochondrial	51	5	15	5	37.09	76.3	67.1	76.6	70.8	138.9	96.8	106.9	142.1	86.6	128.1	127.8	109.1	69.6	86.5	92.4	87.9	136.5
P51553	IDH3G	Isocitrate dehydrogenase [NAD] subunit gamma, mitochondrial	41	11	14	10	38.14	122.7	123.9	110.4	108.5	111.3	99.9	97.9	101.9	105.7	103.2	97.5	88.6	104.2	75.3	99.5	59.9	89.5
P51970	NDUFA8	NADH dehydrogenase [ubiquinone] 1 alpha subcomplex subunit 8	53	8	14	8	40.07	114.3	114.7	90.8	116.8	171.9	67.7	87.3	102.9	49.7	102.6	75	104	69.2	96.8	143.6	66.8	126
Q03001	DST	Dystonin	2	14	15	11	27.47	101.3	94.2	102.6	86.1	86.5	121.1	119	115	117.1	102.7	130	102.7	98.8	75.3	74.8	83	89.9
Q15435	PPP1R7	Protein phosphatase 1 regulatory subunit 7	30	9	11	9	28.03	105.1	99.6	109.4	99	96.4	96.8	110.6	112.2	134.2	111.6	116.3	91.5	101.2	76.5	77.2	77	85.5
Q9NVH1	DNAJC11	DnaJ homolog subfamily C member 11	17	9	12	9	33.07	102.3	111	103.4	90.2	107.1	119.2	119.4	117.2	68.2	108.4	101.8	91.6	122.9	72.8	100.7	77.8	85.9
P35080	PFN2	Profilin-2	34	5	18	5	49.85	129	127.7	135	104.7	85.9	121.8	136.2	92.1	124.4	107.2	75.3	65.5	113.6	66	70.5	66.1	78.9
O00629	KPNA4	Importin subunit alpha-3	23	9	10	5	32.9	134.2	89.3	103.9	93.2	92.3	87.6	75.3	98.1	74.9	115.7	99.9	125.4	91.8	116.3	107.7	102.4	91.9
Q9BRF8	CPPED1	Serine/threonine-protein phosphatase CPPED1	42	10	12	10	33.02	115	74.5	125.2	111.3	60.5	132.9	124.4	99.5	83.7	77.3	138.9	89.4	73	119	54.8	120.3	100.4
Q9H6F2	TMEM38A	Trimeric intracellular cation channel type A	23	6	12	6	38.17	81	93.6	81.8	119.3	121.3	52.1	57.8	93.4	68.9	104.6	135.4	122.7	107.9	118	138.2	101.8	102.1
Q96QK1	VPS35	Vacuolar protein sorting-associated protein 35	18	12	15	12	37.64	104.9	114.6	114.5	91.2	96	135.1	121.7	123.2	94.7	102.4	113.3	97.5	110	71.7	71.3	68.5	69.4
Q5XKP0	MICOS13	MICOS complex subunit MIC13	75	5	14	5	46.32	102.9	100.3	98.9	93.7	121.9	77.8	92.3	106.2	74.6	104.3	107.8	98.6	100	86.9	122.4	92.5	118.9
O75347	TBCA	Tubulin-specific chaperone A	58	8	10	8	28.01	80.8	78.3	87.9	74.7	99.4	114	116.1	141.6	170.5	108.5	150.2	98.6	86.5	82.6	59.9	75.1	75.3
P19971	TYMP	Thymidine phosphorylase	22	7	10	7	34.23	69.8	122	87.7	78	63.8	125.4	131.3	86.8	115.5	84.6	159.1	70.5	297.4	49.9	42.6	52.1	63.6
O43852	CALU	Calumenin	40	11	15	11	39.57	71.9	75.6	109.6	71	94.3	143	132.2	125.4	98.4	125.2	112.8	108.3	105.6	83.7	78.4	84.3	80.6
P05198	EIF2S1	Eukaryotic translation initiation factor 2 subunit 1	43	11	12	11	31.38	107.5	103.3	119.5	96.2	93.5	112.8	113.6	113.2	79	105	106.2	103.1	108.5	87.7	85.3	84.7	80.9
A0FGR8	ESYT2	Extended synaptotagmin-2	12	10	11	10	33.24	104	108.4	124.2	94.8	97.2	123.9	146.8	125.9	83.9	111.5	112.6	92.3	106	63.8	65.7	71.1	68
Q02543	RPL18A	60S ribosomal protein L18a	47	9	14	9	38.45	102.1	128.6	115.2	89.7	96.4	133.4	101.2	100.7	80.5	90.9	106.3	80.4	126.3	83.9	87.9	91	85.2
Q9Y678	COPG1	Coatomer subunit gamma-1	15	11	12	10	32.59	99.5	115.7	104.3	96.9	84.4	122.2	117	104	113	99.4	106.4	97.1	119.4	76.1	77.9	82	84.7
Q8NE71	ABCF1	ATP-binding cassette sub-family F member 1	14	12	12	10	26.21	95.3	136.9	102.9	86.4	91.4	116.1	112.6	113.3	89.9	95	139	99.1	89.5	83	87.5	83.8	78.1
P30050	RPL12	60S ribosomal protein L12	55	7	15	7	46.86	107.9	111.7	108.9	96.6	90.3	133.9	123.5	113.8	85.4	100.4	102.3	95.9	130.4	71.4	73.8	77.8	76.1
Q16543	CDC37	Hsp90 co-chaperone Cdc37	25	9	17	9	43.07	102.7	112.8	108.3	88.9	94.3	94.5	93.3	130.9	118.6	116.8	111.5	88.9	117.3	78.3	94.8	68.5	79.5
Q9UFN0	NIPSNAP3A	Protein NipSnap homolog 3A	32	6	10	5	25.78	113.4	128.3	121.1	95.4	93.3	159.4	150	107.6	85.1	88.6	96.6	76.2	97.8	63.6	83.9	62	77.7
O95336	PGLS	6-phosphogluconolactonase	42	7	9	7	30.59	94.9	104.1	109.8	86.8	87	131.9	120.3	112.3	146.7	100.4	121.2	84.5	105.6	66.9	66.2	81.3	80
Q86YZ3	HRNR	Hornerin	16	10	12	10	37.16	114.2	121.8	79.1	99.2	58.3	109.1	116	116.6	135	80.8	91.5	116	114.3	72.7	94.7	90.2	90.3
Q5SSJ5	HP1BP3	Heterochromatin protein 1-binding protein 3	17	9	12	9	27.47	87.1	119.1	103.2	85.5	91.3	172.2	165.6	92.6	104.5	93	110.9	83.8	107.2	61.9	72.3	79.2	70.8
Q7L5N1	COPS6	COP9 signalosome complex subunit 6	40	10	13	10	28.64	103.9	104.6	133.8	104.9	90.1	96.5	101.8	120.2	102.6	96.9	117.4	97.1	90.9	82.2	86.4	85.5	85.1
P16104	H2AX	Histone H2AX	70	9	33	5	79.07	90.3	94	90.3	88.8	106.4	130.2	134.8	99.1	100.3	94.2	93.1	123.1	128	88.5	84.8	82.9	71.2
P56556	NDUFA6	NADH dehydrogenase [ubiquinone] 1 alpha subcomplex subunit 6	59	8	18	8	45.29	118.7	121.2	102.2	117.2	156.3	67.6	96.7	101	55.4	90.7	90	102	66	83.3	131.3	71.2	129.3
Q86YM7	HOMER1	Homer protein homolog 1	34	10	10	8	30.24	82.6	89.5	98.1	78.5	75.5	172.1	102.8	95.6	105.5	111.5	101.9	111.4	108.6	87.8	81.9	86.5	110.3
P05386	RPLP1	60S acidic ribosomal protein P1	57	3	9	3	29.67	78.7	75.3	96.9	76.4	95	162.4	153.5	127.5	75.9	114.9	122.4	113.3	86.4	81.4	63.8	91	85.1
P61026	RAB10	Ras-related protein Rab-10	39	9	14	7	36.24	95.9	94.3	103.4	104.7	94.3	114.2	138.1	116.9	71.9	102.1	94	93.6	121.1	94.4	87.4	85.1	88.7
P39060	COL18A1	Collagen alpha-1(XVIII) chain	9	10	11	10	29.75	89.1	90.7	105.3	96	80.9	169	163	100.3	90.7	105.3	105.4	106.9	110.4	72.6	62.8	77.9	73.8
O43741	PRKAB2	5'-AMP-activated protein kinase subunit beta-2	33	7	9	7	23.05	90.1	86.5	124.3	100.7	97.3	113.4	127.1	113.1	74.2	117.2	114.4	101.5	76.7	87.1	84.4	101.5	90.5
Q9NX40	OCIAD1	OCIA domain-containing protein 1	38	7	9	7	30.7	99.8	100.7	95.8	102.6	120.8	114.5	109.9	104.6	80.8	111.8	99.3	99.5	96.8	87.3	94.2	83	98.6
Q16658	FSCN1	Fascin	28	12	13	12	28.61	105.6	126.1	110.1	80	76	148.1	176.1	118.4	103	93.2	118.3	69.3	137.4	46.5	68.7	58.5	64.6
P08123	COL1A2	Collagen alpha-2(I) chain	6	8	13	8	38.4	38.4	227.4	34.1	30.4	46	105.3	643.3	35.1	65.6	33.8	63	32.5	89	62.5	48.4	49.9	95.5
P04080	CSTB	Cystatin-B	55	5	13	5	48.62	101.1	106.9	122	77.9	74.8	116.2	151.7	143.4	188	107.3	112.8	85.7	67.5	64.4	70.2	62.7	47.4
O95810	CAVIN2	Caveolae-associated protein 2	22	8	13	8	28.22	73.6	116.4	80.9	86.2	99	111.4	165.3	119.6	111.1	124.9	119.4	103.3	81	74	77.4	72.4	84.1
Q08209	PPP3CA	Serine/threonine-protein phosphatase 2B catalytic subunit alpha isoform	20	8	13	3	35.16	96.1	91.4	114	102.3	87.9	86.9	91.3	120.1	111.1	95.6	114.6	102.7	106.7	98	90.9	101.9	88.4
P08572	COL4A2	Collagen alpha-2(IV) chain	4	6	12	6	37.43	41.4	79.4	45.8	38.7	43.8	54.5	288.6	51.8	45.9	38.2	62.7	43.8	206	130.3	166.2	179.8	183.1
P63098	PPP3R1	Calcineurin subunit B type 1	63	8	10	8	21.82	106.5	73.5	119.1	88.9	85.8	90.2	88.4	112.8	145.2	109.1	105.1	115.2	80.7	107.6	71.6	114.1	86.3
P51659	HSD17B4	Peroxisomal multifunctional enzyme type 2	19	12	12	12	32.1	105.2	114.9	129.1	127.3	96.1	114	114	112.3	99.4	85.8	126.6	94.8	83.5	65.6	84.9	65.3	81
P36507	MAP2K2	Dual specificity mitogen-activated protein kinase kinase 2	29	11	11	5	26.99	112.9	99.7	110.3	102.2	83.4	106.7	105.2	112.6	124	100	103.8	98.3	108.2	79.5	89.6	74.9	88.7
P10599	TXN	Thioredoxin	51	5	19	5	50.79	119.1	97	126.7	101.2	75.1	160.4	116.6	142.6	132.3	87.8	116.8	73.4	67.4	80.2	54	85.1	64.5
P55039	DRG2	Developmentally-regulated GTP-binding protein 2	32	10	11	10	29.2	100.6	100.3	123.3	107.3	85.1	115.9	111.9	97.4	117	94.8	109	95.2	96.8	87.3	77.7	88.1	92.4
P05556	ITGB1	Integrin beta-1	11	6	10	6	35.51	99.7	99	114.4	97.7	82.6	168	172.9	120.8	65.6	104.2	105.8	84.9	112.5	56.3	74.9	78.1	62.5
P55060	CSE1L	Exportin-2	12	11	14	11	37.72	94	100.7	102.8	92.6	81.4	99.5	90.2	112.3	119	115.8	114.1	114	110.3	88.1	81.2	90.8	93.4
Q9NUU7	DDX19A	ATP-dependent RNA helicase DDX19A	24	10	18	2	34.03	100.6	93	98.9	95	100.5	103.6	103.1	104.7	118.8	110	107.7	107.9	102	89	89.6	88.6	87
P61020	RAB5B	Ras-related protein Rab-5B	38	6	10	4	30.68	95.9	107.8	120.9	97	96.3	127.7	112.8	125.6	95.9	105.1	95.4	104.7	104.2	75.4	88.2	75	72
Q9NRG7	SDR39U1	Epimerase family protein SDR39U1	35	8	11	8	27.27	119.4	102.7	110.6	106.3	111.4	95.2	109.9	110.3	85.2	92	106.1	79.3	110.4	67	103.5	82.3	108.5
P61088	UBE2N	Ubiquitin-conjugating enzyme E2 N	36	6	20	6	52.87	95.6	89	95.6	94.8	91.9	93.2	86.7	106.1	132.9	103.6	103.6	107.7	102.5	112.6	94.2	103	86.9
Q9Y450	HBS1L	HBS1-like protein	20	11	11	11	28.9	93.4	94.1	103.1	97.5	87	101.2	108.1	104.9	116.3	111.7	122.4	96.3	85.1	95.4	93.3	89.7	100.4
O76003	GLRX3	Glutaredoxin-3	30	9	10	9	27.4	93.4	89.8	92	79.7	87.7	128.8	104.8	108	121.1	119.4	145.2	95.6	97.6	93.3	82.9	77.5	83.2
P11940	PABPC1	Polyadenylate-binding protein 1	12	6	10	2	35.4	92.8	112.5	104.8	96.3	80.5	139.4	142.8	108.7	92.2	104.8	104.5	85	113.8	72.5	78.5	82	88.8
P31942	HNRNPH3	Heterogeneous nuclear ribonucleoprotein H3	26	8	11	7	32.21	119	108.6	136.4	111.7	111.9	86.7	105.4	92.5	90.4	95.3	112.5	96.5	92.4	66.2	82.3	97.7	94.4
Q6P587	FAHD1	Acylpyruvase FAHD1, mitochondrial	43	7	10	7	27.71	120.3	87.5	105.1	106.5	108.1	110.7	95.2	116.2	94.4	100.8	94.2	94.7	101.2	79.4	100.7	74.1	110.8
Q16777	H2AC20	Histone H2A type 2-C	46	7	39	1	94.08	69.8	73.4	76.9	85.8	120.4	147.1	137.3	96.1	118	79.5	187.4	73.8	126.2	64.8	83.4	86.6	73.5
Q6IAN0	DHRS7B	Dehydrogenase/reductase SDR family member 7B	31	9	12	9	34.62	107.6	111.8	138.8	95.4	117.2	101.9	79.5	131.1	60.9	95.7	98.4	98.8	98.9	89.4	87	99.5	88.1
Q12988	HSPB3	Heat shock protein beta-3	46	7	15	7	44.3	98.7	95.8	135.1	98.8	78.3	139.9	115	103.4	105.2	102	130.1	94.3	93.9	76	65.8	92.2	75.4
Q8TCA0	LRRC20	Leucine-rich repeat-containing protein 20	48	8	11	8	32.7	84.2	72.7	81.6	105.6	115.7	54	62.8	84.2	119.1	100.4	101.3	151.1	66.4	143.5	110.2	120.7	126.2
Q12805	EFEMP1	EGF-containing fibulin-like extracellular matrix protein 1	20	7	9	7	29.17	125.4	144	103.8	77.4	84.8	125.2	140.7	107.8	127	99.5	105.2	79.6	187.4	43.6	49.4	45.3	54.2
Q8WX93	PALLD	Palladin	8	10	11	9	32	79.8	83.5	118.6	87.1	89.9	172.3	133	199.6	60.6	103.8	121.2	63.2	131.7	54	79.1	57.3	65.6
Q5T440	IBA57	Putative transferase CAF17, mitochondrial	30	7	7	7	24.62	121.2	112.6	125.8	107.9	132.5	113.7	131.6	92.6	75	95.3	85.5	75.4	80.9	72.6	114.4	77.3	85.8
Q02252	ALDH6A1	Methylmalonate-semialdehyde dehydrogenase [acylating], mitochondrial	21	10	13	10	30.94	104.5	120.8	94.4	88.9	164.7	91.1	97.1	107	105.9	106.2	109.8	92.6	93.7	60	119	61.3	83
Q12905	ILF2	Interleukin enhancer-binding factor 2	29	7	9	7	27.71	106.7	116.9	115.2	97	83.2	158.2	146.6	102.2	96.2	90.6	105.3	92	133	58.6	62.2	70	66
P62277	RPS13	40S ribosomal protein S13	48	9	15	9	43.79	110.4	118.4	121.1	95.6	89.2	133.9	127.4	104	79.1	83.3	115.1	91.8	118.6	72.4	81.1	80	78.6
O75531	BANF1	Barrier-to-autointegration factor	70	5	13	5	49.43	94.1	89.3	94.3	95.4	111.7	97.8	114.5	109.7	117.8	112.9	81.9	120.7	77.5	102.1	76.4	116.1	87.8
Q14011	CIRBP	Cold-inducible RNA-binding protein	36	5	10	5	30.67	80.3	98	103.6	91.4	101	138.2	146.6	89.7	83.8	115.7	87.1	106.7	115.6	74.2	91.4	84.7	91.9
P46459	NSF	Vesicle-fusing ATPase	17	12	12	12	30.78	101.1	104.2	105.6	104	86.5	112.5	120.4	107.6	85	123.2	101.1	89.2	106.3	93.5	86.1	74.3	99.4
P08134	RHOC	Rho-related GTP-binding protein RhoC	38	7	11	1	28.54	95.9	123.4	93.1	69	58.3	239.6	122	118.5	115.7	96.3	139.2	69	148.1	42.4	77.2	51.2	41.2
Q9Y6G9	DYNC1LI1	Cytoplasmic dynein 1 light intermediate chain 1	22	9	11	8	26.01	92.4	90.8	112.4	89.6	78.2	142.1	128.4	120.7	84.4	109.8	131.7	89.1	107.8	80.7	69.5	84.5	87.9
Q99536	VAT1	Synaptic vesicle membrane protein VAT-1 homolog	24	8	11	8	30.98	95.6	121.5	130.5	85.2	71.7	202	202	129.3	106.5	94.9	115.1	70.5	102.9	40.2	41	46.7	44.2
Q9HCU5	PREB	Prolactin regulatory element-binding protein	25	5	7	5	27.86	94.4	111.9	126.2	117.8	112.1	88.7	96.7	109.7	87.7	98.2	118.5	92.5	111	79.9	81.7	91.7	81.4
P62942	FKBP1A	Peptidyl-prolyl cis-trans isomerase FKBP1A	43	5	14	5	40.52	88.9	76.1	93.5	84.3	78.6	87.5	92	118.9	138.1	96.6	187.1	99.3	106	92.1	81.2	92.4	87.2
Q15773	MLF2	Myeloid leukemia factor 2	27	6	10	6	28.85	294	161.2	315.3	209.4	122.6	110.8	161	55	30.3	22.2	63.1	28.6	36.1	22.7	20	24.3	23.4
P62633	CNBP	CCHC-type zinc finger nucleic acid binding protein	39	6	10	6	28.7	94.3	86.5	94.9	98.5	79.5	115.9	112	108.9	125.9	109	124.6	96.3	97	80.3	90.8	84	101.5
P23284	PPIB	Peptidyl-prolyl cis-trans isomerase B	40	10	13	9	34.54	103.5	118.3	100.2	81.2	68.4	216.3	165.9	106.8	82	98	89.5	76.6	183.5	50.7	51.9	59.9	47.4
Q96HN2	AHCYL2	Adenosylhomocysteinase 3	17	10	11	2	30.06	68.7	87.3	96.5	85.3	78.2	163.6	130	113.9	138	133.2	117.1	77.2	95.9	59.1	80.3	81.5	94.2
Q9H223	EHD4	EH domain-containing protein 4	18	10	12	5	29.16	74.5	106	81.1	73.1	99.2	160.4	179.4	107.8	128.9	92.8	88.5	68.6	128.8	47	56.5	50	157.5
Q2TAL5	SMTNL2	Smoothelin-like protein 2	17	8	12	8	31.32	125	81.9	119	151.5	74.8	86	83.6	70.5	89.3	89.9	90	138.1	54.5	139.9	88.1	116	101.8
P02792	FTL	Ferritin light chain	45	7	10	7	22.84	158	212.7	178.9	118.9	45.1	171.8	201.2	125.6	83.3	29	81.1	58.7	74.2	64.9	24.4	31.8	40.4
Q9NZ45	CISD1	CDGSH iron-sulfur domain-containing protein 1	44	4	12	4	35.4	103.7	89.6	85	110	122.4	101.8	96	100.2	50.5	113.2	88.5	95.6	113.7	96.8	125.2	76.4	131.5
Q9BS26	ERP44	Endoplasmic reticulum resident protein 44	23	7	8	7	28.15	109.4	105.3	99.7	91.1	77.9	142.4	121.8	109.9	122.6	111	116.4	91.9	138.4	64.2	68.7	67.7	61.5
P46926	GNPDA1	Glucosamine-6-phosphate isomerase 1	41	10	14	6	37.14	91	100.8	108.3	96.5	90.2	105.8	103.2	114.2	124.9	100.9	111.5	101.6	91.3	87.2	86.3	96.3	90
Q9UMR2	DDX19B	ATP-dependent RNA helicase DDX19B	23	9	17	1	33.89	89.7	103.7	94.8	108	91.9	142.6	103.1	92.3	131.6	110.3	106.4	79.6	99.1	98.7	59	83.2	106
P04439	HLA-A	HLA class I histocompatibility antigen, A alpha chain	22	5	9	3	31.01	79.1	99.1	94.1	85.2	61.4	104.5	108.4	115.5	79.1	77.6	100.6	70.8	407.2	49.5	62.1	53.8	51.9
Q07065	CKAP4	Cytoskeleton-associated protein 4	17	9	10	9	27.33	93.8	121.3	107.7	74	72.4	165.3	150.9	137.9	84.7	126.9	119.8	79.6	164.7	54	46.9	45.9	54
P10301	RRAS	Ras-related protein R-Ras	32	7	10	5	25.95	124.8	107.2	144.3	96.8	72.3	155.1	145.6	147.5	79.8	103.9	111	76.4	113.2	54.9	57.9	63.2	46.2
P40763	STAT3	Signal transducer and activator of transcription 3	15	11	12	11	33.2	124.8	109.7	118.7	92.5	95.8	113.7	112.4	100.6	85.2	81.6	102.8	92.6	140.6	87.9	73.3	77.8	90
Q16718	NDUFA5	NADH dehydrogenase [ubiquinone] 1 alpha subcomplex subunit 5	59	6	11	6	30.74	101.4	116.8	96.4	104.2	163.4	74.2	99.7	106.7	57	105.1	77.8	104.6	73.2	89.5	134.1	70.4	125.6
P67809	YBX1	Y-box-binding protein 1	18	5	9	1	27.76	111.2	100.9	133.9	84	105.3	121.7	132.2	139.9	68.8	90.8	229	62.3	88.3	53.4	54	63.2	61.3
Q1KMD3	HNRNPUL2	Heterogeneous nuclear ribonucleoprotein U-like protein 2	13	7	9	7	27.84	92.6	113.7	104.9	87.2	84.8	136.6	134.9	103.9	96.4	92.4	121.5	96.1	112.7	69	73.9	91.7	87.8
Q9NX14	NDUFB11	NADH dehydrogenase [ubiquinone] 1 beta subcomplex subunit 11, mitochondrial	50	5	10	5	31.26	99.7	105.2	87.6	107.2	163.6	73.5	95.4	105.4	70.3	107.8	90.2	109.1	70.4	92.8	126.6	72.5	122.7
P62081	RPS7	40S ribosomal protein S7	40	7	14	7	31.11	104	125	114.2	89.9	90.6	133.1	133.7	108.6	74.3	104.5	97.2	89	116.6	75.2	81.3	78.8	84
Q99436	PSMB7	Proteasome subunit beta type-7	33	7	14	7	34.9	110.5	100.6	126.7	103.7	90.1	101.1	106	114.2	75.9	102.5	108.3	99.4	98.3	87.9	93	97	84.7
P62249	RPS16	40S ribosomal protein S16	51	8	13	8	37.73	103.5	116.7	115	96.7	88.9	135.4	126.6	107.1	84.6	87.4	122.8	91.6	115.9	75.2	76.5	80.8	75.2
Q15369	ELOC	Elongin-C	58	5	12	5	41.25	90.4	69.5	94.5	85.3	87.9	99.6	86.2	108.1	123.5	105.1	136.1	118.5	82.5	109.3	84.3	121.3	98
Q9UJY1	HSPB8	Heat shock protein beta-8	34	7	12	7	35.51	110.4	93.1	164.4	103.1	75.5	166.9	174.8	144.4	47.9	98.9	105.6	70.5	117.7	65	53.1	55.4	53.2
P52789	HK2	Hexokinase-2	13	12	14	8	24.46	100.6	110.9	70.9	99.9	116.7	80.9	93	77.3	110	128.7	114.2	98.9	102.1	85	133.7	74.9	102.2
Q15642	TRIP10	Cdc42-interacting protein 4	16	7	10	7	29.29	98.8	104.7	97.8	103	101	73.6	98.8	100.4	114.3	106.5	106.9	112.1	83.6	101	95	92.4	110.1
Q9NP74	PALMD	Palmdelphin	17	7	9	7	26.73	95.1	108.7	123.6	87.6	89.7	155.6	139.5	124.9	109	94.5	114.3	90.5	79.9	69.2	69.3	77	71.6
P52565	ARHGDIA	Rho GDP-dissociation inhibitor 1	32	7	11	7	33.94	106.2	104.2	116	99.4	80.2	129.9	121	122.7	128.4	97.7	101.8	80.8	114.3	75.1	69.9	86.1	66.4
P53041	PPP5C	Serine/threonine-protein phosphatase 5	22	9	11	9	24.19	99.1	101.5	101.8	88.9	87.8	109.8	106	118	132.8	102.2	132.2	89	110.5	78.7	81.5	74.2	86.1
Q16181	SEPTIN7	Septin-7	24	9	9	9	31.27	101.7	122.3	109.3	85.8	78.3	193.1	185.7	115	84.9	107	90.7	77.4	123.6	54.2	58.7	56.2	56.1
P02652	APOA2	Apolipoprotein A-II	41	5	14	5	48.46	81.9	112.5	98.1	57.1	155.9	169.6	91.1	74.1	302.1	108.9	60.2	55.1	93.5	60.3	44.5	64.5	70.6
P62263	RPS14	40S ribosomal protein S14	30	6	8	6	26.06	110.6	122.3	116.1	97.5	89.2	123.4	105.5	101.4	73.2	91	96.8	90.9	120	87.9	94.2	91.8	88.3
Q15172	PPP2R5A	Serine/threonine-protein phosphatase 2A 56 kDa regulatory subunit alpha isoform	22	9	11	9	28.14	90.6	104.2	126.2	105.1	96.6	110.1	96.4	138.5	108.9	101.4	131.6	86.5	112.9	71.9	69.3	73.2	76.7
Q9UNE7	STUB1	E3 ubiquitin-protein ligase CHIP	32	10	12	10	30.23	99.8	94.1	124.2	103.9	94.8	92.1	106	140.3	89.7	104.5	110.2	108.6	84.5	80.7	74.1	105.6	86.7
O75128	COBL	Protein cordon-bleu	8	9	12	9	34.85	112.1	80.2	136.4	101.8	81.2	100.2	121.8	128.8	71.7	109.2	112.6	126.9	97.8	81.7	72	92.2	73.3
O95182	NDUFA7	NADH dehydrogenase [ubiquinone] 1 alpha subcomplex subunit 7	67	9	12	9	39.74	88.8	114.9	80	89.7	165.2	62.2	84.9	101.1	68.2	99.5	98.1	107.3	72.6	97	144.4	75.9	150.1
P52907	CAPZA1	F-actin-capping protein subunit alpha-1	43	7	13	6	35.65	104.2	110.4	110.6	83.7	64.6	126.4	115	119	90.6	111.9	96.5	119.1	110	98	66.8	98.7	74.5
O43678	NDUFA2	NADH dehydrogenase [ubiquinone] 1 alpha subcomplex subunit 2	49	5	10	5	30.25	99	107.9	85.2	105.4	173.2	66.5	92.9	106	54.2	108.2	83	103.9	69.4	95.6	136.7	72.8	140.1
P07738	BPGM	Bisphosphoglycerate mutase	32	6	8	6	30.09	102.1	86.7	105.9	65.1	91.1	64.8	60.2	83.9	321.7	87.4	82.2	118.5	88.6	106.3	71.8	79.5	84.2
P13667	PDIA4	Protein disulfide-isomerase A4	17	10	12	10	28.88	99.8	106.3	98.8	81.8	77.5	156.9	128.9	108	117.3	104.9	110.3	80.7	156.9	64.7	68.1	70	69.1
P31751	AKT2	RAC-beta serine/threonine-protein kinase	25	11	12	11	32.12	177.9	226	150.5	116.5	64	109.7	100.5	107.4	123	76.5	102	85.3	62.2	42.6	54	48.4	53.5
Q9UJS0	SLC25A13	Calcium-binding mitochondrial carrier protein Aralar2	11	7	10	1	32.06	134.3	87.2	93.8	127.5	121.9	68.8	87.9	98.8	57.1	106.1	101.8	102.5	78.5	96.3	114.2	78.5	144.8
Q96CM8	ACSF2	Medium-chain acyl-CoA ligase ACSF2, mitochondrial	17	8	10	8	23.58	100.1	99.8	87.1	111.4	132.5	74.2	68.9	111.4	99.5	96.6	137.2	90.2	89.7	102.1	113	77.1	109.3
Q9UPQ0	LIMCH1	LIM and calponin homology domains-containing protein 1	14	13	14	13	22.53	90.7	97.3	104.5	95.4	93.6	111.3	128.4	112.6	112.1	105.7	123.1	104.9	94.4	74.6	70.9	83.4	97.2
Q8TCD5	NT5C	5'(3')-deoxyribonucleotidase, cytosolic type	60	10	11	10	23.21	109.6	91.3	114.6	104.8	88.7	104.7	120.1	107.1	132.2	95	109.1	96.8	84.2	75.8	75.7	109.3	81.1
Q8WXH0	SYNE2	Nesprin-2	2	9	9	7	24.59	107.1	113.3	98	104.1	89.6	74.7	100.5	96.7	105.7	117.4	101.6	108.3	90.6	101	93.9	98.6	98.7
A1L4K1	FSD2	Fibronectin type III and SPRY domain-containing protein 2	17	10	10	10	29.13	119.5	109.2	116	94.7	92.2	88.2	104.2	103.3	83.5	103.8	105.1	107.9	95	96.5	92.9	94.9	92.9
P62829	RPL23	60S ribosomal protein L23	54	7	12	7	32.14	114	121.6	121.3	100.4	89.4	137	118.3	97.4	75.8	84.9	108.2	89.4	118.3	79.9	80.6	85.3	78.4
Q86X55	CARM1	Histone-arginine methyltransferase CARM1	15	8	10	8	24.43	98	93	106.1	94	97.2	81.6	97.8	105.5	125.4	109.7	121.8	115.5	90.2	89	84.5	88.6	102
O14744	PRMT5	Protein arginine N-methyltransferase 5	16	8	9	8	28.54	101.3	105.7	124	96.3	90.2	101.4	114.1	123.8	92.4	99.1	110.8	101.6	108	61.1	87.5	97.2	85.3
Q9UHY7	ENOPH1	Enolase-phosphatase E1	30	6	8	6	21.08	88.9	83.8	89.8	82.2	82.8	96	106	111.4	161	120.8	118.4	110.7	94.9	92.1	81.4	92.9	87
P01877	IGHA2	Immunoglobulin heavy constant alpha 2	26	7	11	2	29.5	142.8	245	72.6	36.7	58.1	143.3	76	136	189.5	125.3	85.5	68.8	144	37.7	31.6	42.5	64.6
Q13425	SNTB2	Beta-2-syntrophin	18	11	17	9	36.99	95	106.1	116.6	96.2	98.9	130.8	140.7	108.6	98.4	116.6	112.2	81.3	127.2	57.6	72.4	74.4	66.9
Q04837	SSBP1	Single-stranded DNA-binding protein, mitochondrial	52	7	10	7	29.97	110.5	101.7	112.5	105.8	94.3	122.1	128.3	100.5	70.1	99.6	96.3	90.1	143.5	71.7	91.7	67.7	93.6
Q5JWF2	GNAS	Guanine nucleotide-binding protein G(s) subunit alpha isoforms XLas	11	11	11	10	29.3	108.5	108.4	108.8	114.4	92	103.6	109.9	98.8	92.4	102.6	93.4	106.7	93.1	89.9	74.7	112.4	90.1
Q14624	ITIH4	Inter-alpha-trypsin inhibitor heavy chain H4	13	10	11	10	29.78	116.9	144.3	136.8	68.1	100.4	119.9	84.4	75.3	241.5	103	68.6	62	143.2	60.1	59.5	52	64.1
Q96FV2	SCRN2	Secernin-2	24	7	9	7	29.1	89	88.9	111.9	93	79.1	99.1	87.8	92.8	246.1	106.9	107.9	95.3	85.8	74.3	72.1	84.5	85.8
Q9NXA8	SIRT5	NAD-dependent protein deacylase sirtuin-5, mitochondrial	35	9	13	9	38.11	111.4	121.6	113.3	100.5	124.1	63.5	102.8	119	115.4	97.1	90.6	82.7	87.8	72.7	119.6	76.3	101.6
Q96MF6	COQ10A	Coenzyme Q-binding protein COQ10 homolog A, mitochondrial	38	9	14	9	38.07	172.2	145.9	117.1	148.3	149.3	60.2	101.1	83.7	65.7	91.8	73.7	73.9	63.4	68.9	127.1	61.9	95.7
Q99584	S100A13	Protein S100-A13	49	6	12	6	28.72	151.3	109.5	154.5	76.9	42.1	237.9	174.2	119.9	52.7	175.9	116.1	47.9	93.7	30.2	21.6	63.4	32.3
P52943	CRIP2	Cysteine-rich protein 2	38	6	8	6	23.93	100.8	103.4	98	79.7	87.9	178.1	153.5	122.8	118.1	107.3	120.1	87	101	51.7	61.8	70.5	58.2
Q9H479	FN3K	Fructosamine-3-kinase	20	5	7	5	18.97	116.3	98.1	104.5	105.5	112.5	70.6	79.3	101.4	76.8	101.1	92.8	93.9	93.1	116.1	120	113.8	104.3
P05455	SSB	Lupus La protein	29	11	12	11	21.74	91.8	103.4	104.4	85	78	158.3	156	108.5	128.4	99	119.5	84.9	128.3	55.7	60.2	71.3	67.3
Q07954	LRP1	Prolow-density lipoprotein receptor-related protein 1	3	11	11	11	26.67	89.9	114.5	95.5	83.8	87.8	151.8	147.5	108.5	123.4	98.4	124.9	91.3	100.8	62.2	59	79.3	81.3
P41252	IARS1	Isoleucine--tRNA ligase, cytoplasmic	8	10	11	10	25.39	90.2	104.5	110.4	92.5	74.3	114.8	111.9	125.6	92.9	97.4	162.5	92.4	123.9	68.4	72.3	77.4	88.7
P62888	RPL30	60S ribosomal protein L30	60	8	10	8	31.62	103.6	118.8	121.9	91.3	91.5	141.6	120.2	115.6	60.9	97.9	101.1	97.9	122.8	75.4	83.2	82.8	73.6
Q58WW2	DCAF6	DDB1- and CUL4-associated factor 6	11	9	10	9	26.59	95.8	102.1	114.5	102.7	104.6	81.1	88.8	93.7	105.7	113.4	99.2	119	88.8	102.7	90.9	96	101.2
Q9UI09	NDUFA12	NADH dehydrogenase [ubiquinone] 1 alpha subcomplex subunit 12	51	6	11	6	34.44	109.1	131.8	97.2	93.2	157.5	67.8	81.3	89.2	58.5	95.4	86.1	94.7	78.6	97.9	156.9	79.3	125.5
Q9UPY8	MAPRE3	Microtubule-associated protein RP/EB family member 3	30	9	15	7	38.73	109.1	123.6	144.8	112.6	74.1	141	128	108.8	89.3	96.5	119.1	84.8	101	66.5	63.9	70.8	66
P00966	ASS1	Argininosuccinate synthase	22	10	11	10	26.15	86.2	119.3	107.6	69.6	89.6	172.6	159.5	117.4	125.7	105.4	96.4	68.7	81.7	65.8	96.1	74.9	63.8
O94979	SEC31A	Protein transport protein Sec31A	10	13	14	13	28.25	76.2	92.2	88.2	67.6	76.8	113.5	110.9	118.4	108.4	126.3	114.6	68	119.4	141.8	52.4	122.4	103
Q9Y265	RUVBL1	RuvB-like 1	25	9	11	9	31.17	94.1	96.1	104.7	78.5	89	131.1	138	113.9	122.8	94.8	165.9	85.9	105.1	66.4	60.8	76.3	76.5
Q13867	BLMH	Bleomycin hydrolase	24	9	11	9	29.29	96.8	97.6	105.1	93.8	97.5	114.7	113.7	103.8	105	106.2	97.3	104.8	97.1	90.2	93.1	93.7	89.7
Q9Y3Z3	SAMHD1	Deoxynucleoside triphosphate triphosphohydrolase SAMHD1	20	10	10	10	27.62	96.2	120.2	107.4	86.5	82.3	185.4	125.4	104.2	118.5	97	107.5	78.6	162.2	52	58.8	57.7	60.1
Q9H7C9	AAMDC	Mth938 domain-containing protein	61	8	15	8	34.95	58.3	70.1	88.3	90.5	121.8	58.1	65.4	88.1	199.9	107.3	117.9	127.7	56	114.7	124.5	121.8	89.6
Q9UBG0	MRC2	C-type mannose receptor 2	7	8	8	8	24.57	103.9	145.4	113.8	83.9	72.9	147.4	175.3	119.4	107.1	113.9	110.1	91.2	102	47.8	51.6	54.4	59.9
P63000	RAC1	Ras-related C3 botulinum toxin substrate 1	36	8	13	3	29.69	110.8	111.4	120.9	101	90.9	125.8	121.5	116.2	84.1	98.9	93.9	93.7	118.5	79.5	77.3	82	73.8
P07741	APRT	Adenine phosphoribosyltransferase	63	9	13	9	38.06	104	84.1	139	86.6	98	133	116.9	124.7	124.9	80.1	124	85.6	105	72.2	62.9	83.7	75.2
O60884	DNAJA2	DnaJ homolog subfamily A member 2	28	13	18	13	30.08	103.6	105.8	105.1	90.6	108.7	106.2	115.3	112.7	83.1	119	115.2	90.5	105.2	82.6	95.2	78.3	83
Q99541	PLIN2	Perilipin-2	20	8	10	8	25.11	93.2	149.5	81.1	81.8	127	133.9	61.8	124	74.3	108.5	88.3	105.9	78.1	112	110.9	60.9	108.8
Q03135	CAV1	Caveolin-1	46	7	12	6	31.41	68.5	124.4	81	81.6	115.9	149.7	190	113.7	89.5	115.7	91.5	104.5	90.8	69.8	72.5	71	69.9
P51148	RAB5C	Ras-related protein Rab-5C	31	5	7	3	22.21	84	116	102.3	80.6	85.3	169.5	161.9	106.5	116.6	103	126.7	84	127.9	57.7	51.6	56.3	70
O94973	AP2A2	AP-2 complex subunit alpha-2	9	7	9	1	27.18	110.2	96.7	101	94.1	83.2	95.1	111.8	143	132.6	80.4	157.6	90.6	105.9	68.3	51.6	87.1	90.9
Q02790	FKBP4	Peptidyl-prolyl cis-trans isomerase FKBP4	20	6	7	6	21.56	85.8	100.8	91.4	82.9	91.4	76.6	81.6	114.8	140.8	100.2	123.9	117.1	102.1	104.3	89.1	97.7	99.6
P62244	RPS15A	40S ribosomal protein S15a	62	8	13	8	32.35	104.5	123.7	125.4	100.6	90.6	135.6	114.7	101.8	73.1	90.9	91.2	96.6	125.6	80.8	85.9	81.2	77.6
Q9H8H3	METTL7A	Methyltransferase-like protein 7A	22	4	10	4	31.81	100.6	90.5	96.8	92.6	117.2	90.5	76.9	141.1	91.1	94.6	110.7	129.8	122.9	104.1	88.6	79.1	72.9
O43920	NDUFS5	NADH dehydrogenase [ubiquinone] iron-sulfur protein 5	64	7	11	7	36.93	113.7	115.4	97.7	116.5	158.8	70.2	90.1	104.1	48.3	98.7	76.5	105.4	76.8	91.7	146.2	71	118.9
P04003	C4BPA	C4b-binding protein alpha chain	17	8	8	8	18.91	97	178.3	101.2	56.4	104.7	188.2	83.4	80	221.5	94.2	77	49.9	136.9	56.6	52	52.5	70.2
Q86Y39	NDUFA11	NADH dehydrogenase [ubiquinone] 1 alpha subcomplex subunit 11	44	4	7	4	25.3	123.2	136.2	121.8	122.4	170.5	70.2	90.5	92.7	37.7	86.3	72.7	96.3	72.1	82.4	151.3	60	113.7
Q6DKJ4	NXN	Nucleoredoxin	29	8	8	8	23.7	94.8	93.4	102	100.3	93.5	99.7	103.4	98	121.9	118.9	104.3	115.1	105.1	84.6	87.4	83.7	93.8
P46109	CRKL	Crk-like protein	33	8	11	8	27.84	93.5	99.4	99.1	82.1	92.5	110.7	104.1	110.2	138.2	107.5	112	98.8	110.1	86.4	78.8	85.5	91
Q04759	PRKCQ	Protein kinase C theta type	14	9	10	9	28.17	114.1	105.4	123.2	111.3	102.2	87.8	91.8	91.3	84.8	94.7	112	91.4	110.9	84.8	93.9	96.2	104.1
P23946	CMA1	Chymase	28	5	7	5	23.74	118	172.8	91.8	132.6	66.7	106.1	188.7	127.7	100.9	94.8	92.2	106.4	49	51.6	56.7	54.4	89.7
O00423	EML1	Echinoderm microtubule-associated protein-like 1	14	10	11	10	29.18	93.3	88.1	105.1	101.5	96.7	85.3	97.7	99	96.9	106.2	97.7	111	82.5	104.9	99.7	127.4	107
Q13619	CUL4A	Cullin-4A	12	9	12	9	29.98	89.8	96.6	105.6	91.2	96.5	101.6	104.7	109.1	102.2	116.6	115.8	103.1	97.7	83.1	94.2	88.9	103.1
P25311	AZGP1	Zinc-alpha-2-glycoprotein	34	8	8	8	23.66	104.3	160.6	70.9	100.9	97.4	140.3	98.8	93.4	203.2	80.1	98.2	73.7	128.3	59.5	52	65.3	73.2
O75116	ROCK2	Rho-associated protein kinase 2	10	13	14	13	13.91	99.3	97.8	108.5	98.3	101.1	105.5	119.3	107.1	108	113	96.7	96.3	100.2	87.7	92.2	83.7	85.2
P42224	STAT1	Signal transducer and activator of transcription 1-alpha/beta	15	9	9	9	24.42	57.1	73.3	72.8	65.6	47.9	64.7	86.7	71.1	60.5	60.5	205.6	62.7	593.7	43.7	38.6	42.4	53
Q99807	COQ7	5-demethoxyubiquinone hydroxylase, mitochondrial	47	9	10	9	21.89	111.1	123.9	105.2	105.2	128.9	80.6	79.6	94.6	89.8	83.4	81.9	80.5	98.6	104	132.1	83.9	116.9
P21281	ATP6V1B2	V-type proton ATPase subunit B, brain isoform	21	7	7	7	20.99	94	104.8	97.8	96.1	81.1	114.1	108.9	113.9	134.1	101.5	124.2	102.5	98.7	80.4	75.2	84.9	88
O15382	BCAT2	Branched-chain-amino-acid aminotransferase, mitochondrial	23	7	7	7	23.75	116.1	122.6	95.8	84	118.6	130.3	117	113	105.3	99.5	111.9	83.3	103.7	60.8	98.4	61.2	78.3
Q96BM9	ARL8A	ADP-ribosylation factor-like protein 8A	46	7	11	3	28.9	111.6	93.8	130.3	101.7	96.7	107.3	101.3	118	81.2	114.3	106.6	94.4	113.8	80.2	83.6	82.1	82.9
Q15056	EIF4H	Eukaryotic translation initiation factor 4H	30	8	14	8	35.45	87.5	97.5	96.8	93.9	93.1	102.5	108.6	93.5	119.4	108.3	109.4	111.8	99	99.2	85.2	103.2	91.1
P53004	BLVRA	Biliverdin reductase A	26	7	13	7	33.77	96	104.6	134.2	84.1	85.9	119.9	112	112	138.3	104.4	96.6	97.8	101.9	89	68.7	77.9	76.7
Q7Z460	CLASP1	CLIP-associating protein 1	8	10	11	6	22.44	94.6	109.5	106.6	104.3	102.3	106.8	113.2	106.7	91.9	104	113.4	101.6	97.2	85	88.4	85.8	88.7
A0M8Q6	IGLC7	Immunoglobulin lambda constant 7	48	4	18	1	69.01	79	140.3	113.5	74.5	71.5	78	137.8	87.1	146.1	106.1	178.4	80.2	67.9	55.5	76.5	83.7	124.1
Q12797	ASPH	Aspartyl/asparaginyl beta-hydroxylase	13	7	11	7	39.93	100.8	92.4	109.7	98.2	80.4	112.3	103.2	97.2	91.9	100.9	82.1	123.5	128.4	98.5	82.4	113.6	84.4
P31153	MAT2A	S-adenosylmethionine synthase isoform type-2	20	8	11	8	24.75	96.2	108.5	108.7	86.3	92.4	110.5	111.7	117.9	113.8	100.2	117.1	90.6	115.2	83	86.4	76.1	85.4
Q9UN37	VPS4A	Vacuolar protein sorting-associated protein 4A	21	9	12	9	29.85	92.7	102.6	104.3	100.1	109.1	87.9	100.3	108.3	118.9	105.9	119.7	100.7	86.2	88.8	92.4	89	93.1
O95359	TACC2	Transforming acidic coiled-coil-containing protein 2	5	12	12	12	23.38	90.2	94.2	92.4	91.2	89.7	102.7	120.8	113.3	102.1	112.3	130.3	103.6	90	85.7	74.3	88.1	119.2
O43414	ERI3	ERI1 exoribonuclease 3	21	6	9	6	23.95	100.7	81	128.5	100.5	102.2	96	91.4	100	105.4	96.3	114.5	104.6	96.7	103.3	94.6	99.8	84.5
P60981	DSTN	Destrin	56	9	17	8	44.04	89.7	90.6	105.3	81.4	82.1	173.1	151.8	128.4	107.1	98.7	130.7	75.5	89.2	73.7	76.4	81.8	64.6
P62753	RPS6	40S ribosomal protein S6	37	12	13	12	31.21	103.3	117.9	121	102.4	90.8	135.4	127.6	105.8	71.7	97.6	107.3	84.5	122.6	74.3	79.6	77.8	80.3
P29401	TKT	Transketolase	14	8	9	8	24.37	87	131.9	115	74.6	73.8	156.8	187.8	136.8	171.3	90.2	91.2	68.4	110.2	51	53	50.3	50.7
P50895	BCAM	Basal cell adhesion molecule	14	8	10	8	26.54	94.2	124.4	103.7	93.8	102.5	115	132.2	88.6	91.3	96.3	102.9	86.1	140.5	74.9	86.7	82.1	84.9
P83731	RPL24	60S ribosomal protein L24	36	6	12	6	37.87	111.3	135.3	115.8	82.9	86.2	130.8	110.3	98.3	79.8	88.7	100.5	88.8	124.1	85.7	85.2	91	85.4
P01011	SERPINA3	Alpha-1-antichymotrypsin	17	6	10	6	29.05	122.6	131.9	101.5	96.6	91.1	107.4	74.1	83.2	228.6	81.3	83.3	50.8	223.6	61.9	45.3	59.4	57.1
O60936	NOL3	Nucleolar protein 3	27	4	6	4	23.06	81.5	80	73.9	78.6	108.9	93.6	95	115.8	133	122.5	109.6	112.2	63.1	127.8	82.6	90.6	131.4
Q8NCW5	NAXE	NAD(P)H-hydrate epimerase	26	6	9	6	22.56	87.3	89.3	93.1	82.2	105.6	83.2	87.9	103.4	181.7	107.5	111.6	96.4	105.3	97.6	97.2	71.3	99.3
P14866	HNRNPL	Heterogeneous nuclear ribonucleoprotein L	19	9	12	9	28.27	103.6	126.5	112.4	86.3	94	141.1	141.4	107.7	90.9	97.2	103.6	92.5	123.1	67.5	76	67.4	69
O94903	PLPBP	Pyridoxal phosphate homeostasis protein	31	8	10	8	21.83	74.5	99.7	99.9	95.3	89.7	124.8	103.9	112.2	132.1	104.8	103.9	103.9	108.2	92	81.3	85.4	88.6
Q9UHP9	SMPX	Small muscular protein	57	6	14	6	35.01	66.4	93.4	72	76.2	122.6	110.7	107.3	110.8	146.8	136.9	151	91.9	97.7	84.6	80	71	80.7
O15371	EIF3D	Eukaryotic translation initiation factor 3 subunit D	23	8	9	8	23.34	94.9	103.9	109.7	88.7	89.8	131.5	124.2	107.5	80.8	104.5	118.3	98.5	123.6	79.9	81.6	78.2	84.6
P05155	SERPING1	Plasma protease C1 inhibitor	18	9	11	9	32.06	114.2	151.2	106.5	81.6	92.9	131.3	103.8	91.1	195.8	102.4	74.3	62.2	171.4	53.4	52.5	59.9	55.6
P20674	COX5A	Cytochrome c oxidase subunit 5A, mitochondrial	40	6	15	6	32.18	85.4	95.5	86.5	84.3	168.6	77.1	88.3	110.5	66.6	107.8	98.3	101.7	56.9	109.6	126.9	84.1	151.9
P35270	SPR	Sepiapterin reductase	42	9	10	9	25.24	104.2	111.4	94.9	96.1	109.2	78.5	83.2	107.6	100.5	97.2	84.2	108.9	94.7	99.7	115.6	84.4	129.7
Q96CV9	OPTN	Optineurin	18	10	10	10	26.18	93.3	97.5	113.2	95.5	114	109.5	109.3	109.9	117.9	103.9	98.7	94.2	97.5	76.9	83.4	88	97.2
P17858	PFKL	ATP-dependent 6-phosphofructokinase, liver type	11	8	15	4	37.48	101.9	123.8	114.7	86.9	79.1	145.1	140.8	105.4	139.5	87.9	128.2	76.5	107.4	56.9	57.9	76.5	71.5
Q14980	NUMA1	Nuclear mitotic apparatus protein 1	6	12	15	12	20.59	87.4	113	105.8	87.2	90.5	141.3	150.9	102.5	99.3	100.6	113.8	93.1	98.8	70.4	72.7	87.4	85.2
Q13347	EIF3I	Eukaryotic translation initiation factor 3 subunit I	28	9	10	9	25.8	104.1	101	137.5	102.3	87.7	120.6	124.3	111.8	89.4	97.1	113.2	90	117.7	73.5	77.2	75.4	77.3
P61221	ABCE1	ATP-binding cassette sub-family E member 1	12	6	8	6	25.85	94.8	100.3	108.7	79.2	83.8	116.3	114.9	113.7	111.9	104.9	124.9	97.1	107.6	88.6	80.7	80	92.7
P14854	COX6B1	Cytochrome c oxidase subunit 6B1	67	6	16	6	38.07	85.5	79.6	87.2	99.5	164	79.7	99.9	116.2	67.1	119.3	93.4	107	57.8	109.8	125.9	78.9	129.1
Q13683	ITGA7	Integrin alpha-7	10	10	12	10	25.9	93	84.7	108.8	99.2	89.6	123.6	135	122	109.3	113.3	109.5	96.6	107.6	79.2	69.7	70.9	88.1
P62269	RPS18	40S ribosomal protein S18	49	10	19	10	41.17	110.9	128.2	121	100.1	90.3	132.6	126.2	104.5	85.4	92.3	104.1	93.3	110.4	72.8	76	75.2	76.7
P61160	ACTR2	Actin-related protein 2	23	9	10	9	29.97	104.4	117.7	125	97.7	74.9	161.2	161	117.1	96.4	97.6	108.1	74.5	134.7	56.6	61	56.6	55.5
P29475	NOS1	Nitric oxide synthase, brain	8	8	9	8	26	110.2	102.5	129	100.6	114.5	75.1	90.4	134	106.4	92	97.5	116.8	86.1	81.5	78.1	75.4	109.9
P26373	RPL13	60S ribosomal protein L13	36	8	14	7	43.5	105.2	124.6	125.9	95	88.9	145.7	132.5	103.1	67.2	88.3	102.5	91	122.4	74.7	80.4	76.8	75.9
Q9UKY7	CDV3	Protein CDV3 homolog	40	5	7	5	15.96	55.8	82.2	72.5	73.1	106.5	94.9	105.6	111.7	130.4	112.8	138.4	111.1	102.5	97.7	91	100.5	113.2
Q15847	ADIRF	Adipogenesis regulatory factor	51	2	6	2	25.62	55.1	76	81.3	48.3	76.1	245.7	272.7	170.1	147.7	126.6	90.6	82.1	41	53.2	34.9	53.2	45.2
P52758	RIDA	2-iminobutanoate/2-iminopropanoate deaminase	58	6	9	6	26.36	89	85.3	88.9	86.3	95.6	78.6	87.7	89.8	169.7	98.4	115.9	118.5	88.5	104	92.9	101.8	109.2
P02743	APCS	Serum amyloid P-component	29	7	11	7	25.27	122.8	177.5	94.2	87.9	122.1	193.2	159.5	90.7	141.9	71.8	43.4	61.4	128.4	51.6	43.6	40.9	69.2
P29218	IMPA1	Inositol monophosphatase 1	34	8	11	8	30.02	93.8	92.3	92.2	101.3	91.5	86.7	93.8	101.3	140.8	101.4	98.4	107.5	100	105.1	106.7	89.8	97.4
Q9NZN3	EHD3	EH domain-containing protein 3	14	8	11	1	27.3	131.2	111.5	121	83.4	77.3	129	139.7	121.8	133.2	108.9	133.3	110.6	73	58.2	53.5	63.5	50.9
Q13162	PRDX4	Peroxiredoxin-4	30	6	12	3	32.01	98	99.8	127.6	90.7	93.3	124.4	129.2	121	101.2	94	107.8	94.1	115.7	65.8	72.4	81	84.3
O15144	ARPC2	Actin-related protein 2/3 complex subunit 2	32	12	14	12	35.33	107.5	121.9	105.6	90.5	78	160.9	152.5	117.7	89.8	104.4	124.3	79.1	133.9	58.7	61.9	55.4	58
P39656	DDOST	Dolichyl-diphosphooligosaccharide--protein glycosyltransferase 48 kDa subunit	16	7	11	7	29.72	88.8	99.8	110	81.4	93.5	120.4	127.7	115.3	77.8	117.2	107.9	107.8	123.2	80.9	80.4	87.1	80.7
P21397	MAOA	Amine oxidase [flavin-containing] A	17	8	8	6	18.11	96	136.7	109.5	67.8	81.6	88.9	126.9	115.1	113	86.3	101.5	119	75.4	73.3	112	102.6	94.4
P51572	BCAP31	B-cell receptor-associated protein 31	35	9	13	9	27.68	96.9	98.2	123.9	88.1	84.7	134.5	143.1	140.1	78.2	114.5	94.4	95.7	153.3	49.7	62.2	70.4	71.9
Q9P032	NDUFAF4	NADH dehydrogenase [ubiquinone] 1 alpha subcomplex assembly factor 4	42	8	12	8	26.46	110.6	117.5	112.5	97.6	118.2	91.4	97.2	130	69.3	91.3	100.5	99.2	109.8	83	102.5	66	103.4
Q13510	ASAH1	Acid ceramidase	29	9	10	9	22.75	91.3	103.4	84.6	87.8	90.7	97.1	106	110.7	96.7	98.8	167.4	89.5	116.9	81.9	72.3	86.5	118.4
Q9NZJ6	COQ3	Ubiquinone biosynthesis O-methyltransferase, mitochondrial	28	8	9	8	23.64	99.3	95.9	93.1	89.5	117.4	77.3	99.7	118.6	101.3	112.9	136	100	94.7	80.4	103.3	76.2	104.4
Q8TAT6	NPLOC4	Nuclear protein localization protein 4 homolog	18	7	12	7	25.17	108.6	96.7	131.1	107.9	85.6	129.3	111.1	115	85.1	108.3	113.9	92.4	100.3	76.6	76.2	80.2	81.8
P07602	PSAP	Prosaposin	12	9	17	9	32.92	78.1	79	100	75.3	105.8	173.8	136	145.6	111.7	103.6	116.3	95.9	120.6	67.5	54.2	65.8	70.4
Q13177	PAK2	Serine/threonine-protein kinase PAK 2	21	8	9	8	23.35	84.7	108.2	109.9	92.1	82.8	136.8	124.2	117.2	106.6	105.9	107.3	99.6	119.5	77.4	79.3	67.8	80.8
P23368	ME2	NAD-dependent malic enzyme, mitochondrial	21	10	11	10	26.66	107.6	120.4	118.3	120.3	85.6	102.4	106.3	94.1	95	141.1	134.7	72.1	75.6	64.2	83.3	70	109
Q9H993	ARMT1	Damage-control phosphatase ARMT1	14	6	10	6	23.75	99.5	88.4	106	90.9	91.7	94.7	89	113.7	204.2	104.9	90.5	98.1	88	86.3	93.8	84.9	75.6
P07919	UQCRH	Cytochrome b-c1 complex subunit 6, mitochondrial	44	4	12	4	41.52	97.4	91.5	79.9	93.4	135.5	81.3	135.3	106.4	81.4	117.4	97.5	115.4	62.2	82.4	86.1	87.8	149.1
O75608	LYPLA1	Acyl-protein thioesterase 1	28	5	11	5	26.75	100.4	85.2	101.9	87.9	90.2	83.1	80.1	117.5	186.2	120.5	114.8	89.6	92.9	95.3	83.7	83.7	86.8
P62491	RAB11A	Ras-related protein Rab-11A	35	7	9	7	25.31	107.3	125.2	112.9	93.4	82.9	133.4	125.6	114.4	122.1	98	126.3	90.8	111.3	57.3	61	70.3	67.7
Q709C8	VPS13C	Vacuolar protein sorting-associated protein 13C	3	9	9	9	22.36	113	119.6	111.2	96.8	86.1	120.3	122.2	103.4	113.6	107	102.6	89	104.7	67.9	77.7	85.6	79.4
P27105	STOM	Stomatin	33	7	9	7	24.13	98.7	120.1	122.9	77.2	92.2	120.5	137.2	86.4	133.4	100.3	88.4	82.9	124.9	71	71.7	76.7	95.4
P35813	PPM1A	Protein phosphatase 1A	23	8	8	6	24.96	94.3	104.3	103.6	87.3	92.9	109.9	117	108.1	113.7	112.7	102.3	96.9	98.6	87.5	85	92.3	93.4
O43681	GET3	ATPase GET3	21	6	7	6	21.83	107.7	100.3	120.9	99.3	86.3	105.7	114.1	124	102.2	104	112.9	96.1	110.9	83.7	75.5	82	74.4
Q9H2U2	PPA2	Inorganic pyrophosphatase 2, mitochondrial	26	8	11	6	28.18	89.9	96.7	91.7	103.2	132.2	103.4	106.8	114.8	104.9	101.6	90.5	76.3	118.9	72.5	113.5	88.1	95.3
P23588	EIF4B	Eukaryotic translation initiation factor 4B	17	8	10	8	24.88	88	96.8	91.2	93.4	96.6	102	110.8	119.8	101.6	98.1	100.6	114.4	102.7	97.9	92.5	94.8	98.8
Q14258	TRIM25	E3 ubiquitin/ISG15 ligase TRIM25	13	7	8	7	23.82	95.2	107.1	100.2	92	83.3	122.5	123.4	77	95.9	105.2	89.8	76.8	240.4	74	77.1	79.1	61
O43169	CYB5B	Cytochrome b5 type B	59	6	8	6	22.76	90.2	93.6	125.1	95.9	107.6	108.4	115.7	122.4	71.5	102.5	112.5	109.2	111.4	87.8	80.4	76.1	89.5
Q7L2H7	EIF3M	Eukaryotic translation initiation factor 3 subunit M	22	7	8	7	24.9	105.2	97.5	125.9	105.4	84.8	117.6	104.5	112.6	95.8	104.9	114.1	103.4	113.8	74.3	79.6	77.3	83.2
Q07955	SRSF1	Serine/arginine-rich splicing factor 1	37	8	12	8	29.7	109.8	117.1	109.5	85	84.9	138	121.5	107.8	109.3	91.4	111.2	89.9	128.4	69.4	79.4	76.2	71.1
A6NDG6	PGP	Glycerol-3-phosphate phosphatase	21	6	9	6	27.14	93.9	92.2	93	111.7	92.7	89.1	88.5	95.6	130.8	97.9	105.2	113.2	90.6	102.9	97.9	103.3	101.5
Q9Y4L1	HYOU1	Hypoxia up-regulated protein 1	10	7	7	7	21.66	91.5	118.3	108.8	80.4	80.8	145.8	141.2	123.2	79.7	114.4	130.9	85.4	156	60.1	55	62	66.7
Q9Y266	NUDC	Nuclear migration protein nudC	25	8	11	8	24.36	101.4	100.9	103.7	93.3	85	101.6	104.6	101.2	111.4	105.6	104.4	104.6	103.4	100.4	83.9	101.8	92.8
Q8NBF2	NHLRC2	NHL repeat-containing protein 2	12	5	6	5	20.93	95.1	105.2	107	95.4	80.6	135	129.4	104.9	126	106.5	102.4	94.8	111.2	67.2	79.2	84.4	75.8
O75822	EIF3J	Eukaryotic translation initiation factor 3 subunit J	34	9	11	9	24.78	86.4	99.9	105.4	89.7	100	100.1	109.3	114.3	97.7	101.6	107.5	112.3	97.9	96.9	87.3	94	99.5
P13611	VCAN	Versican core protein	2	6	10	6	27.25	93.2	230.9	55	64.8	53.5	289	187.3	82.6	85.6	86	118.7	66.1	118.8	33.9	44.6	48.4	41.4
Q99426	TBCB	Tubulin-folding cofactor B	36	7	8	7	21.81	91.7	72.5	110.2	68.7	79.8	93.8	98.8	112.9	111.9	320.3	90.9	109.3	67.2	62	71.7	73.1	65.3
Q9UNS2	COPS3	COP9 signalosome complex subunit 3	18	7	10	7	22.34	98.7	103.4	104.9	93.9	98.1	109.7	112.7	113.7	92.4	108.4	107.8	105	99	83.2	88.7	90.1	90.3
P63208	SKP1	S-phase kinase-associated protein 1	36	5	8	5	18.63	98.5	86.1	99.6	82.9	100.2	146.9	107.2	128.5	129.6	106.8	116.1	105.1	85.4	83.4	63.5	77.8	82.6
P15170	GSPT1	Eukaryotic peptide chain release factor GTP-binding subunit ERF3A	20	10	10	10	20.81	100.5	104.2	113.9	98.6	83.4	127.6	119.4	114.3	94.8	105.6	95	101.1	102.3	85	85.5	84.7	84.1
O00442	RTCA	RNA 3'-terminal phosphate cyclase	22	7	9	7	18.67	102.4	95	93.2	85.8	99.7	85.7	90.7	103.7	98.1	116.9	114.3	112.1	87.2	99.6	104.6	102.2	108.8
Q8TAE6	PPP1R14C	Protein phosphatase 1 regulatory subunit 14C	33	3	7	3	23.1	101.9	89.3	116.3	95.8	91.1	64.1	69.3	118.7	132.2	113.5	110.7	127.5	98.2	153.2	64.4	78.3	75.5
Q8N766	EMC1	ER membrane protein complex subunit 1	11	9	9	9	22.42	99.6	97.2	109.4	100.7	99.6	99.8	105.1	102.9	90.8	106.8	104.8	117.4	105.2	85.8	90.7	93	91.2
P09110	ACAA1	3-ketoacyl-CoA thiolase, peroxisomal	26	6	6	6	17.54	99.1	85	111.3	106.1	96.1	111.5	104.1	95.1	96.3	84.6	110	116.4	101.7	92.1	93.5	97.8	99.3
Q9UKU7	ACAD8	Isobutyryl-CoA dehydrogenase, mitochondrial	24	8	8	8	19.55	119.5	114	117.4	119.5	114.2	104.3	127.6	101.5	80.5	93	67.2	97.2	86.8	69.1	112.4	82.6	93.2
Q9Y371	SH3GLB1	Endophilin-B1	22	8	11	7	29.75	118.5	109.2	144	109.7	104.9	111.6	107.7	94.1	107	101.7	93.1	85.8	93.3	77.7	82.7	75.8	82.9
O95861	BPNT1	3'(2'),5'-bisphosphate nucleotidase 1	30	6	7	6	18.53	91	85	91.2	82.9	77	101.8	104.8	116.9	157.8	94.9	153.6	96.5	97.4	83.6	81	92.8	91.9
P02760	AMBP	Protein AMBP	19	5	7	5	20.05	97.3	153.4	95.7	73.5	110.2	140.9	122	87.4	173.7	88.8	76.4	71.8	131.5	67.5	60.5	63.7	85.6
P61313	RPL15	60S ribosomal protein L15	45	10	12	10	26.83	101	127.3	118.3	92.2	90.1	115.1	109.8	107.8	74.7	92	107.4	83.6	121.6	90.4	90.5	87.5	90.4
P09669	COX6C	Cytochrome c oxidase subunit 6C	51	6	19	6	38.78	109.5	131.4	100.3	89.9	153	64.4	79.4	97.5	55.8	100.5	87.5	94	62.3	99.6	164.9	75.2	134.7
P84098	RPL19	60S ribosomal protein L19	32	7	12	7	20.03	99.9	125.4	111.2	90.3	88.6	129.2	132	108.2	82.2	90.7	112.8	86.5	118.2	76.8	81	84.3	82.6
P46781	RPS9	40S ribosomal protein S9	42	10	18	10	42.14	116.6	128.5	125.9	104	88.5	126.1	118.7	111.4	108.1	95.7	129.6	103.7	93.1	60.7	60.7	64.2	64.4
P16930	FAH	Fumarylacetoacetase	18	6	8	6	24.25	111.4	88.8	111.1	94.6	91.7	99.6	109.9	119.3	178.2	99.8	96.1	86.2	100.8	80.3	90	64	78.3
Q9BTV4	TMEM43	Transmembrane protein 43	21	6	6	6	19.85	101.1	105.2	120.3	95.3	80.1	135.4	138.8	120.8	76.9	114.3	142.5	89.9	117	60.3	60.4	67	74.8
P35637	FUS	RNA-binding protein FUS	11	4	6	3	20.34	74	132.9	119	81.6	76.7	139.7	177.5	103.5	119.4	94.7	100.4	101.5	105.5	54.2	60.9	74.4	83.9
Q13131	PRKAA1	5'-AMP-activated protein kinase catalytic subunit alpha-1	13	6	7	1	20.12	105.3	130.9	115.9	114.1	82.3	138.6	161.1	98.7	83.5	104.5	99.4	73.1	88.9	70.4	65.2	81.4	86.6
P60903	S100A10	Protein S100-A10	46	5	8	5	27.78	122.7	107.2	128.9	82.2	87.4	183	205.8	150.2	107.4	111.2	104.3	79.9	75.6	38.7	34.6	40.4	40.3
Q9Y570	PPME1	Protein phosphatase methylesterase 1	25	7	9	7	19.62	105.6	101.3	111.8	97.4	77.1	111.2	104.5	113.7	131.6	103.1	120.9	89	110.4	80	73	82.8	86.6
Q9NSB8	HOMER2	Homer protein homolog 2	23	7	7	5	21.33	93	109.2	118.5	87	66.7	194.9	126.5	94.1	72.5	103.4	101.6	95.2	164.4	67.5	66.6	67.2	71.8
P60953	CDC42	Cell division control protein 42 homolog	43	7	10	6	24.27	107.9	126.5	112.8	91.8	86.7	173.6	158.6	112.9	99.4	102.2	102.3	69.8	126.9	52.5	63.2	53.9	59.1
P55036	PSMD4	26S proteasome non-ATPase regulatory subunit 4	27	8	10	8	31.06	111	100.4	126	107.5	83.6	103.3	110.9	125.9	83.4	130.9	102.8	100.6	93.3	78	81.5	83.2	77.8
P32969	RPL9	60S ribosomal protein L9	22	3	6	3	21.14	105.4	117	114.7	87.5	87.5	137.5	134.6	104.4	78.8	91.4	95	100.7	115.3	79.2	82.9	87.4	80.7
Q13185	CBX3	Chromobox protein homolog 3	43	5	10	4	16.09	97.3	100.6	108.8	87	78.1	131.6	129.1	109.9	144.4	100.1	109	97.3	118.9	63.9	67.4	84.9	71.7
Q9NNW7	TXNRD2	Thioredoxin reductase 2, mitochondrial	14	6	7	5	17.87	94.3	134.8	107.8	93.9	106.6	104.2	102.2	120	92.1	118.6	76.5	83.4	96.4	72.2	118.9	69.1	108.8
Q08623	PUDP	Pseudouridine-5'-phosphatase	26	7	10	7	32.02	98.1	59.1	87.9	67.1	90.4	78.1	88.4	111.8	212.9	114.2	101.9	105.2	107.1	88.2	126.1	96.3	67
P27694	RPA1	Replication protein A 70 kDa DNA-binding subunit	14	7	7	7	23.32	86.5	97.4	102.7	87.5	94.3	99.3	119.5	105.6	116.6	97.9	113.8	118.8	101.8	83.5	79	100.1	95.6
Q01814	ATP2B2	Plasma membrane calcium-transporting ATPase 2	7	6	7	6	17.82	105.9	104.7	112.7	103	91.9	106.2	101.6	106.6	86.2	104.1	87.5	111.9	123.9	93.7	84.4	88.5	87.1
P40429	RPL13A	60S ribosomal protein L13a	33	8	14	8	31.25	102.1	123.7	118.6	95.4	92.8	123.5	121	111.2	68.1	95.4	103.3	92.6	118	83.9	84.1	81.8	84.5
O95139	NDUFB6	NADH dehydrogenase [ubiquinone] 1 beta subcomplex subunit 6	48	7	11	7	30.78	107.3	110	94.4	108.7	150.7	73	88.4	101.3	55	109.5	91.9	108.6	69.8	94.4	132.2	74.5	130.2
O75122	CLASP2	CLIP-associating protein 2	7	7	9	3	17.77	81.6	113.7	88.8	90.4	104.9	92.8	106.1	89.6	108.2	102	116	113.1	96.3	87.2	93.3	96.5	119.3
O75915	ARL6IP5	PRA1 family protein 3	27	5	13	5	30.42	95.8	91.4	120.6	101.9	87.3	96.8	117.8	134.3	60.8	125.8	119.2	121	117	85.4	73.3	76.5	75.1
O95168	NDUFB4	NADH dehydrogenase [ubiquinone] 1 beta subcomplex subunit 4	38	5	9	4	25.1	114.6	133.1	107.7	118.4	181.2	66.1	95.2	97.6	40.7	91.2	58.7	94.5	63.6	94.5	148.2	66.7	128.1
Q92598	HSPH1	Heat shock protein 105 kDa	7	5	7	4	19.99	119.7	135.3	119.6	101.4	81.2	127.7	112.3	101	115.4	96.4	110.4	79.4	125.6	67.8	67	68.2	71.6
Q5T4S7	UBR4	E3 ubiquitin-protein ligase UBR4	2	8	8	8	18.9	103.8	110.2	109.7	102.5	93.2	103.6	113.1	104.3	85	103.1	116.1	90.8	102.3	95.7	86.9	82.5	97.1
P62750	RPL23A	60S ribosomal protein L23a	35	7	10	7	25.8	107.2	123.7	113.8	85.4	86.3	162	137.2	92.7	73.9	78.2	100.7	95.2	110.6	79.4	82.8	90.1	80.8
P60228	EIF3E	Eukaryotic translation initiation factor 3 subunit E	20	9	10	9	25.91	112.7	105	137.7	114.8	101.1	106.8	124.3	113.8	67.3	105.8	100	108	100.7	78.3	73	73.9	76.8
P63302	SELENOW	Selenoprotein W	57	6	8	6	21.38	45.8	110.3	61.6	75.6	139.8	45.1	59.6	62.6	168.2	134.8	68.3	114.6	54.9	165.5	134.3	142.1	116.7
Q9Y285	FARSA	Phenylalanine--tRNA ligase alpha subunit	18	8	11	8	27.1	111.8	109.5	135.1	105.5	83.5	145.7	138.6	94.5	75.4	98	120.4	83.3	103.1	68.1	74.7	75.6	77.3
Q6PGP7	TTC37	Tetratricopeptide repeat protein 37	6	8	8	8	16.06	106.5	109.4	111.2	114.6	84.6	87.9	100.2	107.1	91.4	106.1	113.5	99.9	106	91.3	92.3	92.2	85.7
P52294	KPNA1	Importin subunit alpha-5	12	5	7	5	23.58	91.4	97.3	98.3	97.1	78.5	130.6	117.8	99.3	113	106.7	122.3	105.9	113.2	80.6	74.8	84.3	88.9
P37108	SRP14	Signal recognition particle 14 kDa protein	32	4	6	4	20.82	89.9	117.7	111.1	86.2	100.3	129.6	117.7	98.9	95.4	102.4	96.9	101.5	122.1	81.4	91.4	85.2	72.2
Q8IWA5	SLC44A2	Choline transporter-like protein 2	13	8	12	7	29.52	104.2	106.5	140.3	106.3	86.8	138	136.9	122	73.9	106.9	107.8	81	111.4	67.9	68.9	73.8	67.6
Q9H9P8	L2HGDH	L-2-hydroxyglutarate dehydrogenase, mitochondrial	19	8	9	8	24.78	101.6	105.4	93.9	90.5	138.3	65.8	94.1	107	69.9	97.4	121.9	96.2	99	76.8	149.6	79.6	112.9
Q6ZT12	UBR3	E3 ubiquitin-protein ligase UBR3	6	9	10	9	20.16	93.2	109.3	102.2	100.8	93	101.7	103.3	115.7	81.7	109.4	110.7	98	99	89.4	95	91.5	106.1
Q9H0R4	HDHD2	Haloacid dehalogenase-like hydrolase domain-containing protein 2	36	7	9	7	20.23	99.3	97.5	90.2	89.4	97.5	91.8	102.1	106.6	155.9	100.6	100.3	105.4	97	94.7	88.2	83.7	99.8
P09543	CNP	2',3'-cyclic-nucleotide 3'-phosphodiesterase	22	9	9	9	22.67	95	102.4	103.1	83.6	83.8	120.6	145.9	125.1	97.9	99.9	126.7	86.3	152.1	62.9	74.9	65.9	73.9
P47813	EIF1AX	Eukaryotic translation initiation factor 1A, X-chromosomal	41	7	11	1	26	108.1	75	108.5	91.9	101.5	80.6	86.9	116.9	116.2	122.7	112.4	116.2	113.4	85.1	101.3	86.6	76.8
Q9H444	CHMP4B	Charged multivesicular body protein 4b	20	4	7	4	19.4	91.3	101.9	102.8	89.4	90.1	107.2	116.4	113.4	134.4	117	130.5	99.4	85	83	74.2	80	84.2
P02765	AHSG	Alpha-2-HS-glycoprotein	16	7	11	7	32.4	131.1	184.6	113.5	88.2	109.8	85.1	70	64.6	253	89.5	65.1	64.9	134.1	57.3	57	69.9	62.3
Q15029	EFTUD2	116 kDa U5 small nuclear ribonucleoprotein component	8	6	8	5	19.46	103.7	126.1	112.7	96.3	91.8	110.9	118.7	101.5	99.8	102	117.9	94.2	99.5	84.3	77.9	78.2	84.6
O60784	TOM1	Target of Myb protein 1	15	7	9	7	22.02	89.7	112.6	110.2	93.7	105.6	100.6	130.9	99.3	96.3	106.2	99.8	117.4	84.5	78.2	77.3	106.9	90.7
P02766	TTR	Transthyretin	41	4	6	4	18.17	158.6	169.7	142	189.6	57.7	93.1	67.6	54.6	124.2	52.5	70.7	61.3	155.9	49.9	113.2	66.6	72.9
Q8NHH9	ATL2	Atlastin-2	14	6	7	6	21.76	103.9	87.7	117.2	103.2	93.5	94	96.7	108.9	73.6	125	95.6	112.8	114.4	97.3	81.5	102.4	92.3
O14979	HNRNPDL	Heterogeneous nuclear ribonucleoprotein D-like	12	5	11	4	30.04	95.1	99.9	109.4	92.5	85.7	148	138.2	115	95.3	88.1	122.1	94.1	114.3	70.7	71.6	81.7	78.1
O75339	CILP	Cartilage intermediate layer protein 1	8	6	6	6	20.49	72.5	203.6	62.3	60.9	72.8	282.5	263.8	60.5	71.6	87.2	88.5	62.6	107	49.5	40.8	48.3	65.6
P23327	HRC	Sarcoplasmic reticulum histidine-rich calcium-binding protein	9	4	6	4	26.05	99	99	89.5	83.2	90.2	134.2	107.5	132.2	73.9	107.9	134	112.3	106.4	78.1	83.2	85.7	83.7
Q9UBX5	FBLN5	Fibulin-5	16	7	10	7	25.51	107.2	188	115.9	64.7	74	131	185.6	105.4	89.3	79.6	105.8	71.8	198.8	46.8	42.3	44.8	49
Q08752	PPID	Peptidyl-prolyl cis-trans isomerase D	16	6	9	6	21.49	103.5	105.2	110.1	92.8	83.6	108.6	112.9	103.4	115.9	96.6	124.7	99.1	101.2	103.7	64.9	83.9	90
O14602	EIF1AY	Eukaryotic translation initiation factor 1A, Y-chromosomal	41	7	11	1	26.1	104.1	109.4	134.6	101.3	71.4	118.1	130.9	144.1	70.1	72.3	178.1	94.6	70.7	76.8	62.8	84	76.6
Q15631	TSN	Translin	32	6	8	6	24.19	90	96.2	105.8	103.2	90.9	114.5	126.8	100.5	115.2	85.2	94.7	130.1	87.9	93.1	71.2	103.6	91.1
O95169	NDUFB8	NADH dehydrogenase [ubiquinone] 1 beta subcomplex subunit 8, mitochondrial	33	5	11	5	27.71	90.5	88.2	86.5	94.4	183.8	69.3	97.5	106.6	54	109.5	97.5	110.7	65.9	96.2	126.7	74.9	147.8
O94901	SUN1	SUN domain-containing protein 1	14	10	10	9	19.83	93.4	94	98.2	96.4	96.9	85.9	104.2	116.2	129.7	110.5	113.6	115.5	88.8	86.7	83.2	92.7	94.2
O43583	DENR	Density-regulated protein	28	4	7	4	24.22	94.2	96.6	112.7	87.4	89.6	96.9	106	117.2	81.4	116.2	109.7	106.7	112.1	96.9	94.8	94.2	87.2
P02786	TFRC	Transferrin receptor protein 1	12	7	7	7	18.81	98.9	100.4	132.9	93	83.3	103.5	117	120.2	91.2	119.3	130.9	81.1	91.3	76.9	91.3	81.4	87.6
P41091	EIF2S3	Eukaryotic translation initiation factor 2 subunit 3	19	9	10	9	28.17	101.4	98.3	114.9	93.8	84.9	104.2	112.4	115.1	84.9	106.6	117.2	107.3	121.6	81.3	87.8	84.3	84.2
P30419	NMT1	Glycylpeptide N-tetradecanoyltransferase 1	19	7	7	5	20.13	103.2	104.7	121.3	96.2	100.3	108.7	113.9	126.7	114.7	99.4	143.6	87.4	91.5	67.2	71.7	71	78.4
P02649	APOE	Apolipoprotein E	26	6	6	6	21.87	113.9	134.5	112.5	83	101.4	144.8	106.6	93.2	167.2	97.7	98.5	69	131.9	52.5	53.4	58.6	81.4
Q8NBS9	TXNDC5	Thioredoxin domain-containing protein 5	16	5	6	5	18.25	87.5	96	106	78.3	71.6	185.8	148.8	110.1	97.5	100.2	112.6	76.9	207	50	53.5	56.6	61.5
Q16363	LAMA4	Laminin subunit alpha-4	6	8	8	8	19.98	68.3	153	79.5	75	78.7	106.2	253.6	108.2	87.4	100.2	102.2	101.2	100.3	54.9	71.6	83.6	76
Q9NQW7	XPNPEP1	Xaa-Pro aminopeptidase 1	14	9	10	9	21.71	104.6	105.5	114	97.7	92	104.3	110.7	112	119.8	106.7	84.5	108.9	106.2	80.3	88.1	85.6	79.1
Q13263	TRIM28	Transcription intermediary factor 1-beta	11	7	8	7	24.28	97.1	121.2	115.6	85.7	87.7	142.3	151.3	108	92.3	109.9	97.8	92.3	117.4	62.7	73.2	77.6	67.7
Q13451	FKBP5	Peptidyl-prolyl cis-trans isomerase FKBP5	17	5	5	5	18.81	90.7	100.5	76.6	76	85.3	234.1	111.7	81.3	99.9	101.4	91.6	84.1	126.9	89.6	88	72.9	89.5
P23246	SFPQ	Splicing factor, proline- and glutamine-rich	10	7	12	6	30.57	92.3	117.1	114.4	84.6	86.4	161.8	158.5	114.2	87.7	97.4	109.1	89.4	121.8	60.5	70.6	70.5	63.7
Q92841	DDX17	Probable ATP-dependent RNA helicase DDX17	11	7	8	3	19.88	91.1	121.8	105.8	85.6	95.5	126.9	126.1	113.5	103.4	99.5	118.1	91.5	114	70.4	81.1	72.2	83.5
O14980	XPO1	Exportin-1	9	8	10	8	21.56	108.3	100.2	109.3	91.7	95.2	107.9	105.2	125.4	87.4	119.5	99.6	109.8	112	79.9	82.6	89.6	76.1
P51858	HDGF	Hepatoma-derived growth factor	27	6	10	5	22.7	87.7	98.5	94.8	89	85.9	116	133.1	106.3	130.2	112.1	114.3	104.2	88	77	70.6	89	103.3
O60256	PRPSAP2	Phosphoribosyl pyrophosphate synthase-associated protein 2	23	6	7	5	21.87	223.1	112.8	103.7	113.3	70.4	70.4	93.6	103.6	98.6	76.9	100.2	89.5	86	100.5	77.4	99.5	80.4
Q8NDH3	NPEPL1	Probable aminopeptidase NPEPL1	18	7	8	7	17.27	105.3	99	111.8	94.9	97.4	95.4	101.9	93.4	98.7	113.5	92	112	116	85.2	100.9	90.4	92.2
Q8IVN3	MUSTN1	Musculoskeletal embryonic nuclear protein 1	46	3	8	3	27.51	46.8	81.1	52.5	79.8	69	138.3	172.1	124.6	104.7	140.5	269.7	62	170.7	57.2	42.9	41.3	47
O95372	LYPLA2	Acyl-protein thioesterase 2	26	5	10	5	18.7	92.2	91.8	106.6	91.9	98.2	90.9	89.6	105.6	152.6	102	118.5	100.7	101	87.1	91.1	87	93.3
P49589	CARS1	Cysteine--tRNA ligase, cytoplasmic	14	8	8	8	18.69	102	105.2	113	85.7	88.7	101.2	107.9	113.3	120.9	100.1	95	98.4	135.7	82.4	79	82.3	89.3
Q13409	DYNC1I2	Cytoplasmic dynein 1 intermediate chain 2	15	6	7	6	18.47	96.6	101.1	108.4	75.9	78	140.1	138.8	130.5	81.8	101.3	104.8	117.2	106.3	83.3	66.7	84.7	84.5
Q5VW32	BROX	BRO1 domain-containing protein BROX	15	5	7	5	15.92	100.1	94.7	126.1	97.7	96.1	102.6	91.5	102	170.7	102.9	94.8	99	98.3	83	76.6	86	78
O14561	NDUFAB1	Acyl carrier protein, mitochondrial	15	3	10	3	31.41	80.7	72.8	74.7	86.6	156.9	91.7	101.1	118.2	86.3	115.1	92.1	108.4	68.1	104.5	114.4	84.1	144.2
Q04695	KRT17	Keratin, type I cytoskeletal 17	17	9	10	2	23.28	196.3	139.1	80.4	77.3	66.9	68.1	101.4	69.8	102.7	83.2	104.5	100.3	67.9	192.9	72.1	92.9	84.2
Q9H845	ACAD9	Complex I assembly factor ACAD9, mitochondrial	15	9	10	9	22.45	90.7	92	93.2	82.5	114	123.2	112.3	116.5	124.6	105.6	107.3	104.9	100.3	74.7	89.9	77.5	90.5
P12694	BCKDHA	2-oxoisovalerate dehydrogenase subunit alpha, mitochondrial	24	8	8	8	21.21	96.9	117.7	97.5	99	126.3	83.2	107.6	89.8	68.4	97.7	97.7	96.8	109.1	86.4	133.1	87.3	105.6
Q9BYS8	LRRC2	Leucine-rich repeat-containing protein 2	19	6	9	6	22.82	104.6	87.5	131.7	79.9	99.8	159.2	112	125.2	57.4	85.3	135	74.1	140.5	66	93.1	73.4	75.4
Q00341	HDLBP	Vigilin	8	6	6	6	16.95	91.7	115	97.9	84.1	84.1	139.9	128.3	101.2	115.7	107.9	114.2	93.2	114.5	77.5	72.9	73.1	88.9
Q96FJ2	DYNLL2	Dynein light chain 2, cytoplasmic	45	3	6	2	20	114.2	93.8	119.1	97.4	120.6	94.3	103.6	123	85.1	112.3	99.3	86.1	109.9	89.8	94.1	85	72.4
P36959	GMPR	GMP reductase 1	26	9	11	6	28.56	105.9	88.9	107.7	101.3	89.2	83.4	77.2	117.1	118.9	92.9	101.1	119.5	93.9	98	74.1	123.1	107.8
P02748	C9	Complement component C9	13	7	8	7	21.74	115.7	120.9	116.8	75.4	65.6	115.4	124.1	71.7	193.8	80.8	127.9	62.8	237.6	50.1	36.8	50.2	54.3
Q16853	AOC3	Membrane primary amine oxidase	10	7	12	7	25.57	64	94.1	89.8	71.3	79.8	103.6	277.6	164.4	164.4	101.5	93.9	66.3	93.6	52.6	55.5	56.1	71.6
Q9UK76	JPT1	Jupiter microtubule associated homolog 1	62	6	6	6	16.71	49.3	62	55.8	49.2	73.5	287.6	164.4	84.4	166.9	111	168.8	77.7	103.7	67.6	39.9	73	65.2
P19652	ORM2	Alpha-1-acid glycoprotein 2	19	4	11	3	23.36	127	173.4	89.5	101.8	93	86.8	74.3	79.8	221.3	108	79.7	65.1	141.1	57.1	59.8	70.2	71.9
P13987	CD59	CD59 glycoprotein	25	4	11	4	34.08	103.8	106.8	104.3	103.1	112.4	99.9	99.3	112.3	88.4	102.3	101.3	99.1	99.9	86.4	94.9	94.8	91
Q9UKV8	AGO2	Protein argonaute-2	9	6	6	6	19.32	117	104.8	115.9	96	89.6	98.1	102.3	107.8	102.5	113.6	92.6	101.1	105.4	85.2	90.8	94.2	83.2
Q92945	KHSRP	Far upstream element-binding protein 2	12	8	9	6	22.49	90.6	107.1	92.6	94.5	89.4	122.8	122.1	106.1	112.4	96.5	109.8	95	104.8	89.4	90.3	89.6	87.1
P55209	NAP1L1	Nucleosome assembly protein 1-like 1	16	5	7	4	25.13	100.6	122.5	135.8	95.3	84	189.3	138.2	107.2	86.6	107.6	83.6	90.5	105.9	60.7	63.4	66.8	61.9
O75396	SEC22B	Vesicle-trafficking protein SEC22b	26	6	8	6	22.6	97.2	105.7	109	85.3	79.8	158	147.8	116.5	76	109.5	89.2	97.2	140.2	76.3	64.4	76.9	71
P78559	MAP1A	Microtubule-associated protein 1A	4	11	12	10	17.19	82.6	97.5	120.4	83	87	182.8	156	177	71	69.9	167.8	51.1	87.8	61.5	55.8	60.2	88.5
P49720	PSMB3	Proteasome subunit beta type-3	32	5	8	5	23.81	136.6	115.9	154.9	99.8	103.2	87.7	99.7	95.1	87	85.2	93.5	101.5	107.9	82.5	88.4	92.1	69.1
P20648	ATP4A	Potassium-transporting ATPase alpha chain 1	5	6	9	1	27.47	89.2	77.5	98.6	89.6	119	86.5	101.8	101	110.3	106.6	116.3	90.3	118.8	64.9	115.9	90.6	123.1
P61353	RPL27	60S ribosomal protein L27	47	6	8	6	22.34	110	129.5	126.7	87.1	94.2	135.4	117.6	102.2	65.9	90.3	98.9	86.1	123.7	76.5	92.4	82.9	80.7
P19823	ITIH2	Inter-alpha-trypsin inhibitor heavy chain H2	11	9	11	9	19.87	86.8	123.3	108.6	80.3	99.3	156	136.8	102	178.5	99.2	102.3	80.1	111.9	48.4	57.3	60.8	68.4
Q96RQ3	MCCC1	Methylcrotonoyl-CoA carboxylase subunit alpha, mitochondrial	9	4	5	4	21.82	101.8	116.3	103.3	108	101.5	88.2	112.2	116.3	112.6	112.6	122.6	122.6	67.4	59.5	103.5	60.4	91.1
P61081	UBE2M	NEDD8-conjugating enzyme Ubc12	43	8	11	8	30.6	100.3	87.8	112.9	103.9	85.1	110.5	90.5	122.4	101.2	101.7	112.7	103.2	117.4	89	91.1	87	83.3
P07203	GPX1	Glutathione peroxidase 1	42	7	7	7	18.87	77.1	106.2	90	87.8	95.4	112.6	103	93	145.8	107.5	115.4	90.3	87.9	80.8	90.6	109	107.5
Q14254	FLOT2	Flotillin-2	20	9	10	9	17.2	98.7	107.5	117.3	91.2	89.2	112.1	123.6	121.9	102.9	105.6	126.7	95.3	111.6	67	71.6	82.9	74.9
Q9NVA2	SEPTIN11	Septin-11	18	7	10	5	20.73	106.7	116.8	108.6	84.5	83.4	160	155.3	112.4	85.9	105.1	88.5	95.8	117.7	68.1	70.1	72.7	68.4
P34896	SHMT1	Serine hydroxymethyltransferase, cytosolic	16	6	6	6	18.22	124.4	122.1	121	98.7	118	81.3	92.9	107.6	136.5	91	125.1	93.4	105.4	77.6	79.5	51.9	73.7
P15153	RAC2	Ras-related C3 botulinum toxin substrate 2	33	7	9	2	23.3	107	173.3	119.1	83.7	72.6	165.2	123.8	90.5	113.7	93.6	90.6	65.1	145.9	74.1	52.9	50.8	78
Q9NTM9	CUTC	Copper homeostasis protein cutC homolog	27	7	8	7	23.51	109.8	93.5	124.5	113.7	104.7	110.4	95.3	92.3	86	67.3	121.2	77.5	122.8	94.9	95.1	102.5	88.5
Q9H0W9	C11orf54	Ester hydrolase C11orf54	25	7	8	7	17.11	107.3	71.3	88.1	103.5	87	77.2	77.4	133.3	161	108.2	96.1	95.4	78.1	103.9	93.2	99	119.9
P10321	HLA-C	HLA class I histocompatibility antigen, C alpha chain	17	4	5	2	18.54	51.3	77.9	82.7	87.3	34.6	112.3	148.8	27.2	38.2	58.4	53.5	61.6	768.7	19.8	18.4	25.2	34.1
P52888	THOP1	Thimet oligopeptidase	14	8	8	8	20.73	101.1	106.6	117.6	85.6	97.6	106.8	112.2	105.3	145.3	113.2	106.2	94.6	102.1	67.9	81.4	76.4	80.1
P13716	ALAD	Delta-aminolevulinic acid dehydratase	19	5	6	5	21.26	107.3	83.4	127.2	88	99.1	94.6	91.2	101.7	171.6	97	98	87.1	97.3	86.8	79.5	96.4	93.6
P52597	HNRNPF	Heterogeneous nuclear ribonucleoprotein F	13	5	7	3	20.82	109.8	117.5	110.3	100.6	90	159.9	152.2	108.8	93.1	92.7	107.5	90.1	113.2	60.5	64.8	66.4	62.7
Q8TD30	GPT2	Alanine aminotransferase 2	13	5	6	2	18.49	117.5	160.1	111.5	111	167	64.5	66	127.7	101.7	91.7	51.3	76.2	102.8	54.5	157.8	61.1	77.7
Q96DH6	MSI2	RNA-binding protein Musashi homolog 2	20	5	8	5	18.38	101.4	95.7	113	92.4	99.3	94.7	94.1	110.8	110.7	99	116.9	100.7	101.1	81.4	91	94.3	103.6
Q71DI3	H3C15	Histone H3.2	48	6	24	1	58.18	83.9	69.4	71.6	83.7	118.2	73.5	101.1	87.4	168.7	110.6	120.1	118	94.8	91.2	111.1	117.2	79.4
Q01432	AMPD3	AMP deaminase 3	10	8	11	4	26.66	88.2	132.8	115.9	80.3	72.7	133.3	174.7	87.9	137.8	147.8	115.5	64	149.1	43	36.2	45.1	75.6
Q92522	H1-10	Histone H1.10	25	5	7	5	22.92	76	150.8	82	75.5	91	140.6	169.5	93.7	159.7	84	131.8	70.4	114.8	55.2	60.9	77.8	66.2
Q16186	ADRM1	Proteasomal ubiquitin receptor ADRM1	20	8	9	8	17.76	104.5	94.3	117.2	97.7	85.3	115.3	132.4	128.7	89.6	96.8	154.8	96.9	91	68.6	68.5	79.4	79
P14324	FDPS	Farnesyl pyrophosphate synthase	16	6	9	6	24.53	101.5	101.8	117.4	91.5	96.4	116.7	111.8	111.5	139.8	99.7	99.5	94.2	98.6	78.6	82.6	80.9	77.6
Q8NC56	LEMD2	LEM domain-containing protein 2	17	7	8	7	20.65	96	108.4	103.2	86.8	97.7	126.9	133	94.5	113	96	143.9	85.8	117.6	64.1	75.9	74.4	82.6
P84243	H3-3A	Histone H3.3	32	7	24	2	58.67	127	168.3	104.2	106	85.3	148.2	146.4	79.2	131.9	72.1	121.1	94.1	99.2	49.1	59.7	61.8	46.5
P48507	GCLM	Glutamate--cysteine ligase regulatory subunit	26	5	7	5	12.01	116.4	94.6	124.7	109.2	106.6	120.2	117.5	99.2	129.9	93.8	106.9	97.1	94.7	70.2	70.5	68.2	80.2
Q9BWH2	FUNDC2	FUN14 domain-containing protein 2	23	5	8	5	16.16	101.6	87.1	111.3	104.4	117.6	70.7	74.8	110.1	79.1	101.7	65.5	138.5	77.3	121.1	123.8	125.6	90
Q9NVD7	PARVA	Alpha-parvin	18	7	8	4	18.4	99.9	111.3	108.9	89.3	81.4	161.6	172.9	116	108.7	107.1	111.6	78.8	95.1	58.4	62.5	64.4	72.1
Q9Y3D6	FIS1	Mitochondrial fission 1 protein	20	4	8	4	21.79	113.2	115.2	107.9	104.5	121.2	107.2	110.8	113.3	72.5	114.4	103.1	90.7	101.4	76.6	94	69.2	84.8
Q92973	TNPO1	Transportin-1	9	9	11	5	20.42	98.5	117	109.9	93.9	83.8	135.9	128	120.1	91.8	106.9	107.5	89	116.6	73.4	77.6	76.9	73.1
P04196	HRG	Histidine-rich glycoprotein	16	7	7	7	18.98	84.8	161.9	96.3	64	118.3	121.8	83.6	60	279.8	85.8	89.3	81.3	100.4	58.7	65.3	70.8	77.8
Q00765	REEP5	Receptor expression-enhancing protein 5	20	5	9	5	25.29	83.4	83.1	100.6	87.9	86.1	140.9	136.2	115.3	77.5	119	125.2	98.3	124.7	81.2	76.1	83.1	81.8
P50579	METAP2	Methionine aminopeptidase 2	18	5	5	5	15.79	97.5	109.3	100.5	96	103.6	102.5	120.4	93.3	84.1	103.8	101	106.4	97.6	87	105.3	94.8	96.9
P12081	HARS1	Histidine--tRNA ligase, cytoplasmic	17	9	9	9	19.05	110.2	106.3	109.4	81.5	88.6	124.3	129.9	119.7	93	114.2	104.4	109.7	95.6	78.7	77.5	79.7	77.3
Q9NX46	ADPRS	ADP-ribose glycohydrolase ARH3	19	5	7	5	20.22	86.3	78.8	91.6	103.7	78.3	87.2	95.8	105.5	194.8	106.1	122.8	102.4	78.3	95.3	82.4	92.2	98.6
Q9NZ01	TECR	Very-long-chain enoyl-CoA reductase	24	7	10	7	22.25	101.9	86.9	102.6	104.2	98.6	78.4	88.5	103.7	84.7	98.6	98.5	116.1	103.5	121.6	102.1	109.6	100.3
Q15477	SKIV2L	Helicase SKI2W	11	9	9	8	18.99	98.7	100.1	108.8	132.1	98.6	97.1	93.6	95.5	125.9	113	95.8	97.6	90.2	82.7	74.1	98.9	97.4
P42025	ACTR1B	Beta-centractin	20	7	11	1	25.28	72.9	78.1	107.2	82.3	102.5	106.9	94	103.7	107.3	91.8	130.4	94.7	106.6	76.1	104.6	141.7	99.2
O43747	AP1G1	AP-1 complex subunit gamma-1	8	6	7	6	18.4	105.7	109.1	114.8	93.8	89	127.4	124.6	113.1	87.5	99.6	119.1	97.1	111	76	82.7	68.9	80.4
Q14847	LASP1	LIM and SH3 domain protein 1	21	6	9	6	25.93	80.1	104	93.6	70	74.8	210.9	179.2	128.4	95.6	101.5	130.6	80.1	110.8	60	52.1	70.2	58.1
P45954	ACADSB	Short/branched chain specific acyl-CoA dehydrogenase, mitochondrial	16	6	7	6	16.43	91.8	108.2	108.2	96.6	142.8	137	116.6	118	78	111.7	78.8	86.1	77.7	57.7	118.4	72.4	99.7
Q96IU4	ABHD14B	Protein ABHD14B	47	6	9	6	20.48	80.7	83.6	90.2	84.1	94.6	86.8	94.3	108.1	210.7	104.2	148.1	98.8	82.9	84.7	73	87.5	87.8
O60493	SNX3	Sorting nexin-3	31	5	9	4	21.04	120.7	111.9	122.2	92.3	86.1	119	110.3	114.6	114	107.2	99.5	94.2	100.7	74.9	77.2	74	81.2
O14841	OPLAH	5-oxoprolinase	7	8	9	8	17.26	89.5	107.9	106.3	84.7	110.9	87.7	90.7	103.3	138.6	115.3	114.7	93.9	93.5	69.7	102.2	81.5	109.5
P24666	ACP1	Low molecular weight phosphotyrosine protein phosphatase	37	5	10	5	23.25	82.5	70	118.5	138.3	99.3	65.3	89.6	88.9	168.7	112.1	105.4	111.2	72.3	112.1	111.5	82.4	72.1
Q6IQ22	RAB12	Ras-related protein Rab-12	33	8	8	7	20.78	97.8	85.2	122	103.9	95.5	103.6	115.6	111.1	89.3	102	106	112.2	86.6	90.2	84.3	95	99.6
P35052	GPC1	Glypican-1	15	6	6	6	17.01	119.3	101.8	154.4	111.3	91.2	111	127.3	118.4	99.3	87.6	112.8	89	80.1	76.1	73.3	70.6	76.5
Q9Y6C9	MTCH2	Mitochondrial carrier homolog 2	26	6	7	6	15.69	112.5	104.5	104.6	89.6	119.4	125.4	110.9	105.7	54.1	110	89.9	95.7	112.4	78.9	110.7	74	101.8
Q9NQE9	HINT3	Adenosine 5'-monophosphoramidase HINT3	34	6	6	6	17.4	91	72.8	110.2	94	109.8	77.2	86	112.9	92.7	114.1	87.7	124	87.4	94.3	111.1	116	118.7
Q9Y2Z0	SUGT1	Protein SGT1 homolog	21	6	7	6	17.91	93	114.5	94.2	86.8	86.1	92.8	91	105.5	114.8	99.1	126.5	113.5	94.2	101.6	90.3	100	96
P02462	COL4A1	Collagen alpha-1(IV) chain	4	5	7	5	21.62	57.2	88.9	59.4	54.3	52.8	62.5	259.6	63.7	67.3	52.3	82.5	57.1	174.1	107.5	142.9	159.2	158.6
P26196	DDX6	Probable ATP-dependent RNA helicase DDX6	16	6	7	6	21.26	125.3	123.4	127	104.3	103.2	107.9	120.9	113.9	67.7	97.3	93.2	88.6	100.5	78.7	92	82.5	73.8
P15088	CPA3	Mast cell carboxypeptidase A	20	9	9	9	23.78	138.2	197.2	90.3	133.6	59.2	115.7	234.6	149.1	67.9	84	82.8	104.3	38	32.8	50.2	41.9	80.2
P09467	FBP1	Fructose-1,6-bisphosphatase 1	14	4	11	2	33.78	128.1	175.8	128.9	69.8	80.5	136.4	122.7	135.2	203.1	103.8	225.5	99.3	25.7	14.4	16	18.1	16.8
Q86WU2	LDHD	Probable D-lactate dehydrogenase, mitochondrial	14	6	8	6	19.99	99.8	142.9	92.6	81.7	204.6	116.7	103.9	152	55.4	90	74.5	74.5	107.2	46.3	107.9	52.4	97.8
Q6NUK1	SLC25A24	Calcium-binding mitochondrial carrier protein SCaMC-1	13	6	11	6	22.76	70.7	72.4	72.7	81.8	82.1	129.1	204.7	88.1	66.9	265.9	73.5	131.3	76.9	66.5	63.9	62.6	90.9
O95433	AHSA1	Activator of 90 kDa heat shock protein ATPase homolog 1	27	8	8	8	19.66	98.3	105.4	107	116.9	78.5	107.7	120.9	115.2	115.6	130.3	116.3	102.8	97.7	69.1	69.4	71.5	77.4
P10155	RO60	60 kDa SS-A/Ro ribonucleoprotein	14	8	11	8	29.54	93.9	98.1	101.6	87.9	83	127.4	126	109.1	111.4	104.8	121.9	97.5	108.2	83.2	75.6	85.8	84.8
P46939	UTRN	Utrophin	3	8	10	5	23.15	102	107.4	111.7	93.5	87.9	127.8	139.6	114.4	127.6	110	118.3	89.7	89.5	64.4	70.3	75	70.8
P40261	NNMT	Nicotinamide N-methyltransferase	39	7	8	7	14.8	101.2	157.2	186.5	65.4	113.5	305.6	159.7	71.2	72.4	76.3	80.4	53.5	124.6	28.4	40.6	30.3	33.2
Q8TCS8	PNPT1	Polyribonucleotide nucleotidyltransferase 1, mitochondrial	12	6	7	6	21.23	113.9	104.9	96.8	99.3	112.4	95.7	103.8	107.7	71.3	87.4	93.3	73.6	181.7	86.3	104.8	74.4	92.6
O94826	TOMM70	Mitochondrial import receptor subunit TOM70	15	10	12	10	15.12	98.4	113.7	98.6	89.3	95.1	130.2	115.6	130.9	82	117.2	118.9	85.7	114.8	77.9	82.6	63.6	85.6
O14732	IMPA2	Inositol monophosphatase 2	21	6	7	6	18.64	109	91.7	100.7	101.6	107.7	50.5	60.4	86.8	129.5	88.9	67.6	128.8	62.7	161.2	128.8	103.6	120.4
P54619	PRKAG1	5'-AMP-activated protein kinase subunit gamma-1	20	6	9	6	21.56	106.2	101	123.2	105.7	96.5	116	121.6	115.6	85.6	110.2	122.1	94.5	83.4	71.4	76.8	88.1	82.1
O60240	PLIN1	Perilipin-1	13	5	5	5	18.86	60.5	63.7	108.8	31.7	54.6	50.7	419.3	281.8	281.9	97.8	40.7	40.3	54.6	24.4	28.6	30.7	29.7
Q9HBL7	PLGRKT	Plasminogen receptor (KT)	22	3	7	3	23.9	115.8	115.2	109.9	103.5	119.7	94.2	100.4	93.3	58.9	100.7	81.1	83.8	105.6	91.9	125	83.8	117.5
P0CG30	GSTT2B	Glutathione S-transferase theta-2B	25	5	7	4	21.96	121	114.3	144	66.3	160.4	133.2	41.7	150.8	155.2	139.3	93.1	100	55.8	47.9	30.8	84.8	61.5
Q9BRX8	PRXL2A	Peroxiredoxin-like 2A	24	5	7	5	16.78	73.6	86.5	93.4	71	101	81.4	117.6	129.6	81.7	109.3	84.9	123.9	112.5	106	130.8	87.7	109.2
P31323	PRKAR2B	cAMP-dependent protein kinase type II-beta regulatory subunit	9	3	7	1	28.15	110.6	97.1	93.1	78.7	79	82.4	153.9	133.4	158.5	121.2	104	89.4	105	72.5	74.7	72.1	74.4
Q9Y305	ACOT9	Acyl-coenzyme A thioesterase 9, mitochondrial	21	8	10	8	21.46	109.7	135.1	109.1	95.3	107.6	108.4	123.4	100.3	81.1	110.2	101.3	83.4	100.3	68.2	112.3	74.1	80.2
P03915	MT-ND5	NADH-ubiquinone oxidoreductase chain 5	4	3	6	3	23.77	92.8	119.6	98.4	110.8	149.7	66.9	84.7	96.8	74.2	85.8	111.4	102.1	75.1	90.2	134.1	76.7	130.6
Q9NTX5	ECHDC1	Ethylmalonyl-CoA decarboxylase	22	6	7	6	20.01	121.5	114.2	145.9	106.5	113.9	102	129.3	96.1	103.7	100.7	109	70.7	97.1	61.4	89	59.2	79.7
P09914	IFIT1	Interferon-induced protein with tetratricopeptide repeats 1	21	7	8	7	19.77	75.3	85.6	72.8	67.9	62.8	64.2	78.7	64.8	100.6	61.6	150.4	66.6	546.4	47	43.8	50.6	60.8
P02656	APOC3	Apolipoprotein C-III	34	3	6	3	23.4	109	84.1	74.3	55.2	163.6	294.1	82.3	71.5	201.3	95.2	72.4	55.5	70.9	64	53.5	68.6	84.4
O95394	PGM3	Phosphoacetylglucosamine mutase	13	7	8	7	22.76	82.4	98.4	94.9	75.4	73.1	146.5	125.2	111	160.5	129.5	121.3	79.2	120.7	69.2	69.6	79.6	63.5
Q14249	ENDOG	Endonuclease G, mitochondrial	28	8	14	8	29.51	106.7	97.1	102.2	103.5	118.8	78.6	110.6	109.6	80.8	88.1	104	104.7	69.4	88.7	110.1	86.4	140.8
Q9UBW8	COPS7A	COP9 signalosome complex subunit 7a	26	6	8	6	19.87	104.7	105.1	117.3	102.4	102.3	95.8	108.8	112.9	94.2	107.2	101.8	112.6	90.5	80.4	90.1	86.3	87.6
P48556	PSMD8	26S proteasome non-ATPase regulatory subunit 8	25	7	9	7	20.94	113.4	99.9	132.8	101	89	104.3	104.8	116.4	99.1	99.6	118.4	93.5	97.5	86.3	75.6	86.3	82.1
Q02952	AKAP12	A-kinase anchor protein 12	4	6	7	6	14.79	84	143.7	95.3	80.3	74.6	124.8	178.3	133.8	115.9	112.7	117.7	79.1	120.5	61	55.8	59.7	62.8
O14737	PDCD5	Programmed cell death protein 5	42	6	8	6	24.4	102.4	95.9	109.8	78.1	96	120.6	115.1	138.8	111.4	120.9	104.6	111.5	75.4	80.2	73.2	84.2	81.9
P07858	CTSB	Cathepsin B	14	4	7	4	17.37	77.2	93.4	104.2	69.1	81.1	275.5	141.2	106.3	105.9	101	99.3	69.7	144.8	51.7	56.8	55.8	67.2
P14735	IDE	Insulin-degrading enzyme	8	7	7	7	17.12	111.3	100.5	115.6	96.9	86.3	107.3	96.3	89.3	123.4	102.2	120.4	111.3	93.1	82.6	84.1	80.2	99.3
Q9NZM1	MYOF	Myoferlin	5	8	11	5	17.9	100.8	105.3	101.2	83.6	81.1	116.5	131.5	115.1	117.2	104.8	180	96.7	63.1	78.6	82.9	73.2	68.2
Q9Y237	PIN4	Peptidyl-prolyl cis-trans isomerase NIMA-interacting 4	42	7	8	7	21.09	93	80.7	101.5	89.6	91.7	88.6	80.4	94.7	117.6	109.4	117.4	123.7	87.6	116	92.8	115.8	99.3
Q711Q0	CEFIP	Cardiac-enriched FHL2-interacting protein	6	7	8	7	21.31	73.3	90	85	83.8	109.9	98.2	120.6	102.7	87.6	122.1	144.2	113.4	122.6	83.1	76.3	88	99.5
P08473	MME	Neprilysin	12	6	8	6	18.56	97.4	108.5	134.8	103.6	78.6	75.9	100.3	107.5	157.8	100.4	140.1	91.5	123.5	65.8	59.5	77.2	77.6
P46778	RPL21	60S ribosomal protein L21	34	6	9	6	27.15	109.6	127.2	118.2	103.2	90.2	149.3	124.3	102.7	65.3	83.3	102.3	88.4	126.3	77.1	78.3	83.2	71
Q8TBC4	UBA3	NEDD8-activating enzyme E1 catalytic subunit	20	6	7	6	19.69	99.3	90.7	107.5	95.3	92.4	99.8	96.1	104.4	118.4	119	111.7	102.2	102.3	94.6	87.5	85.9	93
P30040	ERP29	Endoplasmic reticulum resident protein 29	28	6	8	6	22.24	106.3	101.5	117	96.2	87.7	107.9	104	119	100.4	116.2	123.3	88.5	136.3	70.2	68.8	78.5	78.2
O75223	GGCT	Gamma-glutamylcyclotransferase	30	7	9	7	23.31	112.5	98.7	103.1	94.3	95.7	90.8	99.1	84.2	158.3	111.8	77	88.6	89.2	97.2	107.7	96.6	95.3
P12429	ANXA3	Annexin A3	22	6	7	6	23.69	100	117.1	95.5	95.1	136.2	97.3	93.6	101	154.1	103	99.6	76.5	70.2	91	100.7	70.5	98.7
P82909	MRPS36	28S ribosomal protein S36, mitochondrial	42	4	6	4	21.01	98.3	107.1	89.7	92.5	133.2	98.5	96.9	113.6	61.7	96.7	107.5	84.4	114.3	87.5	129.7	75.7	112.8
P17096	HMGA1	High mobility group protein HMG-I/HMG-Y	38	5	10	5	23.36	89.5	110.8	108.9	95.3	120.5	77.2	87.4	107.4	115.6	85.9	128.1	94.1	132.1	79.6	90.4	89.9	87.4
Q10713	PMPCA	Mitochondrial-processing peptidase subunit alpha	13	7	9	7	21.44	112.9	102.8	113.3	96.4	106.7	156.8	115.9	109.3	92.8	107.7	103.6	77.4	118.6	64.4	91	60.3	70
Q68EM7	ARHGAP17	Rho GTPase-activating protein 17	11	5	5	5	18.49	85.6	94.9	121.4	78.1	85.3	140.9	150.8	114.9	99.4	99.5	117.1	93.6	129.1	70.4	65.9	71.1	82.1
Q9GZZ1	NAA50	N-alpha-acetyltransferase 50	45	7	10	7	18.94	93.3	80.3	106.8	91.5	86.7	104.8	111.8	110.7	111.5	104.8	125.8	112.5	96.5	86.8	83	93.3	100
Q16539	MAPK14	Mitogen-activated protein kinase 14	21	7	8	6	14.89	82.5	102	96.3	96.4	128.7	79	114.2	112.3	118	121.7	110.1	97.7	92.2	83.5	88.6	71.8	105
P50402	EMD	Emerin	19	4	6	4	16.45	65.4	108.9	84.8	85.6	105.5	136.1	131.1	99.9	96.2	99.3	152.4	98.2	109.9	72.4	84.4	87.8	82.2
Q92896	GLG1	Golgi apparatus protein 1	8	7	8	7	10.54	111.5	101.4	110.7	94.9	77.5	128.5	127.8	98.3	107.4	102.2	103.8	108.9	106.7	79.5	67.3	91.7	81.9
Q9Y2Z9	COQ6	Ubiquinone biosynthesis monooxygenase COQ6, mitochondrial	13	6	7	6	21.27	99.5	119.8	111.6	98.2	116.4	96.5	116.4	109.6	83.3	100.3	95.3	93.8	108.9	69.6	101.3	71.7	107.8
P05109	S100A8	Protein S100-A8	56	6	10	6	25.05	165.1	192.6	95.9	54.1	62.1	278.3	88	83.8	174.3	99.6	62.3	41.2	63.7	67.4	39.2	73.7	58.6
Q01484	ANK2	Ankyrin-2	2	8	14	5	28.77	70.6	78.3	77.5	70.2	80.1	124.7	129	117.4	160.8	130	181.6	84.1	95.5	59.6	67.7	71.5	101.5
P05166	PCCB	Propionyl-CoA carboxylase beta chain, mitochondrial	14	6	7	6	19.84	104.9	118.3	105.3	95.5	108.8	85.6	121.8	104.4	86.4	136.3	118.4	91.8	81.6	72.4	88.6	76.4	103.6
P35606	COPB2	Coatomer subunit beta'	7	5	6	5	15.55	110	122.3	128.2	150.9	75.6	130.1	108.7	119.6	84.8	113.6	103.9	81.7	117.8	63.4	63.2	59.7	66.3
Q13045	FLII	Protein flightless-1 homolog	8	9	9	9	15.79	102.4	107.2	113.2	100.5	69.1	151.2	143.3	109.6	93.1	99.5	126.9	91.5	111.6	63.2	72.2	66.7	78.7
Q96RP9	GFM1	Elongation factor G, mitochondrial	11	7	7	7	19.46	95.6	109.4	96.1	96.2	112.2	106.7	86.6	114.6	109.7	108.5	111.7	92.2	95.9	83.9	105	72.2	103.6
P35611	ADD1	Alpha-adducin	10	5	6	5	18.64	111.3	120.3	110.1	88	98.5	104	119.9	110	113.9	109.2	83.7	92.7	113.1	73.7	81.9	81.5	88.1
O00483	NDUFA4	Cytochrome c oxidase subunit NDUFA4	56	5	15	5	43.3	103.2	129.6	85.8	95.5	164.3	57.4	64.2	95.3	50.2	121.6	66.5	101.1	58	116.9	181.1	77.4	131.9
P00491	PNP	Purine nucleoside phosphorylase	20	4	6	4	18.5	115.6	102.5	114.6	93.6	102.6	96.8	102.4	106.2	188.6	92.8	134.8	85.1	83.3	62.5	62.5	67.3	88.9
P62266	RPS23	40S ribosomal protein S23	27	5	9	5	22.28	97	118.7	119.3	95.2	88.5	134	129.2	99.2	99.2	82.1	112.7	91.9	118.8	74.7	75.3	78.7	85.3
P22352	GPX3	Glutathione peroxidase 3	32	7	8	7	19.55	111.8	166.6	105.5	70.2	132.8	140.8	123.7	121.1	105.4	80.1	88.2	95.6	143.1	47.9	59.7	50.4	57.1
Q9Y5M8	SRPRB	Signal recognition particle receptor subunit beta	23	5	6	5	16.49	91.9	108	106.1	89.5	85.7	123.1	120.9	113.4	62.2	108	98.4	102.8	143.7	97	77.5	85.9	85.9
P50914	RPL14	60S ribosomal protein L14	21	5	7	5	18.68	107.1	134	119.4	87.3	87.2	138.1	107.4	108.4	71.3	91.8	109.2	76.6	130.6	76.9	85.8	89	79.9
P32456	GBP2	Guanylate-binding protein 2	11	5	6	3	18.41	104.1	124.8	141	94.8	91.8	107.6	121.7	84.6	133.7	100.7	106	68.2	173	54.6	67.1	57.6	68.6
Q99627	COPS8	COP9 signalosome complex subunit 8	25	4	6	4	13.19	96.9	95.5	109.7	98.9	97.5	99.5	113.4	120.7	107.6	100.1	132.6	103.5	83.3	87.9	72.2	87.3	93.4
Q04323	UBXN1	UBX domain-containing protein 1	19	4	5	4	14.8	79.5	101	101.1	100.3	90.6	120.9	116	115.5	95.4	101.4	108	94.5	101.1	104.7	75.9	93.7	100.5
Q9ULV4	CORO1C	Coronin-1C	15	6	9	5	19.19	118.4	126.9	109.4	84.5	75.5	211	151.3	115	107.5	97	113.2	72.1	120	45.9	53.1	48.9	50.4
P29966	MARCKS	Myristoylated alanine-rich C-kinase substrate	21	3	4	3	17.9	60.1	95.1	82.8	69.1	72.1	143.1	204.5	136.3	150.7	96.1	214.3	78.6	104.8	39.7	34.3	54.1	64.3
P23142	FBLN1	Fibulin-1	9	5	7	5	21.72	86.2	113.8	81.7	59.7	73.7	308.1	165.7	76.8	101.6	87.7	91.3	77.2	134.6	46.9	59.6	71.9	63.5
P27361	MAPK3	Mitogen-activated protein kinase 3	18	5	8	2	19.14	95.8	96.2	117.5	99.3	85.1	140.3	126.9	119.9	86.6	101.7	104.8	101.3	99.9	83.2	73.9	89.3	78.3
Q9NVJ2	ARL8B	ADP-ribosylation factor-like protein 8B	33	5	6	1	19.97	118.1	86.3	122.1	110.3	107.5	121	97.7	109.6	91.3	117.1	98.9	85.5	91.3	90	67.4	99.1	86.7
P46779	RPL28	60S ribosomal protein L28	39	7	12	7	29.76	106.5	137.7	127.8	89.2	89.5	133.9	129.8	104.1	65.6	87.2	94.8	89.7	120	77.7	83.3	83.4	79.8
P49755	TMED10	Transmembrane emp24 domain-containing protein 10	22	4	7	4	17.99	102.2	111.6	117.2	92.8	82.8	116.2	124.6	112.4	86.6	107.1	104.6	97.9	136.2	69.6	79.9	81.7	76.7
Q07507	DPT	Dermatopontin	38	6	8	6	22.93	60.3	297.6	65.6	61.7	68.8	158.8	257.2	59.6	84.5	63.3	97.2	78.2	106.8	57.3	55.4	63.6	64.2
Q96NS5	ASB16	Ankyrin repeat and SOCS box protein 16	17	8	10	8	19.39	205.7	163.5	185.6	168.9	136.7	67.6	104	61.6	80.5	66.1	82.3	70.6	47.9	60.4	56.8	65.6	76.2
P20339	RAB5A	Ras-related protein Rab-5A	19	3	5	1	15.41	86.4	112	107.4	84.6	95.8	102	108	124.6	113.5	105.6	111.2	105.5	94.8	82.9	99.4	68.3	98
P06702	S100A9	Protein S100-A9	40	4	6	4	15.36	204.6	192.2	89.4	54.9	64.6	243.4	89.1	81.8	159.6	94.5	58.2	51.8	70	69.5	44.5	73.9	58.1
Q08380	LGALS3BP	Galectin-3-binding protein	16	7	7	7	18.2	72.8	121.6	95.9	65.5	74.1	116.2	114.8	92.5	111.9	104.3	102.7	67.1	346.1	51.1	52.9	46.9	63.4
P00492	HPRT1	Hypoxanthine-guanine phosphoribosyltransferase	30	5	6	5	14.41	102.1	103.4	133.9	75.8	73.8	184.5	166.6	124.5	103.6	101.3	108.9	78.4	97.1	46.8	56.6	86.9	55.7
Q6GMV3	PTRHD1	Putative peptidyl-tRNA hydrolase PTRHD1	31	5	7	5	20.94	100.3	88.9	99.9	110.6	99.6	111.8	110.3	110	113.9	110.7	102.5	97.7	73.8	92.6	80.9	102.6	93.9
Q9NP81	SARS2	Serine--tRNA ligase, mitochondrial	14	5	6	5	16.11	100	102.1	106.5	99	89	116.3	117.8	96.9	111.4	94.8	104	102.8	102	84.5	86.8	81.7	104.5
Q96DB5	RMDN1	Regulator of microtubule dynamics protein 1	15	5	10	5	16.96	89.3	102.2	110.7	86.6	120.9	112.9	115.3	89.9	97.8	89	126.6	91.4	97	86	86.5	86.5	111.2
O75688	PPM1B	Protein phosphatase 1B	14	5	6	3	16.23	99.6	109.5	99.4	95	76	115	110.4	102.2	123.8	106.2	145.7	101.8	95.5	72.1	76.9	85	85.9
Q9Y4E8	USP15	Ubiquitin carboxyl-terminal hydrolase 15	6	6	9	5	21.77	102	110.5	102.3	98.7	102.7	104.4	108.8	95.5	96.3	113.7	95.6	89.7	114.3	89.5	91.1	85.4	99.5
P46821	MAP1B	Microtubule-associated protein 1B	4	7	7	6	17.36	85.7	110.5	100.6	90.4	77.3	167.6	129.7	122.8	105.9	89	125	84.5	101.3	71	59.7	75.3	103.6
O75821	EIF3G	Eukaryotic translation initiation factor 3 subunit G	19	5	6	5	15.89	117.7	107.9	140.4	113.1	85	125	128.3	118.1	71.2	96.2	93.9	91.7	114.9	75.2	72.7	74.2	74.6
Q96K17	BTF3L4	Transcription factor BTF3 homolog 4	41	3	4	3	14.4	99.4	109.4	131.2	97.6	90.7	158	143.5	107.6	66.3	94.4	109	88.2	120.3	66.1	71.4	76.7	70.1
Q9UBQ0	VPS29	Vacuolar protein sorting-associated protein 29	32	5	6	5	19.57	110.4	103.9	115.6	88.6	84.4	127.1	120.5	113.6	130.9	100.5	133.3	85.7	113.1	63.2	65.4	69.4	74.4
P22059	OSBP	Oxysterol-binding protein 1	10	6	7	6	16.73	87.2	91	98.4	91.8	86.6	119.7	112.2	111.4	99.1	98.9	123.3	102.3	110.7	96.3	80.5	98.8	91.7
L0R6Q1	SLC35A4	SLC35A4 upstream open reading frame protein	47	4	5	4	15.79	120.1	126.4	112	76.9	107.6	112.9	108.8	107	64.7	98.8	95.6	73.2	208.2	60.8	105.3	54.6	66.9
P05161	ISG15	Ubiquitin-like protein ISG15	35	5	6	5	16.69	39.5	44.6	43.3	39	31.7	36.4	69.1	35	50.1	37.1	140.3	36.9	991.9	26.3	21	28.5	29.2
O15173	PGRMC2	Membrane-associated progesterone receptor component 2	22	5	7	3	25.58	103.5	94.6	120.4	86.7	90.4	104.1	126	127.1	70.8	117.2	121.9	99.1	107.9	73.6	79.5	105	72.3
P46782	RPS5	40S ribosomal protein S5	34	6	8	6	21.19	109.2	115.1	109	101.3	89.6	132.2	114.3	109.3	74.4	102.7	106.8	102.3	114.7	78.2	80.5	82.6	77.9
P35914	HMGCL	Hydroxymethylglutaryl-CoA lyase, mitochondrial	22	6	8	6	26.22	110.8	121	104.2	92.3	125.2	102	85	95.5	111.9	93.4	99.1	76.5	102.1	82.4	118.7	76.9	103.1
Q8WTS6	SETD7	Histone-lysine N-methyltransferase SETD7	19	6	6	6	19.49	84.5	92.4	100.4	82.8	87.8	131.7	119.1	108.7	128.1	105.9	105.6	100	94.4	93.9	84.9	97.7	82.2
O43772	SLC25A20	Mitochondrial carnitine/acylcarnitine carrier protein	21	6	10	6	23.2	98.2	126	117.5	104.8	131.3	108.2	99.6	109	71.3	106.7	84.1	75.8	88.6	76.8	128.8	73.7	99.6
O75251	NDUFS7	NADH dehydrogenase [ubiquinone] iron-sulfur protein 7, mitochondrial	19	5	12	5	30.05	138.8	148.4	130	136.7	145.9	59	96	87	78.1	72	82.3	77.2	73.4	70.8	136	56.8	111.8
P78344	EIF4G2	Eukaryotic translation initiation factor 4 gamma 2	7	7	9	7	23.15	104.8	104.3	120.2	106	86.4	120.6	114.8	112.4	79.1	115.3	104.7	98.1	116.4	80.6	75.5	77.4	83.4
Q9UJW0	DCTN4	Dynactin subunit 4	17	7	7	7	17.55	103.5	98.6	139.7	109.9	85.9	115.5	109.4	121.9	84.9	98.2	106.9	93.8	102.6	74.8	85.5	82.5	86.5
Q8IW45	NAXD	ATP-dependent (S)-NAD(P)H-hydrate dehydratase	20	4	5	4	15.56	111.9	105.9	118.1	87.3	93.2	99.9	105.5	84.2	140.2	108.6	117.9	74.8	89.9	93.6	80.4	88.5	100.1
Q15942	ZYX	Zyxin	11	5	6	5	17.36	85.4	112.8	92.2	70.6	93.7	222.4	165.9	108.7	100.3	111.2	104.9	71.3	106.7	62	66.9	58.9	65.9
Q71UI9	H2AZ2	Histone H2A.V	31	4	27	2	65.31	86.2	110.3	93.5	90.3	93.5	131.8	168.1	99.5	141.7	87.8	174.4	69.9	98.3	59	58.7	65.7	71.3
O60841	EIF5B	Eukaryotic translation initiation factor 5B	7	6	7	6	16.86	87.2	106.5	109.6	87.1	95.1	130.1	122.9	103.9	88.1	88.6	125.1	97	100	84.5	82.6	90.8	100.8
Q0VDG4	SCRN3	Secernin-3	15	6	6	6	17.72	106.4	97.8	95.5	95.5	80.7	88.4	84.6	114.1	130.3	108.9	97	117.4	81.1	103.8	105.1	93	100.5
P62899	RPL31	60S ribosomal protein L31	47	6	8	6	16.3	107.2	125.5	117.9	96	92.6	134.6	113	104.6	74.6	88.6	104.2	85.2	119	79.7	87.2	84.6	85.6
P14174	MIF	Macrophage migration inhibitory factor	43	4	12	4	28.61	100.1	96.8	132.9	75.7	89.8	178.8	106.1	130.4	109.2	141.4	104.4	66.6	99.3	73.8	62.7	81.2	50.8
Q5VZP5	STYXL2	Serine/threonine/tyrosine-interacting-like protein 2	8	6	7	6	11.71	85.7	117.2	119.4	92.1	77.2	135.9	176.1	117.8	81.8	107.8	133.4	71.2	124.8	58.1	63.8	71.2	66.7
P36269	GGT5	Glutathione hydrolase 5 proenzyme	13	5	6	5	19.2	82.6	98.3	99.7	79.6	67.7	196.6	161.2	96.6	97.7	90.2	86.3	112.6	109.9	90.5	70.3	85.7	74.6
O95202	LETM1	Mitochondrial proton/calcium exchanger protein	12	6	6	6	15.2	96.8	108.8	97.7	90.3	116.8	110	112.2	108.9	88.8	108.9	109.6	88.4	128.8	73.1	97.8	70.4	92.6
Q13283	G3BP1	Ras GTPase-activating protein-binding protein 1	11	4	5	4	16.94	97.1	116.7	119.9	96.3	93	115.4	126.2	110.8	99.4	97.6	108.6	88.9	106.7	80.3	81.3	86.5	75.2
O75190	DNAJB6	DnaJ homolog subfamily B member 6	13	4	6	3	17.42	244.8	162.3	210.2	205.7	105.9	107.5	166.2	58.5	39	52.3	56.1	51.4	55	47.1	44.5	43.7	49.6
P26599	PTBP1	Polypyrimidine tract-binding protein 1	11	4	5	4	16.14	102.8	121.2	106.7	83.8	76.1	202.9	180.7	109.4	100.5	92.6	94.6	76.3	129.3	48.3	54.9	63.9	56
O60888	CUTA	Protein CutA	26	3	8	3	11.82	79.1	67.8	90.4	83	89.5	111.4	125.6	121.3	181.8	110.6	148.1	92.4	74.1	87	63.7	91.8	82.6
Q9NVI7	ATAD3A	ATPase family AAA domain-containing protein 3A	10	7	11	3	28.87	101.1	123.3	99	99	113.5	121.1	111.4	103.1	77	108.7	83.5	92.4	129.1	81.6	68.6	81.4	106.2
O00303	EIF3F	Eukaryotic translation initiation factor 3 subunit F	18	6	7	6	15.66	90.8	96.4	113.6	86.3	92.6	99.4	110.3	110	86.9	103.5	106.3	107.5	111.8	96.4	90.9	97.9	99.4
P11182	DBT	Lipoamide acyltransferase component of branched-chain alpha-keto acid dehydrogenase complex, mitochondrial	19	6	6	6	9.61	105.3	107.7	104.8	86.9	111.5	123.9	103.3	110.9	106.4	92.6	102	104	105.8	76.8	100.3	79.7	77.9
Q96CT7	CCDC124	Coiled-coil domain-containing protein 124	30	7	8	7	17.99	90.3	99	117.2	90.6	93.5	120	116.9	113.3	95.8	94.2	140.6	101.6	85.7	77.2	73.1	86.1	104.8
P68400	CSNK2A1	Casein kinase II subunit alpha	18	5	5	5	13.24	109.6	103	134.1	101.1	81.5	106.4	120	105.6	97.6	83	131.3	92.3	114.8	76.8	68.8	87.6	86.4
Q9UNH7	SNX6	Sorting nexin-6	18	8	8	8	18.34	107.7	119.1	120.7	93.3	80.7	151.2	149.1	105.6	114.5	91.2	96	79.4	120.5	61.6	69	71.7	68.8
P48444	ARCN1	Coatomer subunit delta	14	7	8	7	17.13	108.8	119.7	111.6	89.5	78.6	161.6	140.9	110.4	88.9	106.4	97	87.4	138.6	63.4	66.7	64.3	66.2
Q07960	ARHGAP1	Rho GTPase-activating protein 1	18	6	6	6	17.97	82.7	109.2	112.6	73.5	83.2	185.2	176.1	114.9	108.5	103.1	115.8	75.5	112.6	61.8	57.8	62.7	64.9
Q9UL25	RAB21	Ras-related protein Rab-21	30	6	9	6	20.38	93.2	106.4	111.6	93	87.3	124.2	109.6	117.8	96	106.9	104	94.1	111.9	83.7	85.5	85.3	89.3
Q14738	PPP2R5D	Serine/threonine-protein phosphatase 2A 56 kDa regulatory subunit delta isoform	17	8	8	5	19.2	89.3	100	103.5	94.7	93.9	116.2	103.8	108.2	120	124.4	120.9	100.2	104	79.1	82.2	82.3	77.2
P16401	H1-5	Histone H1.5	23	6	9	3	18.51	85.8	168.2	132.6	51	41.8	283.4	171.5	76	84.8	82.2	102.5	44.2	156.1	34.9	38.4	108.5	38.1
Q9Y5K5	UCHL5	Ubiquitin carboxyl-terminal hydrolase isozyme L5	20	7	8	7	16.71	109	91.1	124.8	103.9	89.4	109.7	123	99	104.3	97.4	94	114.6	84.3	85.4	79.9	98.9	91.4
Q7Z794	KRT77	Keratin, type II cytoskeletal 1b	7	5	9	1	24.17	97.8	170.8	74.3	82	78.4	87.9	163.6	92	109.9	86.6	142.4	92.2	76.4	87	83.3	82.3	93.1
Q00059	TFAM	Transcription factor A, mitochondrial	26	7	9	7	21.21	91.1	93.1	81.5	97.6	116.1	133.3	116.4	104	92	104.9	83.2	84.7	109.4	91.9	102.7	85	113
Q93052	LPP	Lipoma-preferred partner	15	7	8	7	16.55	78.9	90.1	87.2	69.9	84.1	220.7	196.7	100	122.1	102.6	125.7	80.6	105.6	53	56	61.3	65.5
Q00169	PITPNA	Phosphatidylinositol transfer protein alpha isoform	26	7	8	5	18.12	108	101	109.5	95.8	86.3	128.4	114.8	115.2	114.3	109.3	116.6	93.9	113.5	76.1	76.2	71.6	69.6
Q9UN86	G3BP2	Ras GTPase-activating protein-binding protein 2	10	5	8	5	23.04	84.4	99	87.5	93.7	106.5	93.9	102.2	109.4	98.9	121.7	114.9	105.5	120.5	93.2	96.5	77.9	94.3
P07996	THBS1	Thrombospondin-1	7	6	6	6	14.47	73.4	87.9	84.4	62.4	68.6	463.6	202.7	65.5	101.4	69.2	75.5	45.9	74.2	48.4	57.5	56.1	63.4
O15260	SURF4	Surfeit locus protein 4	22	5	8	5	21.15	101.9	109.2	110	95.7	96.3	103	101.2	113	86.5	110.1	94.2	101.7	117.4	102.7	83.9	91.6	81.8
P62851	RPS25	40S ribosomal protein S25	30	5	8	5	19.6	99.3	110.4	115.4	93.5	89.4	150	123.8	100.9	85.5	91.1	117.7	90.6	117.7	74	77.3	85.1	78.3
Q2TAA2	IAH1	Isoamyl acetate-hydrolyzing esterase 1 homolog	27	6	6	6	19.31	92.8	90.8	97.1	80.6	89.3	100.1	95.5	130.6	150.4	105.3	108.7	105.5	96.7	81.9	94.6	93.6	86.6
Q92930	RAB8B	Ras-related protein Rab-8B	25	5	7	1	21.34	110.3	156.5	119.9	93.4	76.8	140.4	127.5	99.7	118.2	98.1	110.7	78	109.3	65.2	72.8	63.6	59.5
Q9UL46	PSME2	Proteasome activator complex subunit 2	26	7	7	7	19.16	70.7	104.3	96.7	74.9	76.9	114.4	115	121	117.4	101.5	118.9	77	237.2	60.2	69.5	73.2	71.2
Q92947	GCDH	Glutaryl-CoA dehydrogenase, mitochondrial	12	5	6	5	14.38	105.6	114.7	114.3	88.6	145.8	96.7	110.9	101.6	78.3	88	106.7	85.6	106.5	74.1	108	81.5	93
P35221	CTNNA1	Catenin alpha-1	6	5	7	5	17.16	91.3	124	100.1	85	83.9	149.7	147.9	113.3	108.6	102.2	121.7	89	93.8	68.6	66.3	68.9	85.7
Q9BRA2	TXNDC17	Thioredoxin domain-containing protein 17	50	6	8	6	18.97	91.2	75.4	90	73.7	88.8	135.3	90	118.2	179.1	116.7	123.9	91.7	101.1	86.8	74.2	90.3	73.4
Q92688	ANP32B	Acidic leucine-rich nuclear phosphoprotein 32 family member B	26	7	8	4	17.37	89.8	119.2	103.7	84.9	90.1	139.7	142	104.8	118.7	104.4	107.4	94.5	124.4	63.5	70.1	67.8	75.1
Q8NCA5	FAM98A	Protein FAM98A	10	3	4	3	14.95	89.8	94.6	108.9	82	83.5	100.8	120.2	105.9	166.3	97.2	147.1	98.3	88.4	74.6	69.3	78.8	94.3
P41236	PPP1R2	Protein phosphatase inhibitor 2	25	5	6	5	13.07	68.4	69.4	64.7	83.5	105.8	75.6	93.1	94.9	200.5	138.3	131.9	113	77.5	102.1	66.5	102.9	111.8
Q15691	MAPRE1	Microtubule-associated protein RP/EB family member 1	19	5	7	3	18.96	84.5	103.1	100.1	78.9	86.5	153.5	121.3	119.5	107.6	95.5	148.4	81.9	94.9	79.7	73.1	78.6	93
P30046	DDT	D-dopachrome decarboxylase	45	5	7	5	20.84	112.6	100	71	86.7	56.2	97.5	115.6	110.1	157.7	100.4	108.6	106.1	97.7	116.5	111.5	98.4	53.4
Q15233	NONO	Non-POU domain-containing octamer-binding protein	14	7	7	6	20.89	107.3	125.8	130.5	103.7	92.1	145.8	146.3	106.8	80.3	92.5	118.9	79.6	112	55.9	70.5	62.2	69.8
Q6P1N9	TATDN1	Putative deoxyribonuclease TATDN1	16	5	6	5	16.4	108.5	88.7	117	94	100.8	95.4	105.3	100.6	126	96.2	108.5	103.2	104.2	90.4	86.4	86.9	88.1
O43181	NDUFS4	NADH dehydrogenase [ubiquinone] iron-sulfur protein 4, mitochondrial	20	3	7	3	25.16	111.3	123.4	104.6	101.4	164.3	64	87.4	90.3	50.4	92.1	67.3	107.8	71.3	99.2	154.2	77.3	133.8
Q99447	PCYT2	Ethanolamine-phosphate cytidylyltransferase	18	5	6	5	15.68	95.8	109.1	83.5	88.8	115.5	80.7	97.3	106	116.7	105.8	121.3	103.2	88.3	85.9	115.9	90.2	95.8
P31949	S100A11	Protein S100-A11	50	5	7	5	17.91	103.6	109	138.4	75.4	59.9	317.6	167.7	136.6	80.7	101.7	97.6	47.5	145.5	35.6	27.4	29.6	26.4
Q9NPJ3	ACOT13	Acyl-coenzyme A thioesterase 13	38	4	6	4	18.56	117.6	120.7	123	84.6	108.9	120.3	90	80.9	88.3	81.6	103.9	82.7	110.3	86.9	121.7	76.4	102.2
O95298	NDUFC2	NADH dehydrogenase [ubiquinone] 1 subunit C2	30	5	10	5	25.81	120	116.1	110.6	121.6	169.6	69	93.5	104.1	52.3	94.2	74.3	103.9	66.8	89.6	136	64.6	113.8
Q8TCJ2	STT3B	Dolichyl-diphosphooligosaccharide--protein glycosyltransferase subunit STT3B	9	8	8	7	18.61	100.8	103.1	109.6	98.4	100.8	91	115	103.3	65.6	102.9	101	113.1	128.6	90.8	93.9	92.3	89.7
Q07866	KLC1	Kinesin light chain 1	16	9	9	9	15.43	100.6	111.3	126.5	100.9	84.6	141.3	126.6	120.8	99.5	92.2	111.2	89.3	95.9	74.3	71.2	73.9	80.1
Q99747	NAPG	Gamma-soluble NSF attachment protein	23	6	7	6	20.31	75.3	83.7	98.9	90.6	93.5	106.6	121.5	122.1	131.1	114.6	133.2	108.9	85.2	79.1	73.5	83.3	98.9
P62745	RHOB	Rho-related GTP-binding protein RhoB	19	3	6	1	13.73	114.5	103.6	123.5	99.4	95.7	134.1	94	106.8	156.3	104.2	88.3	85.4	95.3	71.5	82	73.5	72
Q7L1Q6	BZW1	Basic leucine zipper and W2 domain-containing protein 1	14	7	9	5	18.2	85.4	93.5	99.2	93	89.7	140.6	117.4	114.6	115.4	122.4	125.6	105.7	105	70.6	73.4	69	79.5
P56385	ATP5ME	ATP synthase subunit e, mitochondrial	32	2	12	2	29.39	74	93.9	76	63.9	117.7	76.8	89.4	112.1	67.7	119.9	111.1	102.6	114.5	95.6	135.5	98.7	150.5
O95865	DDAH2	N(G),N(G)-dimethylarginine dimethylaminohydrolase 2	15	4	7	3	18.28	119.8	103.8	148.4	88.4	72	147.1	163.9	129	124.3	113.5	96.3	75.8	91.6	50.1	49.4	69	57.8
Q15257	PTPA	Serine/threonine-protein phosphatase 2A activator	24	8	10	8	20.4	102.7	105.5	106.8	91.1	94.1	84.5	91.7	103.5	169.1	111.5	105.6	84.7	106.4	91.3	79	83.8	88.6
P56537	EIF6	Eukaryotic translation initiation factor 6	29	4	4	4	12.34	91.6	91.6	106.8	92.9	89.3	90.5	100.8	101	114.2	94.4	104.1	123.6	93.3	107.7	93.3	98	106.9
P51570	GALK1	Galactokinase	17	6	6	6	18.02	91	121.4	90.9	79.2	81.9	86.2	98.9	141.2	137.9	92.4	102.2	86.6	83.4	113.9	119.8	78.9	94.2
O43866	CD5L	CD5 antigen-like	21	6	6	6	17.87	124.3	161	69.8	86.6	110.7	98.7	87.9	107.8	249.6	111.5	81.9	57.4	146.7	46.8	48.4	46	65.1
P32455	GBP1	Guanylate-binding protein 1	11	5	5	3	16.84	64.8	93.6	93	66.5	64.5	97.2	118.3	72.8	87.8	86.8	96.7	59.2	517.5	40.3	45.6	45.1	50.2
Q9Y6C2	EMILIN1	EMILIN-1	7	6	6	6	15.35	60.6	108.7	70.6	68.9	66	154.6	290.2	83.7	95.3	75.3	112.3	72.5	153.8	58.9	65.1	80.4	83
O75935	DCTN3	Dynactin subunit 3	33	6	7	6	18.43	115.2	101.7	155.1	100.9	91.1	130	145.4	112.7	85.4	92.4	106.5	90.2	88.9	67.9	68.2	76.4	72
P20340	RAB6A	Ras-related protein Rab-6A	32	7	9	4	16.51	96.9	95.2	113.3	90.2	92.5	136.4	129.4	120	97.3	101.2	114.3	95.7	102.1	70.6	78.9	83.1	83
Q7Z434	MAVS	Mitochondrial antiviral-signaling protein	12	6	7	6	16.72	85.5	99.5	81.7	82.5	137.7	111.7	103.2	104.8	88.3	113.6	102.8	100.9	104.8	91.3	105.1	82.8	103.9
Q9NS86	LANCL2	LanC-like protein 2	14	5	5	5	16.93	109	101.8	107.1	101.4	94	98.6	116.6	101.1	104.2	100	101.1	116.9	88.7	57.4	96.4	103.6	102.2
O00233	PSMD9	26S proteasome non-ATPase regulatory subunit 9	26	5	5	5	16.95	97.7	90.2	106.1	95.1	94.9	102.8	108.6	107.2	109.6	89.5	112.2	100.8	100	90.1	86	108.7	100.8
Q96A26	FAM162A	Protein FAM162A	32	5	7	5	12.85	98	96.1	81.6	93.2	110.5	119.7	118.8	110.9	65.2	110.3	98.2	100.1	111.3	82.3	115.1	78.6	109.9
P12270	TPR	Nucleoprotein TPR	3	5	5	5	12.72	89.7	95.5	106.8	90.7	88.4	140.8	134.6	115.4	91.4	107.6	101.8	102.8	113.9	77.4	70	85	88.1
P27695	APEX1	DNA-(apurinic or apyrimidinic site) endonuclease	29	6	8	6	18.44	99.4	113.6	114.8	93.4	93.6	140.4	145	103.2	91.2	100.1	99.9	94.7	115.3	65.3	77.6	75.6	76.8
Q9NZA1	CLIC5	Chloride intracellular channel protein 5	20	6	7	5	18.22	93.6	84.4	87.4	94.5	100	72.7	82.2	94.9	102.7	101.9	86.2	170.7	72.9	123.3	99.5	126	107.2
Q15185	PTGES3	Prostaglandin E synthase 3	29	4	6	4	15.78	114.6	102.9	103.9	95.4	92.8	106.6	97.3	106.4	112.7	96.8	82.2	117	104.3	100	89.4	93.1	84.5
Q9BVK6	TMED9	Transmembrane emp24 domain-containing protein 9	27	7	8	5	16.78	103.5	113.9	119.3	91	87.1	130.7	121.9	117.8	68.2	114.6	84.9	102.7	128.9	75.5	81.2	86.1	72.9
P22033	MMUT	Methylmalonyl-CoA mutase, mitochondrial	11	7	7	7	16.43	84.5	113	102.4	89.2	121.1	96.8	105.8	125.1	95.4	109.7	113.2	82.5	110.5	77.8	103.4	80.2	89.3
Q9NRN7	AASDHPPT	L-aminoadipate-semialdehyde dehydrogenase-phosphopantetheinyl transferase	25	8	9	8	19.65	149.4	99.8	173	112.6	95	84.4	107.9	91.9	109.8	90.9	108.2	87.2	75.4	77.9	72.4	70.5	93.6
O43143	DHX15	Pre-mRNA-splicing factor ATP-dependent RNA helicase DHX15	7	6	7	6	14.36	94	107.5	108.1	89	87.5	126.7	130.4	116.2	112.7	95.2	130.7	94.4	109	65.9	77	73.5	82.3
O15212	PFDN6	Prefoldin subunit 6	43	6	7	6	15.29	89.8	85	104.7	84.3	94.5	130.6	116	121.5	98.2	106.9	98.8	109.1	94.8	95.1	77.1	97.3	96.2
Q9HBI1	PARVB	Beta-parvin	17	6	7	3	18.3	94.4	88.9	113.7	101.7	86.8	125.1	123.4	126.8	89.4	110.8	120.8	95.8	108.9	65.4	82	85.7	80.7
Q96Q27	ASB2	Ankyrin repeat and SOCS box protein 2	13	7	13	6	26.71	159.9	140	211.9	185.7	111.2	71.2	114.8	61.8	60.6	67.1	102.8	74.8	61.1	71.7	61.4	67.1	76.8
P22090	RPS4Y1	40S ribosomal protein S4, Y isoform 1	18	4	5	1	15.34	146.8	138	154	130.3	32.2	215.6	178.6	150.6	37.1	36.7	91.8	108.6	14.7	76.4	22	87.7	78.9
Q9H0N5	PCBD2	Pterin-4-alpha-carbinolamine dehydratase 2	45	5	7	4	15.18	100.9	92.2	90.6	95.9	110.6	58.1	74.3	105.6	141.9	108.1	74	119.1	81.5	108.4	130.2	103.7	104.8
P16118	PFKFB1	6-phosphofructo-2-kinase/fructose-2,6-bisphosphatase 1	14	7	7	7	13.75	84.6	67.4	77.2	99.9	103.6	57.3	73.8	90.9	144.5	114.6	108.8	130.2	73.9	104.6	110.7	121.5	136.3
P28072	PSMB6	Proteasome subunit beta type-6	22	5	7	5	20.44	120.4	107.7	139.4	106.3	96.9	88.6	99.8	115	87.4	102.4	106.3	99.9	63.9	91.2	91.6	96.4	86.9
P26639	TARS1	Threonine--tRNA ligase 1, cytoplasmic	10	9	10	8	13.38	89.4	102.7	108.3	76	85.2	113.6	115.6	108.2	104.8	113.7	121.1	94.5	114.7	92.9	72.1	90.9	96.3
Q9BXW6	OSBPL1A	Oxysterol-binding protein-related protein 1	7	5	5	5	15.45	107.5	91.1	110.5	114.8	92	85.3	100.3	111.3	104.8	99.8	118.3	116.3	82.4	94.4	74.9	91.2	105.2
Q6PCE3	PGM2L1	Glucose 1,6-bisphosphate synthase	9	5	6	5	13.76	59	70.8	64.2	65.2	112.6	134.5	96.1	87.8	173.5	114.1	101.1	134.5	101.2	116.8	75	111.5	82
Q9Y230	RUVBL2	RuvB-like 2	11	5	6	5	14.94	105.5	114.6	125.5	89.9	90.6	145	123.1	112.6	85.1	97.7	108.7	91.8	119.5	68.1	69.7	81.7	70.9
P53618	COPB1	Coatomer subunit beta	9	6	6	6	15.18	95	117.3	111.2	97.1	81	144.2	124.1	116.1	80.7	102.2	136.4	95.7	119.4	66.7	59.5	75.6	77.9
P55042	RRAD	GTP-binding protein RAD	19	4	5	4	16.84	96.5	150.1	130.6	109.2	94.7	140.6	129.7	96.2	103.7	94.8	118.3	95.3	77.3	70.8	59.3	58.5	74.5
P41567	EIF1	Eukaryotic translation initiation factor 1	40	5	6	5	17.23	106.5	89.6	113	92.4	93.2	109.8	109.2	121.2	93.6	105.1	105.2	110.5	88.7	98.3	83.3	96.3	84
O75131	CPNE3	Copine-3	15	7	8	7	15.77	106.8	97.9	108.6	91.5	89.9	118.7	117.1	104.1	86.8	103.2	123	93.6	108.8	88.4	83.5	86.8	91.4
P18077	RPL35A	60S ribosomal protein L35a	46	6	12	6	20.58	112.9	128.3	122.4	83.6	92.5	125.2	114.5	101.8	79.1	89.1	101.9	95.5	121.3	81.1	82.9	84.6	83.1
O95140	MFN2	Mitofusin-2	9	5	6	4	15.25	109.4	97	92.1	96	112.5	102.6	97.5	106.3	80.6	111.5	130.5	95.3	112.2	84.7	94.8	81.1	96
P55083	MFAP4	Microfibril-associated glycoprotein 4	17	5	12	5	23.7	81.7	193.8	89.6	71.2	76.6	153	278.9	108.4	105.6	94.5	150.6	82.8	72.1	37.2	31	34.3	38.7
Q9NR19	ACSS2	Acetyl-coenzyme A synthetase, cytoplasmic	8	6	6	6	13.79	94.5	98.8	104.5	101.6	102	97.5	100.6	107.1	119.5	107.7	99.4	97.7	126.6	79.3	105.4	74	83.9
P61086	UBE2K	Ubiquitin-conjugating enzyme E2 K	36	7	7	7	17.97	93.9	95.4	103.1	94	88.8	119.8	103.6	108.9	133.1	110.8	103.5	93	101.3	97.9	84.2	85.1	83.6
Q9BUR5	APOO	MICOS complex subunit MIC26	26	5	8	5	20.15	100.1	101.5	87.3	100.5	132.8	96.2	106.7	100.1	54.3	119.3	91.8	89	109.8	93.7	121.4	74.2	121.5
Q3KQU3	MAP7D1	MAP7 domain-containing protein 1	8	6	6	6	13.56	98.6	108.3	112	99.1	88.2	124.9	145.9	134.6	84.3	100.3	131.7	72	121.6	62.8	61.9	71.6	82.4
Q5T9A4	ATAD3B	ATPase family AAA domain-containing protein 3B	7	5	8	1	18.39	103	113.2	107.6	95.7	111.3	130.6	120.4	99.8	62.4	111.5	74	89.7	138.3	81.9	65.9	76.8	117.9
O60925	PFDN1	Prefoldin subunit 1	41	6	7	6	17	83.4	78.5	98.9	74.8	99.9	126.6	120.3	130	118.6	103.6	111.5	104.8	87.9	92.9	71	99.7	97.5
Q9H2H8	PPIL3	Peptidyl-prolyl cis-trans isomerase-like 3	34	5	6	5	18.52	97.8	94.7	118.2	81.1	81.6	133	114.3	103.9	131.1	106.8	111.1	87.8	95.9	80.3	77.7	100.5	84.3
Q15717	ELAVL1	ELAV-like protein 1	17	5	5	5	15.45	103.6	120.6	105.6	94	91.6	126.7	117.2	102.7	117.8	96.6	116.6	97.9	100.8	74.7	82.1	75.4	76.1
O95816	BAG2	BAG family molecular chaperone regulator 2	23	5	6	5	16.96	102.5	106.6	115.5	85.4	83.3	153.3	106.2	137.1	76.6	118.3	145.5	74.6	93.4	67.9	72.7	69.4	91.5
Q6JBY9	RCSD1	CapZ-interacting protein	18	6	6	6	14.88	82.5	84.4	82.7	82.3	112.8	87.7	76.8	97.1	148.3	117.9	115.6	126.7	84.2	88.7	76.7	112.6	122.9
P22303	ACHE	Acetylcholinesterase	9	5	5	4	15.05	125.8	125.2	114.1	103.2	106.7	85.6	102.5	108	90.3	99.3	124.1	95.1	119.3	72.9	75.1	69.4	83.3
P43652	AFM	Afamin	13	8	10	8	14.54	123.7	152.6	110.9	90.9	112.8	110.5	77	83.6	242.6	98.1	85.6	72.3	103.2	55.9	51	66.4	63.1
O94788	ALDH1A2	Retinal dehydrogenase 2	13	7	12	2	27.9	85.1	80.9	137	144.7	50.2	423.3	234.7	67.9	79.7	46.5	68.8	40.7	40	58.8	60.1	44.5	37.1
P81605	DCD	Dermcidin	31	4	6	4	15.49	98.6	144.2	68.8	96.2	101.1	122.4	125.9	93.5	124.4	78.4	139.2	109.1	99.4	84	66.7	76.9	71.2
P43121	MCAM	Cell surface glycoprotein MUC18	9	6	7	6	19.83	77.6	112.7	99.1	69.3	69.8	143.2	250.1	137	147	86.7	110.2	68.2	119.3	46.1	54.7	55.2	53.7
P06730	EIF4E	Eukaryotic translation initiation factor 4E	22	5	7	5	21.76	100.5	95.7	105.8	92.9	87.9	109.5	106.1	107.7	98.8	99.7	98.7	113.1	99.1	95	94.7	100.2	94.6
Q9Y6N5	SQOR	Sulfide:quinone oxidoreductase, mitochondrial	12	5	7	5	13.7	99.1	88.8	124	72.1	92.3	166.3	145.3	78.3	92.2	92	98.4	83.2	213.6	49.8	56.2	71.9	76.5
P53582	METAP1	Methionine aminopeptidase 1	15	5	5	5	14.73	88.8	101.6	113.5	87.5	80.9	148.4	137	100.8	73.7	100.4	103.1	113.6	88	88.9	75.8	102.5	95.4
P48449	LSS	Lanosterol synthase	9	6	7	6	20.89	97.6	98.9	120.7	102.2	98.7	89.7	110.3	106.8	92.3	128.7	102.2	84.5	96.1	80.9	99.5	80.8	110.4
O60518	RANBP6	Ran-binding protein 6	5	4	7	2	12.54	79.2	93.8	91.2	101.1	94.7	182.1	142.8	107.6	82.8	117	118.8	79.1	100	68.2	69.2	74.9	97.6
Q9UHB9	SRP68	Signal recognition particle subunit SRP68	10	5	6	5	17.63	87.1	104.1	100.4	78.9	89.3	117	106.9	110.3	126	109.2	121.2	114.9	110.3	82.6	74.5	80.2	87.1
P38919	EIF4A3	Eukaryotic initiation factor 4A-III	10	4	6	3	15.59	102.7	110.9	114.9	94.6	95.9	129.9	124.7	104	98.6	107.5	102.3	92.6	118.3	68.8	78	76.8	79.5
Q15286	RAB35	Ras-related protein Rab-35	21	4	6	2	17.53	105.5	145.1	104.9	84.4	78.4	110.6	130.2	94.7	94.7	83.6	257.1	79.5	88.5	55.4	55.9	59.7	71.8
Q9Y5L4	TIMM13	Mitochondrial import inner membrane translocase subunit Tim13	53	4	5	4	12.13	99.1	94.8	103.9	75.5	117.5	131.5	138	114.1	59.4	102.6	91.2	101.9	76.4	75.2	115.7	86	117.1
O75431	MTX2	Metaxin-2	21	4	5	4	16.71	101.1	97.9	106.8	87	116	89.9	98.8	116.6	88.8	106.7	108.4	99.5	109.8	84.2	107.3	83.3	97.8
P53992	SEC24C	Protein transport protein Sec24C	7	6	6	6	13.58	100	103.2	107.6	92.7	90.9	114.6	116.1	115.5	99.3	98.7	119.3	96.8	125.4	79.2	73.2	86.1	81.5
Q9HCC0	MCCC2	Methylcrotonoyl-CoA carboxylase beta chain, mitochondrial	9	4	5	4	15.08	88.6	98.4	84.5	94.7	117	86	99.1	94	76.8	102.1	102.9	88.8	87.1	101	151.2	105.7	122.1
Q9HDC9	APMAP	Adipocyte plasma membrane-associated protein	13	5	7	5	14.98	102.9	103.2	105.1	83.1	87.7	119	139.9	135.9	105.7	118	102.6	86.2	128.4	68.5	73.1	70.5	70.4
P45985	MAP2K4	Dual specificity mitogen-activated protein kinase kinase 4	22	6	6	6	12.18	85.6	95.1	89.2	101.5	97.1	95.8	101.8	104.1	124.1	106.7	121	110.3	84.9	92.4	92.3	92.1	105.9
P62910	RPL32	60S ribosomal protein L32	44	6	10	6	26.68	95.5	123.4	115.7	101.3	92.2	143.1	108.6	110.7	75.4	92.9	107.4	92.1	121	82.8	85.7	76.4	75.9
P40121	CAPG	Macrophage-capping protein	17	5	5	5	12.28	132	126.1	144.2	96	76.9	161.9	132.9	125.4	73.5	92.9	122	90.9	82.9	56.1	56.2	62.8	67.3
Q96CX2	KCTD12	BTB/POZ domain-containing protein KCTD12	20	6	6	6	17.19	97.8	121.1	118.8	92.3	74.3	173	197.5	106.1	94.6	92.8	95.1	81.5	148	47.2	49.8	54.3	55.8
Q9NZ32	ACTR10	Actin-related protein 10	19	6	6	6	12.48	90.1	99.7	114.2	106.5	92.4	116.9	124	123.7	102	104	125.4	93.2	109.2	61.6	72.2	80.2	84.6
O00743	PPP6C	Serine/threonine-protein phosphatase 6 catalytic subunit	20	5	5	5	15.38	165.1	118.9	184.4	133.4	115.8	93.7	129.1	81.1	98.4	70.1	111.8	64.4	81	51.8	58.2	62.7	80.3
Q9GZT3	SLIRP	SRA stem-loop-interacting RNA-binding protein, mitochondrial	50	5	6	5	16.38	107	124	108.3	102.6	111.5	113.2	92.2	118.8	66.7	94.9	82.9	91.8	78.7	99.2	117.8	83.6	106.9
P53999	SUB1	Activated RNA polymerase II transcriptional coactivator p15	37	4	6	4	17.27	86.7	112.3	98	81.6	83.4	141.6	136.1	104.7	103.5	101.4	123.4	89.6	142.4	67.9	75.5	78.9	72.9
Q9UBQ5	EIF3K	Eukaryotic translation initiation factor 3 subunit K	28	4	5	4	16.07	114.4	108.5	141.6	100.5	106.8	105.9	112.7	108.2	113.9	94.4	112.3	84.7	91.5	78.1	79.4	69.2	77.9
Q15006	EMC2	ER membrane protein complex subunit 2	21	5	5	5	11.67	114.6	109	119.9	83.9	96.8	100.7	105.1	106.1	91.5	104.9	96.8	109.3	117.2	88.6	84.2	90.1	81.5
Q96I23	PYURF	Protein preY, mitochondrial	27	3	4	3	10.45	81	86.6	82.4	85.3	135.4	108.2	90.8	108.8	106.9	127.8	93.1	101.3	88.3	95.6	112.9	71.6	124
O43674	NDUFB5	NADH dehydrogenase [ubiquinone] 1 beta subcomplex subunit 5, mitochondrial	23	4	5	4	13.88	128	131.3	103.9	120.8	175.7	69.4	83.9	98.7	53.7	88	72.3	89.5	69.6	86.9	151	63	114.2
P46379	BAG6	Large proline-rich protein BAG6	6	6	6	6	17.18	111.1	116.8	121.8	97.7	85.3	113.2	122.5	104.1	101.8	106.8	102.4	93.5	98.5	75.8	77.9	85.1	85.6
Q9BRG1	VPS25	Vacuolar protein-sorting-associated protein 25	27	4	4	4	14.64	81.5	104.4	106	88.6	96.3	112.9	113.2	127.8	105.4	113.5	155.6	80.5	106.3	67.5	70.9	84.7	84.7
P01889	HLA-B	HLA class I histocompatibility antigen, B alpha chain	11	3	6	1	17.47	51.1	58.2	83	135.6	74.4	92.3	90.7	85.6	63.4	40	141.6	53.1	625.1	25.9	26.6	19	34.3
O75439	PMPCB	Mitochondrial-processing peptidase subunit beta	12	5	7	4	16.52	113.1	101.7	115.4	95.8	100	127.2	107.8	112.1	104.8	104.8	89.4	85	116.1	77.2	89.1	77.1	83.3
O60333	KIF1B	Kinesin-like protein KIF1B	4	6	6	6	14.07	105.5	96.7	108.6	104.8	83.9	119.2	118.9	112.9	83.7	101.5	104	96.2	114.2	92.1	81.7	86.3	89.8
P17844	DDX5	Probable ATP-dependent RNA helicase DDX5	10	6	6	2	12.87	91.2	137	103.5	95.9	100.9	163	146.4	96.2	82.8	92.1	104.1	75.9	126.8	61.8	81.3	67.7	73.5
Q6NSJ0	MYORG	Myogenesis-regulating glycosidase	13	8	8	8	18.72	93.5	83.3	91.1	98.9	90.8	64.5	75.4	113.2	93.9	98.1	126.6	139.8	81.6	115	89.4	120	124.8
Q8TDX7	NEK7	Serine/threonine-protein kinase Nek7	25	6	6	6	16.18	88.5	74.2	91.9	93.8	102	69.6	76.7	102.4	105.5	103.8	104.9	133	92.6	129.7	99.3	118.7	113.4
Q9Y6H1	CHCHD2	Coiled-coil-helix-coiled-coil-helix domain-containing protein 2	15	2	5	2	19.43	90.6	81.8	107.5	93.4	123	117.1	137.2	111.8	98	110.4	100.6	102.7	92.2	76.8	84.4	75.6	97
O75477	ERLIN1	Erlin-1	16	5	6	2	14.46	112.2	98.9	154.8	86.2	89.8	129.9	154.8	113.1	96.8	93.1	81	89.9	85.9	72.5	78.6	86.8	75.7
P62318	SNRPD3	Small nuclear ribonucleoprotein Sm D3	32	3	5	3	14.37	124.5	123.9	130.5	108	90.8	109.3	112.4	92	91.9	79.6	119.3	95.1	98.6	76.8	80.1	89.7	77.6
Q9BW91	NUDT9	ADP-ribose pyrophosphatase, mitochondrial	17	6	6	6	16.79	95	92	101.9	91.2	94.6	125.5	122.4	105.4	130.4	106.5	100.3	104.6	93.7	76	87.6	81.6	91.1
P17931	LGALS3	Galectin-3	20	5	7	5	17.79	121.3	106.5	147.9	97.3	56.9	249.9	219.9	147.6	66.3	92.5	98.8	56.8	71.3	34.7	39.5	53.6	39.3
O75663	TIPRL	TIP41-like protein	25	5	7	5	20.41	102	95.7	112.9	84.1	88.7	97.2	105.6	99.4	132.4	97	133.6	101.4	97	78.1	82.9	95.5	96.5
Q14257	RCN2	Reticulocalbin-2	21	5	6	5	15.31	87	81	93.1	86.5	93.7	102.2	104.4	111.5	126.3	115.5	112.2	119	86.7	93.3	83.2	99.2	105.5
O95278	EPM2A	Laforin	23	5	7	5	17.98	103.2	80.8	98	109.6	90.5	46	67.6	88.6	131.1	97.1	117	132.4	82.1	111.7	96.6	125.1	122.6
Q8TDQ7	GNPDA2	Glucosamine-6-phosphate isomerase 2	25	6	6	2	12.6	110.1	107.9	121.1	87.8	66.9	129.8	125.2	108.3	126.2	82.1	121.8	110.1	90.2	70.8	71.9	84.1	85.5
Q96GK7	FAHD2A	Fumarylacetoacetate hydrolase domain-containing protein 2A	16	5	6	5	15.63	114.6	121.6	113.7	90.7	98	129.3	121	105.6	106.9	105.5	110.6	71.2	121.1	60.6	92.2	60.5	77.2
Q96JJ7	TMX3	Protein disulfide-isomerase TMX3	11	4	5	4	13.49	89.7	106.7	114	82.3	89.8	136.6	132.1	98.1	94.5	114.6	121.2	96.7	138	63.2	65.2	72.1	85.2
Q9P0M6	MACROH2A2	Core histone macro-H2A.2	11	3	5	1	13.93	118.4	115.9	114.7	85.4	90.6	91.3	107.2	116.6	148.3	90.1	123.7	107.5	69.7	63.3	79.3	77.8	100.2
O95834	EML2	Echinoderm microtubule-associated protein-like 2	9	5	7	5	13.34	96.1	135.4	117.1	100	94.2	147.8	131	108.7	94.1	107	106.9	76.2	101.7	71.3	79.6	70.4	62.4
P08754	GNAI3	Guanine nucleotide-binding protein G(i) subunit alpha-3	19	7	7	1	14.5	82.2	98.8	100.9	69.8	66.1	186.1	204	132.3	113.2	101.6	155.3	87	101.5	47.3	39.2	51.2	63.5
P30049	ATP5F1D	ATP synthase subunit delta, mitochondrial	14	2	9	2	29.06	82.5	76.1	83.6	78.8	123.3	88.5	107.2	132.8	81.9	137.2	136.4	90.5	86.2	71.2	107.9	77.6	138.4
Q9UMS4	PRPF19	Pre-mRNA-processing factor 19	13	4	4	4	9.54	87.2	134.4	116.7	101.1	81.1	115.9	109	102.6	109.4	94.5	148.8	88.8	107.4	62	73.4	78.8	88.9
Q96IX5	ATP5MK	ATP synthase membrane subunit K, mitochondrial	45	2	4	2	15	88.7	85.4	99.2	100.3	138.7	87	100.4	128.5	49.3	121.2	109.7	93.4	90.5	77.3	131.3	75.7	123.6
P45379	TNNT2	Troponin T, cardiac muscle	14	5	14	3	30.37	95.4	161.9	107.9	66.7	52.1	389.7	209	87.6	80.9	100.7	91.4	51	56.7	32.5	33.7	42.9	40.2
Q96DD0	LRRC39	Leucine-rich repeat-containing protein 39	16	5	6	5	12.73	97.5	118	129.4	128.8	115.4	93	108.9	93.9	74.6	124.2	80.2	82.8	97.9	82.7	105.8	72	94.9
P35754	GLRX	Glutaredoxin-1	30	2	5	2	14.18	72.4	56.1	79.9	60.4	71.4	163.4	93.6	87.3	284.1	101.2	87.9	97.7	83	120	56.7	107.5	77.3
O75153	CLUH	Clustered mitochondria protein homolog	4	7	7	7	13.35	97.9	107.3	105.5	99.9	100.1	96.1	114.7	106.4	100.4	114.7	108.3	91.9	102.6	80.6	99.9	74	99.7
P51608	MECP2	Methyl-CpG-binding protein 2	9	4	5	4	12.04	89	119.9	101.1	90.4	97.9	127.1	144	93	120.3	93.2	114.3	98.7	102.5	75.3	72.3	84.2	76.9
Q6UWY5	OLFML1	Olfactomedin-like protein 1	13	5	5	5	15.54	52.3	111.9	51.7	54.9	52.1	251	269	78.7	65.5	92	96.7	83.9	253.7	39.2	45.9	57.3	44.1
Q99816	TSG101	Tumor susceptibility gene 101 protein	13	4	4	4	12.51	92.1	103.9	117.7	90.9	96.8	112.3	118.3	110.8	114.6	105.9	106.2	98.5	102.8	76.8	88.5	84.4	79.6
P04275	VWF	von Willebrand factor	2	7	7	7	12.68	80.8	104.2	91.4	91.9	95.7	121.7	185.2	95.4	123.6	79.1	64.5	90	152.3	79.4	97.9	72.1	74.8
P02654	APOC1	Apolipoprotein C-I	33	4	7	4	21.67	103	144.9	101.9	60.3	182.7	222.2	66.3	88.1	176.6	95.2	68.5	68.5	76.7	53.1	59.6	58.1	74.2
Q9UM22	EPDR1	Mammalian ependymin-related protein 1	24	5	6	5	8.92	104.1	91.4	112.5	120.1	109.5	85.2	88.6	94.1	123.7	114.3	115.2	116.8	67.1	80.7	77.7	86.7	112.5
P48729	CSNK1A1	Casein kinase I isoform alpha	16	5	7	5	17.29	151.1	129.3	175.1	125.7	101.3	122.6	111.3	91.7	71.2	86.5	87.8	76.9	95.2	65.8	70.8	69.1	68.4
Q96CW1	AP2M1	AP-2 complex subunit mu	19	9	10	9	16.99	111.5	130.5	106.4	99.3	84	123.5	130.5	105	121.2	94.1	116.4	78.6	119.3	65.9	70.1	66	77.8
P11233	RALA	Ras-related protein Ral-A	23	4	6	4	14.09	107.4	84.5	114.8	88.3	101.6	98.1	96.1	117.4	92.8	98.5	97.9	111.9	114.2	93.7	90.8	92.6	99.4
Q8NFW8	CMAS	N-acylneuraminate cytidylyltransferase	15	6	6	6	14.71	110.3	107.2	120.3	104	95.7	101.6	121.5	110.9	91.2	100.4	115.1	101.6	92.2	74.3	83.1	79.8	90.6
P62847	RPS24	40S ribosomal protein S24	29	4	5	4	11.18	103.7	129.2	116.9	105.9	93.9	132.2	124.7	96.8	76.6	87.4	78.7	90.6	122.9	85.1	91.1	84	80.2
Q02818	NUCB1	Nucleobindin-1	15	7	7	7	9.91	96.3	97.5	96.1	81	84.8	142.5	133.1	118.8	124.3	93.6	130.8	107.9	88.9	74	60.5	84.2	85.9
Q13508	ART3	Ecto-ADP-ribosyltransferase 3	16	4	4	4	12.82	79.3	64.7	70.9	86.7	102.4	72.2	73.2	88.9	136.8	73.7	138.3	111.4	89.9	112.5	118.8	149.9	130.4
Q9BU61	NDUFAF3	NADH dehydrogenase [ubiquinone] 1 alpha subcomplex assembly factor 3	30	4	5	4	13.93	105.8	115.3	120.2	89.9	118.8	93.6	104.1	113.1	99.5	91.2	95.5	91.7	113.9	80.3	103.7	66.1	97.3
O75368	SH3BGRL	SH3 domain-binding glutamic acid-rich-like protein	52	5	6	5	17.89	79.2	101.8	93.1	66.7	81.3	220.8	190.2	119	124.7	113.3	119.2	69	93.8	49.9	46.8	67.3	63.8
A5D6W6	FITM1	Fat storage-inducing transmembrane protein 1	15	4	4	4	12.11	86.4	85	110.7	108.6	116.7	66.1	87.2	106.6	57.2	109	135.6	118.3	95.4	105.6	94.6	110.6	106.3
A6NHZ5	LRRC14B	Leucine-rich repeat-containing protein 14B	12	5	5	5	13.9	208.3	132.2	186.4	188.3	120.8	81.3	93	72.2	67.5	72.9	92	63.5	60.3	58.2	59.5	68.9	74.7
Q02045	MYL5	Myosin light chain 5	27	3	21	2	43.18	83.5	102.9	137.8	85.7	97.4	229.6	177.4	63.1	91.4	112	65.9	84.8	52.9	53.6	54.9	125.7	81.3
Q9BQA1	WDR77	Methylosome protein 50	19	4	4	4	14.04	110.8	103.1	129.5	93.8	96.7	111.9	114.4	110.2	97.6	88.4	121.5	107	99.6	64.5	76.3	92.7	82
O75569	PRKRA	Interferon-inducible double-stranded RNA-dependent protein kinase activator A	17	5	6	5	15.38	95.6	112	105.5	104.1	108.8	124	120.3	109.4	80.8	106.4	95.5	96.9	99.6	76.5	95.4	75.4	94
P06703	S100A6	Protein S100-A6	34	4	18	4	33.96	120.2	57.5	109.8	95.5	46.6	173.1	171.7	203.2	107.1	175.2	153.6	73.5	60.5	28.8	20.3	69.5	33.7
P47895	ALDH1A3	Aldehyde dehydrogenase family 1 member A3	9	5	9	1	17.66	54.4	64.6	84	87.6	78.4	75.4	116.5	108.8	220.4	89.9	247.3	68.6	62.7	52.5	78.2	76.7	134
Q14677	CLINT1	Clathrin interactor 1	11	5	5	5	13.45	88.2	103.7	105.5	92.3	90.8	115.7	126.7	105.8	118.1	115.1	109.4	98.3	101.2	77.7	77.2	85.5	88.8
O60271	SPAG9	C-Jun-amino-terminal kinase-interacting protein 4	7	5	5	5	13.91	94.1	97.5	116.8	91.8	76.8	148.8	146.6	126.3	100	110.1	136.2	85.4	100.5	58.6	67.1	71.3	71.8
Q14157	UBAP2L	Ubiquitin-associated protein 2-like	7	5	5	5	6.65	81.9	110.6	105.2	94.9	93.1	133.8	124.8	106	85.1	102.4	117.8	100.1	119.4	79.7	80	82.5	82.8
Q6PIU2	NCEH1	Neutral cholesterol ester hydrolase 1	12	4	4	4	10	90.1	99.7	122.2	107.8	100.9	95.4	129.7	103.7	68.5	124.6	78.3	112.4	112	75.7	108.5	109.4	61.1
Q8N5K1	CISD2	CDGSH iron-sulfur domain-containing protein 2	30	4	6	4	16.55	108.2	105.5	113.7	92.3	96.5	105.1	105.3	134.5	67.2	105	106.3	99.1	114.8	91.9	83.8	91.4	79.3
Q9Y3L5	RAP2C	Ras-related protein Rap-2c	26	4	5	2	11.11	91.8	106.8	101.8	101.1	98.8	103.2	103.4	108.5	89.5	104.8	93.8	111.7	102.5	90.5	89.3	102.1	100.4
O00748	CES2	Cocaine esterase	9	5	5	4	14.41	79.8	122.5	161.4	99.7	93.7	84.8	118.2	125.5	91.2	136.3	114.3	80.3	70.4	77.4	82.1	71.8	90.5
Q15363	TMED2	Transmembrane emp24 domain-containing protein 2	15	3	5	3	14.41	98.1	101.7	116.6	87.8	78.1	128.2	121.9	119.9	93.5	110.1	131.9	110.4	120.4	68.4	60.7	71.9	80.3
O60504	SORBS3	Vinexin	9	6	6	6	16.15	101.4	99.3	115.6	90.3	91.9	166.4	160.1	101.7	111.9	103.4	106.4	77.5	110.5	60.2	64.9	72	66.4
P05062	ALDOB	Fructose-bisphosphate aldolase B	5	2	29	1	71.16	135.3	156.2	128.3	75.3	91.8	107.7	114.2	135.5	202.8	121.7	267	96.1	13.8	12.5	12.9	13.3	15.5
P39687	ANP32A	Acidic leucine-rich nuclear phosphoprotein 32 family member A	21	5	5	2	13.67	95.6	118.6	109.1	102.3	87.3	133.1	144	116.5	117.4	107.6	96.1	83.2	120.2	67.7	72.5	67	61.9
P08294	SOD3	Extracellular superoxide dismutase [Cu-Zn]	12	2	4	2	17.89	77.3	79.3	76.3	82.9	97.9	140.5	128.5	106.4	175	97.6	116.8	75	171.7	52.4	60.8	75.9	85.8
P61421	ATP6V0D1	V-type proton ATPase subunit d 1	17	5	6	5	15.68	134.6	116.3	184.4	103.1	98.4	122.5	136.7	107.9	114.7	85.5	128.5	75.8	82.3	52.6	48.5	51.6	56.6
O75436	VPS26A	Vacuolar protein sorting-associated protein 26A	18	4	7	4	11.35	109.5	115.4	105.7	101.8	94.1	108.9	111.3	103.7	113.3	102.1	109.8	99.2	109.2	81.8	84.2	76.1	73.8
Q9BY44	EIF2A	Eukaryotic translation initiation factor 2A	12	8	9	8	11.9	94.4	99	119.3	91	86.3	129.1	117.4	118.5	96.2	104.3	126	103.6	99.7	77.2	76.1	80.6	81.4
P26583	HMGB2	High mobility group protein B2	21	4	6	3	12.03	98.9	137.9	110.1	89.8	72.6	208.8	212.7	128.8	126.3	100.2	105.9	65.4	82.9	34	40.8	42.4	42.6
Q9H0E2	TOLLIP	Toll-interacting protein	16	4	6	4	13.5	89.1	104.5	116.6	90.9	86.6	111.6	127	108.8	122.2	107.8	115.3	100.9	90.6	77.6	74.5	86.2	89.6
P20042	EIF2S2	Eukaryotic translation initiation factor 2 subunit 2	12	3	4	3	9.88	95	96.9	114.5	88.5	97.6	106.8	115.6	121.3	88.1	89.9	108.8	97.9	134.8	83.4	87.1	89.3	84.6
Q9UHQ4	BCAP29	B-cell receptor-associated protein 29	19	7	7	7	16.85	101.5	87	109	94.1	86	96	113.6	110	72.1	105.2	90.3	123.4	132.5	108.1	80.7	95.7	94.7
P30085	CMPK1	UMP-CMP kinase	29	5	5	5	13.54	111.6	100.9	130.1	118.8	60.8	149.9	138.9	104.3	122.1	85.9	67.3	96.2	111.5	84.1	70.7	76.5	70.4
Q13496	MTM1	Myotubularin	11	6	6	6	10.28	114.2	106	119	98.7	84	103.5	111.7	115.1	76.7	106.2	84.6	125.2	104.8	101	93.6	80.8	75
Q96BW5	PTER	Phosphotriesterase-related protein	14	4	4	4	10.4	112.4	99.6	131.6	102.9	105.5	94.6	120.1	98.9	128.8	90.4	101.5	104.1	74	69.4	74.3	98.4	93.4
Q92900	UPF1	Regulator of nonsense transcripts 1	5	4	4	4	12.21	108.1	120.6	118	81.8	88.9	114.7	115.3	112.8	123	91.3	119.6	92.8	102.4	73.4	80.4	76.6	80.7
P34913	EPHX2	Bifunctional epoxide hydrolase 2	10	4	4	4	9.92	111	122.9	92.2	90.9	111.3	76.4	131.5	89.4	122.9	105.4	106.8	83.7	103	111.3	65.3	83.8	92.2
Q92804	TAF15	TATA-binding protein-associated factor 2N	19	6	6	5	12.83	65.2	101.7	77.9	87.4	101.8	110	124.8	95.7	104.6	109.2	131.2	114.5	118.2	88.9	87.3	91.1	90.3
P61457	PCBD1	Pterin-4-alpha-carbinolamine dehydratase	41	4	7	3	18.11	96.3	85.5	87.6	94.4	104.3	66.6	91.7	115.7	142.9	104.2	110.5	107	75.4	100.7	111.3	99.6	106.1
O95563	MPC2	Mitochondrial pyruvate carrier 2	28	4	7	4	13.51	83.1	133.7	116	63.8	173	78.8	87.5	103.6	58.2	96.9	74.3	69.5	144.6	82.8	148.8	68.6	116.9
O15498	YKT6	Synaptobrevin homolog YKT6	23	5	6	5	13.09	95.7	94.9	117.2	93.1	83.8	115.6	120	114.8	123.3	100.2	109.6	98.3	97.1	81.1	79	85.6	90.8
Q02338	BDH1	D-beta-hydroxybutyrate dehydrogenase, mitochondrial	24	7	9	7	10.34	106.3	134	81.6	66.1	241.7	57.5	67.7	102.3	59	79.1	81.8	53.9	118	63	233.7	53.5	100.7
Q9UHV9	PFDN2	Prefoldin subunit 2	32	4	4	4	14.5	92.6	94.5	105.7	84.9	97.4	119.4	125.4	128	112.9	110.2	94.3	87.6	94.6	89.4	85.4	92.2	85.7
Q96K76	USP47	Ubiquitin carboxyl-terminal hydrolase 47	6	6	6	6	10.33	103.7	104	105.1	98.2	104.4	96.1	99	101.1	121	106	119.2	89	96.6	85.7	88.4	91.1	91.5
Q07020	RPL18	60S ribosomal protein L18	33	6	8	6	12.93	104.9	122.5	110.2	95.1	91.9	144.6	123.8	106.4	61.9	98.5	102.9	85.4	121	78.8	87.6	88.2	76.4
P62316	SNRPD2	Small nuclear ribonucleoprotein Sm D2	39	4	5	4	13.39	100.1	118.8	112.7	97.9	94.9	125	131.6	92.5	118.7	86.5	98.8	100.5	112.3	65.4	79.7	83.9	80.7
Q13522	PPP1R1A	Protein phosphatase 1 regulatory subunit 1A	24	4	4	4	13.68	70	90.5	70	79.5	156.1	52	67.6	115.9	183.1	120	95	103.3	71.3	103.5	106.1	105.3	110.6
Q9P0V9	SEPTIN10	Septin-10	14	6	6	4	9.82	119.9	100.9	126.9	101.9	77.1	138.9	167.2	115.6	95.1	93.9	156.2	87.3	83.7	48.5	50	59.6	77.4
Q9BV47	DUSP26	Dual specificity protein phosphatase 26	31	4	5	4	14.67	201.1	137.4	178.4	163.8	148	77.3	105.6	57.3	50.9	34.8	83.6	37	63.7	88.6	77.1	94.5	101
Q53H82	LACTB2	Endoribonuclease LACTB2	19	5	6	5	15.93	110	89.8	94.5	101.2	102.4	78.9	97.6	90.9	142.1	97.2	156.3	104.2	69.6	92.6	99.7	76.6	96.4
Q96AE4	FUBP1	Far upstream element-binding protein 1	9	6	6	4	13.96	96.6	118.3	116.6	86.9	84.5	169.2	167.1	118.6	99.3	99.4	97.9	82.5	121	54	62.6	64.7	60.9
Q8WU76	SCFD2	Sec1 family domain-containing protein 2	9	4	4	4	8.54	100.8	77.6	105.9	99.5	93.7	57.5	72.3	94.4	139.9	108.6	86.2	136.2	76.8	115.3	103	113.6	118.6
P13674	P4HA1	Prolyl 4-hydroxylase subunit alpha-1	11	4	4	4	13.18	83.2	92.5	116.8	91	92.7	192.5	146.4	100.5	110.7	105.1	111.8	67.5	113.5	64.3	63.7	66.6	81.1
P50583	NUDT2	Bis(5'-nucleosyl)-tetraphosphatase [asymmetrical]	37	5	5	5	15.22	91.5	71.9	84.8	78	94.8	112.5	107.3	78.6	190.9	119.6	86.2	103.6	111.9	89.3	88	78.5	112.6
Q5VWZ2	LYPLAL1	Lysophospholipase-like protein 1	18	5	8	5	20.53	127.8	103.6	142.7	91.6	92.1	153.9	117.4	95.9	121.3	116.3	112	73.3	99.9	58.9	66.8	68.4	57.9
Q9NRZ7	AGPAT3	1-acyl-sn-glycerol-3-phosphate acyltransferase gamma	13	5	6	5	10.9	92.5	83.6	107.6	89.6	155.5	66.7	94.1	105	74	96.2	94.1	103.1	116.3	86.6	122	91.7	121.5
Q92747	ARPC1A	Actin-related protein 2/3 complex subunit 1A	16	5	6	5	10.4	103	102.6	118.7	102.2	87.2	112.2	134.1	121.1	93.3	104.7	133.3	82.8	107.9	75.6	70.1	70.9	80.4
P17152	TMEM11	Transmembrane protein 11, mitochondrial	23	5	7	5	16.29	107	100.6	101.9	89.5	103.2	79.2	87.3	92.7	81.2	99.7	111.1	96.2	110.5	103.2	115.4	95.4	126.1
Q13724	MOGS	Mannosyl-oligosaccharide glucosidase	7	4	4	4	13.26	90.2	113.6	124.8	97.7	87.3	116.5	146.9	110.1	68.2	115.1	121.2	84.5	127.9	72	76.9	65.9	81.2
P13747	HLA-E	HLA class I histocompatibility antigen, alpha chain E	11	3	6	1	14.75	81.3	87.6	98.6	92.5	107.1	89.3	102.4	95.1	113.9	117.2	121.7	121.4	81.5	76.3	85	103.7	125.4
Q9HBH5	RDH14	Retinol dehydrogenase 14	18	4	4	4	13.36	103.4	100.9	120.6	111	109	83.3	99.6	98.3	81.9	111.6	122.7	99.2	98.5	91.2	94.9	79.3	94.7
O60869	EDF1	Endothelial differentiation-related factor 1	33	5	7	5	16.55	75.1	108	80.5	85.6	100.3	77.7	100.2	91.1	107.9	113.3	133.3	105.8	101.3	109.5	102.6	108.8	98.7
Q969H8	MYDGF	Myeloid-derived growth factor	21	3	6	3	12.01	107.4	114.5	128.3	88.8	83.7	149.6	116.3	120.6	130.7	98.9	117.8	73.8	132.1	57.5	63.1	60.2	56.6
P11171	EPB41	Protein 4.1	6	6	8	5	11.91	123.5	106.5	153.3	69.7	110.2	91.5	79.6	83.8	220.8	84.9	80.2	75.9	110.5	67.2	75.5	74.1	92.7
Q3ZCW2	LGALSL	Galectin-related protein	26	3	4	3	9.59	81.1	92.9	95.9	102.7	106.3	92.3	104.3	104.8	126.7	114.6	127.8	108.2	110.3	79.6	86	86.3	80.3
P52815	MRPL12	39S ribosomal protein L12, mitochondrial	34	5	6	5	11.05	95.5	96.4	103.4	87.7	117.1	109.1	129.8	133.3	78.5	112	113.5	94.9	83.8	79.6	91.9	71.6	102
P39023	RPL3	60S ribosomal protein L3	19	7	8	7	12.28	86.3	126.8	104.4	73.2	67.5	246.8	188.3	118.1	70.6	89.5	108.9	65.6	155	45.9	49.9	47.5	56
P63172	DYNLT1	Dynein light chain Tctex-type 1	30	2	2	2	8.87	89.7	67	83.6	92.2	75.4	67.5	55.8	102.9	135.6	104.1	90.1	156.4	86.9	145.1	98.9	134.1	114.6
Q9NUJ1	ABHD10	Palmitoyl-protein thioesterase ABHD10, mitochondrial	20	5	5	5	9.82	96.4	94.4	96.4	94.5	110	98.5	107.2	112	114.1	94.9	109	110.9	98.8	69.7	97.1	93.8	102.3
Q9H488	POFUT1	GDP-fucose protein O-fucosyltransferase 1	11	3	4	3	12.04	105.4	120	128.4	97.2	87.5	100.5	101.3	112.5	126.9	90.6	132.4	92	96.7	69.5	72.1	89.3	77.6
Q9UKP3	ITGB1BP2	Integrin beta-1-binding protein 2	22	4	5	4	11.19	84.2	103.5	108.6	85.4	110.4	108	96.4	111.1	125.5	114.4	122.2	96.1	83.3	75.7	91.8	81.5	101.9
Q9GZT8	NIF3L1	NIF3-like protein 1	14	5	6	5	15.97	101.1	110.2	112.3	111.1	107.3	90.7	104.4	99.6	88.6	105.6	71.3	107.4	96.1	100.1	109.4	92.9	91.9
O15357	INPPL1	Phosphatidylinositol 3,4,5-trisphosphate 5-phosphatase 2	5	4	5	4	9.62	94.1	107.6	102.6	79.1	80.4	102.1	109.9	107.1	154.8	114.2	133.2	92.1	95.5	82	79.8	76.9	88.7
Q13361	MFAP5	Microfibrillar-associated protein 5	18	3	5	3	16.06	115	120.1	81.5	77.1	173.1	101.9	168.8	112	59.2	96.4	69.7	101.9	134.2	69.6	81.5	63.3	74.7
P00167	CYB5A	Cytochrome b5	34	4	4	4	13.91	90.5	81.8	128	80.6	101.4	112.8	166.6	132.2	113.3	106.6	125	92.5	97.4	72.4	57.3	69.4	72.2
Q9NR31	SAR1A	GTP-binding protein SAR1a	20	4	6	1	18.91	82.3	81.1	112.3	90.3	94.3	128.6	123.3	128.9	94	100.4	95	90.3	125.3	83.8	87.7	82.1	100.2
O00468	AGRN	Agrin	3	6	6	6	15.22	100.9	123.3	96.8	99.6	63.1	142.2	155.6	82.4	74.8	73.6	144.6	80.9	221.8	47	60.6	60.4	72.5
P34897	SHMT2	Serine hydroxymethyltransferase, mitochondrial	11	5	5	5	12.8	106.7	114.6	124.1	87.1	91.5	126.6	110	126	89.6	92.9	124.3	93.7	134.8	65.4	67.1	71.2	74.3
Q99615	DNAJC7	DnaJ homolog subfamily C member 7	13	5	5	5	9.71	96.2	108.8	121.7	97.4	85.9	125.5	124.5	128.9	83.7	109.9	135.7	89.2	89.4	81.6	73.5	68.8	79.5
P63027	VAMP2	Vesicle-associated membrane protein 2	28	2	3	2	12.72	73.9	82.3	81.1	93.2	92.8	113.4	129.7	116.4	83.7	122.7	118.1	113.6	90.1	91.8	77.9	117.4	102
Q9NZL9	MAT2B	Methionine adenosyltransferase 2 subunit beta	15	5	5	5	9.08	104.4	105.5	115.7	84.8	87.5	107.9	108.4	119.4	114.5	98.5	109.9	92.9	119.4	79.7	85.5	80.6	85.5
O75147	OBSL1	Obscurin-like protein 1	3	4	4	4	9.78	110.8	120	134.8	98.3	81.4	177.4	159.2	108.6	50.7	85.3	121.8	72.9	140.1	56.9	57.4	61.2	63.1
O75953	DNAJB5	DnaJ homolog subfamily B member 5	17	5	5	5	12.57	123.3	104.6	100.2	100.6	90	107.9	103.8	90.3	97.2	99.9	106.7	113.5	89.7	92.8	94.8	94.8	89.8
Q9NVS9	PNPO	Pyridoxine-5'-phosphate oxidase	23	5	5	5	8.01	70.7	92.9	79.7	83.4	110.3	100.1	109.7	123.5	150.4	92	119.2	87.8	107	86.4	78.8	87.3	120.9
O43676	NDUFB3	NADH dehydrogenase [ubiquinone] 1 beta subcomplex subunit 3	36	4	7	4	17.08	110.8	119.8	97.1	102.2	157	69.5	86.8	106.1	53.4	104.4	77.3	102.8	76.4	95.6	150.8	70.4	119.5
P25685	DNAJB1	DnaJ homolog subfamily B member 1	14	4	5	3	11.96	107.8	122.6	102.7	98.1	93.3	96.6	107.2	113.3	118.6	103.6	104.7	108.3	80	87.1	87	86.2	82.9
O15230	LAMA5	Laminin subunit alpha-5	1	3	4	3	9.94	69.7	111.7	88.8	81.2	84.8	127.2	273.6	72.9	77.1	74.9	102	78.5	119.8	70.5	66.2	104.5	96.6
Q8TD19	NEK9	Serine/threonine-protein kinase Nek9	6	4	4	4	13.56	83.2	96.9	89.2	80.8	86.4	104.3	97.8	106.1	102.7	129.4	114.3	125.3	133.1	84.1	93.9	86.6	85.8
Q9UDR5	AASS	Alpha-aminoadipic semialdehyde synthase, mitochondrial	3	2	3	2	12.01	98.5	183.9	90.5	105	85.5	108.7	142.7	144.2	209.8	129.6	155.3	85.5	35.4	22.5	29.5	33.5	39.7
Q96DC8	ECHDC3	Enoyl-CoA hydratase domain-containing protein 3, mitochondrial	20	4	5	4	7.36	86.5	80.8	95.7	84.6	102	118.4	122.9	102.9	113.6	95.2	154.5	79.1	108.3	73.7	101.5	80.2	100.2
Q13155	AIMP2	Aminoacyl tRNA synthase complex-interacting multifunctional protein 2	16	3	3	3	11.13	111.3	116	112.4	112.3	85.8	102.3	103.3	112.5	84.2	128.5	91.7	91.6	119.5	89.6	88.1	80.1	71
Q9UI12	ATP6V1H	V-type proton ATPase subunit H	11	4	5	4	14.48	85.8	107.9	92.5	97	91.2	110.4	106.7	105.5	131.4	112.9	129.5	98.3	92.7	75.7	74.4	95	93.2
Q01105	SET	Protein SET	15	4	5	4	14.76	98.2	124.1	107.2	84.6	83.6	161.2	177.4	106.5	117.6	97.7	87.5	93.9	112.1	61	62.7	68.3	56.5
Q92995	USP13	Ubiquitin carboxyl-terminal hydrolase 13	8	6	6	5	12.29	91.5	106	113.7	94.2	101	109.7	146.3	92.9	89.5	112.3	115.1	80.7	97.3	87.2	83.9	79.6	99.1
Q8NBU5	ATAD1	Outer mitochondrial transmembrane helix translocase	15	5	5	5	11.3	98.9	108.2	95.4	97.1	103.9	118.7	105.9	100.6	91.6	113.3	94.7	94.1	109	85.6	102.3	78	102.8
Q92696	RABGGTA	Geranylgeranyl transferase type-2 subunit alpha	11	6	7	6	9.71	98.3	93	126	100.7	75.1	117.8	114.6	113.9	108.7	94.2	113.1	104.5	94.6	85.3	83.8	94.5	81.8
Q5JPE7	NOMO2	Nodal modulator 2	4	4	4	4	12.36	103.2	96.7	105.6	95.5	96.5	105	133.1	115.2	93.2	107.3	111.9	103.8	104.7	77.7	87.1	83.1	80.4
Q9BYT8	NLN	Neurolysin, mitochondrial	7	5	6	5	14.44	118.3	87.9	128.4	95.7	94.1	139.6	131.5	119.8	103.3	106.7	105.6	85.4	90.4	70.7	78.7	72.1	71.9
Q13363	CTBP1	C-terminal-binding protein 1	13	5	7	5	13.6	94.9	102.2	95.6	91.6	99.6	103.5	113.9	111.7	127.1	97.2	116.6	94.2	110.3	86.1	84.7	82	88.9
Q9NR45	NANS	Sialic acid synthase	15	4	4	4	14.17	97.7	102.7	105	73.1	72.8	176.2	142.1	97.2	137.1	101.7	117	79.6	127.4	68	76.5	58.5	67.2
Q9UQ90	SPG7	Paraplegin	6	4	4	4	11.48	93.9	93.8	99.9	94.1	118.2	81.2	87.4	98.2	118	115.9	124.6	97.5	104.2	82.5	97.9	76.6	116.1
Q9H299	SH3BGRL3	SH3 domain-binding glutamic acid-rich-like protein 3	37	3	7	3	19.62	123.8	159.6	118.1	76.5	77.1	158.7	138.7	129.6	122.1	101.2	105.5	77.2	122.4	44.6	47.8	51.1	45.9
Q9NUB1	ACSS1	Acetyl-coenzyme A synthetase 2-like, mitochondrial	11	6	7	6	12.65	120.8	159.2	99.8	93.3	108.4	92.5	106.3	97.5	116.4	85.3	101	78.6	102	75.1	108.7	67.9	87.1
P26885	FKBP2	Peptidyl-prolyl cis-trans isomerase FKBP2	33	3	4	3	10.12	119	103.9	127	89.8	89.2	114.4	122	124.1	100.6	104.1	130	80.3	126.8	68.2	69.6	65.4	65.5
Q99757	TXN2	Thioredoxin, mitochondrial	22	2	4	2	15.66	98.7	95.7	101.9	93.2	120.6	115.7	106.7	103.1	108.4	121.5	99.6	87.7	92	76.4	101.1	70	107.9
O60343	TBC1D4	TBC1 domain family member 4	5	4	4	4	14.2	96.2	92.8	99.9	95	94.4	99.1	98.9	113.4	114	100.3	110.6	102.7	108.2	93.1	94.8	89.4	97
P60983	GMFB	Glia maturation factor beta	27	3	4	3	13.23	110.9	103.6	122.2	81.4	92.9	112.5	111	113.8	142.5	100.8	107.6	99.9	91.9	77.3	70.9	77.1	83.7
P52788	SMS	Spermine synthase	17	3	3	3	8.68	78.5	83.3	102	89	85.8	155.4	148.2	104.2	108.4	119	131.9	88.9	91.1	67.4	79.2	79.7	87.8
Q14894	CRYM	Ketimine reductase mu-crystallin	18	5	5	5	9.91	60.6	71.3	60.3	69.6	63.2	49.4	95.2	54	58.7	74.8	70.8	63.7	124.4	217.8	65.4	51.3	449.7
P35244	RPA3	Replication protein A 14 kDa subunit	45	4	4	4	10.13	104.4	87.2	112.1	80.4	84.5	125.8	115.1	102.3	119.8	105.2	140.1	113.4	92.7	73.6	71.7	88.1	83.5
Q6XQN6	NAPRT	Nicotinate phosphoribosyltransferase	9	3	3	3	10.36	62.8	74	106.2	62.5	106	100.7	86.2	89.5	240.8	148.2	120.5	103.4	99.9	78.2	40.4	84.2	96.5
Q9BPX5	ARPC5L	Actin-related protein 2/3 complex subunit 5-like protein	24	3	6	3	19.25	90.5	93.9	100.8	86	80.5	125.3	136.5	135.8	114.3	111.2	169	87	112.8	64.3	53.5	67.7	70.7
Q96QR8	PURB	Transcriptional activator protein Pur-beta	33	5	5	5	11.36	93.9	99	116	90.7	87.9	126.8	111.3	116.4	75.8	103.3	121.4	105.1	109.9	77.1	85	96.5	83.8
A8MXV4	NUDT19	Acyl-coenzyme A diphosphatase NUDT19	12	2	3	2	9.45	153.7	109.9	107.3	128.2	106.6	152.8	168.3	97	64.2	114.4	116.8	66.3	104.6	45.2	48.3	53.7	62.7
Q12907	LMAN2	Vesicular integral-membrane protein VIP36	17	4	5	4	11.01	106.2	127.7	130.3	85.5	80	147.2	132.1	116	90.8	105.8	94.7	85.5	141.4	59.2	61.8	73.1	62.6
Q9NQX3	GPHN	Gephyrin	9	6	6	6	13.86	96	99.4	90.9	103	102.8	79.6	99.4	98	116.7	106.8	116.4	87.7	82	97.3	95.9	109.5	118.6
A1L0T0	ILVBL	2-hydroxyacyl-CoA lyase 2	8	4	4	4	10.57	91.3	110.4	107.9	79.7	90.9	112.9	130.5	103.5	121.8	99.2	127.5	94.9	107.3	67.8	78.5	86.3	89.5
Q7Z4I7	LIMS2	LIM and senescent cell antigen-like-containing domain protein 2	16	5	6	1	10.68	97.8	129.4	96.2	88.4	107.2	116.1	123.4	96	103.8	107.5	89	122.2	88.8	77.4	96.3	73.2	87.1
Q8TB45	DEPTOR	DEP domain-containing mTOR-interacting protein	13	5	5	5	13.77	115.9	86.5	114.8	114.6	80.9	74.7	68	80.6	94.8	88.8	85.1	151.1	81.8	129.1	107.1	126.7	99.6
Q9GZP4	PITHD1	PITH domain-containing protein 1	19	3	4	3	12.22	123.5	121.3	104.2	98.9	101.1	107	115.3	82.5	155.5	105	96.5	85.4	89.9	67.6	90.2	65.9	90.1
P10253	GAA	Lysosomal alpha-glucosidase	5	3	3	3	10.74	99.5	85.2	106.1	83.3	92.7	128.3	122.7	95.9	179.1	105.8	117.2	82.1	99.8	75.7	76.7	67.9	82
Q06432	CACNG1	Voltage-dependent calcium channel gamma-1 subunit	17	4	7	4	17.91	118.3	91.1	114.8	106.8	92.6	151.1	116	106.1	60.4	90.8	122	93.8	112.5	86.4	68.9	87.5	80.6
Q9UN42	ATP1B4	Protein ATP1B4	10	3	4	3	12.97	120.1	120.9	126.1	85.3	88.3	163.8	128.1	124.7	75.2	140.7	117.2	62	132.5	42.5	49.7	56.5	66.3
P11279	LAMP1	Lysosome-associated membrane glycoprotein 1	9	3	4	3	13.54	96.2	107.8	99.1	90.5	84.2	146.2	137.9	118.7	118.4	104.7	89.7	81.3	115.9	79.4	59.9	89.2	80.8
Q16401	PSMD5	26S proteasome non-ATPase regulatory subunit 5	16	6	6	6	6.91	108.5	100.7	105.5	105.1	96.3	111.7	116.6	102.8	117.5	88.7	116.2	93.8	87.3	90.5	82.5	78.5	97.9
P49840	GSK3A	Glycogen synthase kinase-3 alpha	9	4	5	2	11.14	96.5	88.9	106.5	93	91.7	107.1	99.5	116.6	108.5	101.1	122.4	104.2	124.1	81.5	93.7	81.4	83.4
Q15113	PCOLCE	Procollagen C-endopeptidase enhancer 1	11	4	4	4	10.59	111.2	119.3	80.9	84.8	76.4	147.5	124.4	102.4	108.6	106.9	95.2	96.5	194.3	56.9	69.6	61.7	63.4
P29972	AQP1	Aquaporin-1	10	2	3	2	11.88	54.8	99.4	77.3	68.6	112.2	166.7	207.4	89	110	132.3	118.3	78.9	96.1	65	75.3	57	91.6
Q07666	KHDRBS1	KH domain-containing, RNA-binding, signal transduction-associated protein 1	11	4	5	4	10.78	91.7	107.3	107.3	87.2	90.5	150.7	153.2	110.3	92.3	94.9	111.4	93	112.6	68.6	68.4	77.2	83.2
P48739	PITPNB	Phosphatidylinositol transfer protein beta isoform	18	5	5	3	9.27	98.6	115.5	115.8	98.3	80.5	150.5	142.4	112.2	126.8	102.5	107.4	80.7	111.3	65.8	60.4	70.6	60.9
P30533	LRPAP1	Alpha-2-macroglobulin receptor-associated protein	11	5	6	5	12.88	99.1	91.4	98	99.8	109.1	85.2	93.9	107.9	109.5	120.1	93.3	114.3	93.7	111.2	88.2	85.8	99.5
P56378	ATP5MJ	ATP synthase subunit ATP5MJ, mitochondrial	48	3	12	3	21.14	99.1	98	99.5	97	134.3	85.8	92.8	118.2	77	104.2	101.9	93.1	93	78.6	127.7	79.8	119.9
Q12874	SF3A3	Splicing factor 3A subunit 3	8	3	3	3	7.28	89.5	112.2	105.3	86.8	92.3	138.5	143.4	118.4	83.3	115.4	121.8	88.7	97.2	63.9	68.2	76.6	98.5
P51687	SUOX	Sulfite oxidase, mitochondrial	13	4	4	4	11.83	91.7	86.7	88.5	85.9	126.3	77.1	105.4	109.8	123.3	109.4	128.5	80.9	86.6	82.1	94.2	94.4	129.2
P63167	DYNLL1	Dynein light chain 1, cytoplasmic	37	2	3	1	10.74	93.5	120.6	114.6	81.1	63.3	231.6	170.8	149.2	87.9	94.6	76.4	85.3	98.4	65.7	51.7	61.4	53.9
P27169	PON1	Serum paraoxonase/arylesterase 1	13	4	4	4	8.66	116.5	157.6	95	87.8	117.1	141.2	101.1	92.2	189.9	94.7	64.3	81.9	100.7	60.7	62	64.2	73.1
Q9Y3C8	UFC1	Ubiquitin-fold modifier-conjugating enzyme 1	25	4	6	4	7.98	111.1	98.3	119	102.6	91.8	108.8	107	118	111.3	96.7	125	101.4	94.4	90.2	52.2	88.9	83.4
P43897	TSFM	Elongation factor Ts, mitochondrial	11	3	3	3	10.28	112.5	103.5	101.5	85.2	99.2	130.6	115.5	102.4	84.1	100.4	122.8	97.2	119.3	67.8	96.8	69.6	91.6
P30519	HMOX2	Heme oxygenase 2	20	3	3	3	7.73	103.8	104.7	103.4	88.4	99.3	80.2	101	85.6	187.8	99.1	104.7	94.1	74.1	79	101.4	81.5	112.1
O75340	PDCD6	Programmed cell death protein 6	23	4	4	4	8.69	95.1	97	119.2	89.6	101.5	105.3	112.1	99.5	124	77	139.1	80.7	98.6	83.7	76.8	93.8	107
P58340	MLF1	Myeloid leukemia factor 1	18	5	6	5	9.59	272.9	130.1	211.5	245.5	100.6	89.9	177	55.7	45.3	43.6	58.6	49.3	40	35.5	44.1	49.6	50.9
Q9UH90	FBXO40	F-box only protein 40	7	4	4	4	12.06	121.1	87.5	142.5	93	108.5	80	119.3	115.8	104	88.3	124.7	82.3	120.3	72.2	70	87.1	83.4
P20290	BTF3	Transcription factor BTF3	31	4	5	4	13.96	101.5	103.9	105.1	99	93.1	103.8	105.8	102.6	89.9	101.8	109.2	108.5	95	95.5	86.5	96.1	102.7
P25686	DNAJB2	DnaJ homolog subfamily B member 2	10	3	4	2	11.9	103.1	120.2	188.4	111	101.8	105.6	137.5	94.1	110.2	81.1	92.2	75.1	97.4	70.9	75.9	65.8	69.8
Q96EY1	DNAJA3	DnaJ homolog subfamily A member 3, mitochondrial	12	5	6	5	12.3	100.9	113.1	97.3	92.5	112.6	81.1	109.8	100.9	65.5	102.3	110.1	89.7	105.6	98.6	106.2	81	132.8
Q96GG9	DCUN1D1	DCN1-like protein 1	14	3	5	2	9.42	91.3	78.5	110.3	88.8	77.5	110.1	105.3	126	121.9	109.1	118.4	110.2	99.1	100.1	73.6	85.3	94.7
Q07157	TJP1	Tight junction protein ZO-1	4	5	5	5	8.65	95.1	103.7	95.3	83.1	86.1	145.1	151.4	107.7	111.5	108.4	120.8	82.5	112.1	64.9	72.5	75.7	84.2
P15954	COX7C	Cytochrome c oxidase subunit 7C, mitochondrial	38	3	7	3	22.53	69	70.3	79.5	115.2	192.2	76.1	91.2	101.4	38	134.9	62.8	114.7	53.1	124.2	174.1	77.6	125.6
P49247	RPIA	Ribose-5-phosphate isomerase	16	4	7	4	14.57	104.2	112	104.7	89.4	111.8	74.9	95.6	99	154	97.9	97.7	102.3	109.1	77.1	107.4	77.5	85.4
Q92667	AKAP1	A-kinase anchor protein 1, mitochondrial	7	6	6	6	12.3	83.8	120.6	87.6	71.8	111.9	95.3	105.9	128.8	95.1	115.1	110.3	96.2	107.3	83.5	103.3	79.7	104
P24310	COX7A1	Cytochrome c oxidase subunit 7A1, mitochondrial	29	2	8	2	22.94	100.8	98.5	100.5	118.8	172.8	66.9	84.8	108.7	45	102.7	79.7	101.2	47.4	100.3	162.4	72.1	137.5
Q9UG63	ABCF2	ATP-binding cassette sub-family F member 2	8	4	4	4	9.04	97.4	92.8	106.6	98	82.3	103.1	114.7	107.1	102.4	113.3	115.2	114.9	94	85.9	83.8	89.7	98.8
Q96EY7	PTCD3	Pentatricopeptide repeat domain-containing protein 3, mitochondrial	7	3	3	3	10.46	113	97.5	112.4	95.4	108.9	100.7	90.9	113.9	89.7	106.7	116.8	90.1	111.1	77.5	103.9	74.3	97.2
P51911	CNN1	Calponin-1	10	3	4	3	11.01	55.3	42.4	78.1	81.8	95.8	170.5	215.8	79.7	116.5	140.6	281.8	38.7	50.8	87.1	59.4	57.9	48
P11717	IGF2R	Cation-independent mannose-6-phosphate receptor	3	7	7	7	12.99	86.8	108.2	94.8	90.8	89.2	121.7	117.8	112.4	117.2	116.4	129.2	92.1	107.4	66.9	80.8	73.9	94.3
Q16629	SRSF7	Serine/arginine-rich splicing factor 7	22	5	5	4	11.85	87.9	109.3	89.9	81.4	88.2	108.4	110.1	94.9	157.3	101.8	151.1	74	105.3	74.3	71.2	91.3	103.5
Q7Z7B0	FILIP1	Filamin-A-interacting protein 1	5	5	5	5	13.09	94	102.2	103	95.1	85.8	130.9	136.5	119.1	113	110.9	153.9	87.6	112.8	58.7	63.4	64.5	68.7
P49585	PCYT1A	Choline-phosphate cytidylyltransferase A	14	4	4	4	9.06	101	108.5	113.9	90.6	90.1	118.1	107.4	100.4	112.5	100.1	129.4	83.3	124.7	69.9	82.2	75.8	92.2
Q8WVM8	SCFD1	Sec1 family domain-containing protein 1	8	4	4	4	12.26	90.8	101.8	116.8	88.5	88.9	121.6	106.8	107.5	130.8	104.4	141.3	85.3	110.5	62.3	65.3	79.7	97.9
Q9Y3U8	RPL36	60S ribosomal protein L36	25	3	5	2	10.55	109.2	122.8	123.5	112.8	78.7	126.8	94.5	101.1	71.6	93	113.2	86.9	121.5	75	85	94.2	90.2
Q8IWE2	FAM114A1	Protein NOXP20	9	3	3	3	10.12	96.5	110	95.2	85.4	95.3	115.2	103.3	118.9	108.9	134.5	89	122.7	92	86.2	88.5	82.7	75.9
Q86VB7	CD163	Scavenger receptor cysteine-rich type 1 protein M130	4	5	5	5	13.59	107.3	116.6	119.5	78.8	73.5	253.2	135.9	105.4	105.3	86.1	107.2	81.9	144.8	46.7	42.7	45.3	49.8
O43598	DNPH1	2'-deoxynucleoside 5'-phosphate N-hydrolase 1	28	4	5	4	14.97	88.6	76.8	67.8	71.2	98.2	154.2	70.3	96.9	171.4	93.8	174.6	84.5	102.8	94.1	93.9	74.4	86.6
P30520	ADSS2	Adenylosuccinate synthetase isozyme 2	9	3	5	2	14.01	78.5	91.5	77.9	86	88.5	91.8	98.6	105.4	104.8	101.4	131.5	103.5	93.5	101.6	88.9	118.6	137.8
Q9NP79	VTA1	Vacuolar protein sorting-associated protein VTA1 homolog	16	4	4	4	10.94	91.1	97.4	105.9	84.1	82.1	142.4	115.7	112.5	138.9	105.8	128.3	86.8	88	72.3	78.1	84.3	86.3
O75880	SCO1	Protein SCO1 homolog, mitochondrial	15	4	4	4	10.6	102.4	111.5	108.5	94.5	117.5	108.3	126.4	102.5	61.8	92.6	90.5	90.3	133.6	70.3	102.5	76.5	110.3
Q96HY7	DHTKD1	Probable 2-oxoglutarate dehydrogenase E1 component DHKTD1, mitochondrial	7	5	5	5	8.86	112.4	131.6	118.6	109.5	114.8	93.5	101.5	113.3	148.7	100	157.5	95.6	58.7	40.1	62.1	52.6	89.3
P29536	LMOD1	Leiomodin-1	8	6	8	6	10.83	80.3	66.6	65.7	88.6	106.4	70.1	82.3	86.2	104.8	99.4	84.9	160.8	71.9	137	97.6	146.5	150.8
O75533	SF3B1	Splicing factor 3B subunit 1	5	5	5	5	7.18	94.1	110.2	105.9	84.9	86.3	140.7	151.7	103.7	121	111.5	113.2	87.1	104	65	68.1	76.9	75.7
Q9NP72	RAB18	Ras-related protein Rab-18	18	3	3	3	9.86	98.3	110.7	114.7	102.2	106.1	113.4	121	117.1	76.3	100.8	78.8	95.3	116.1	84.6	95.4	73.7	95.5
O95260	ATE1	Arginyl-tRNA--protein transferase 1	8	3	3	3	8.65	87.4	104.1	110.9	96	91.5	110.3	123	112.7	98.5	92.7	134.4	91.4	88.4	67.6	75.9	98.2	117.1
Q5T5P2	KIAA1217	Sickle tail protein homolog	2	3	4	3	11	120.9	120.8	119.1	125.5	93.9	127.1	130.6	117.4	86.1	83.3	136.9	83.7	84.9	62.2	69.6	68.8	69.3
Q9NZL4	HSPBP1	Hsp70-binding protein 1	7	1	2	1	9.93	98.5	65.5	76.4	86	80.3	87	97.3	121.7	138.6	164.6	131.5	114.2	92.8	74.7	73.9	83.4	113.5
Q969X5	ERGIC1	Endoplasmic reticulum-Golgi intermediate compartment protein 1	11	2	4	2	14.73	102.7	104.2	111.8	86.3	88.4	128.6	122.1	115.7	74.6	107.7	122.9	92.4	126.4	77	78.7	83.8	76.8
Q9H477	RBKS	Ribokinase	16	4	5	4	8.97	88.6	87.9	90.9	96.7	94.6	78.6	100.8	97.1	128	82.9	126	117	99.1	101.3	95	101	114.3
O95870	ABHD16A	Phosphatidylserine lipase ABHD16A	9	4	4	4	11.43	101.5	109.7	108.3	97.7	107	88.9	104.2	102.7	115.2	111.5	102.2	83.9	120.1	77.7	81.7	90.4	97.4
P56211	ARPP19	cAMP-regulated phosphoprotein 19	43	4	5	3	15.67	76.5	88.4	72.7	76.1	106.4	103.1	124.7	113.3	119.3	117.5	103.6	114.4	83.9	111.3	77	100.6	111
Q9BZZ5	API5	Apoptosis inhibitor 5	7	3	4	3	11.6	94.2	105.2	110.1	103.9	93.8	130.2	129.6	104.5	107.6	107.9	107.7	92	102.7	65.8	72.1	86.8	85.8
Q9H1E5	TMX4	Thioredoxin-related transmembrane protein 4	13	4	6	4	13.33	90.2	77.1	92.1	82.6	92	168.6	134.2	107.1	94.1	116.2	122.3	105.9	92.5	69.2	76.7	86.5	92.7
Q9UMS0	NFU1	NFU1 iron-sulfur cluster scaffold homolog, mitochondrial	22	4	4	4	10.57	102.8	86.1	97	91.8	104.1	113	106.2	105.8	129.1	107.6	92.4	106.7	107	74	96.3	81.8	98.5
Q9BZF3	OSBPL6	Oxysterol-binding protein-related protein 6	4	4	5	4	11.98	52.5	97.7	54.4	95.3	90.5	94.4	112.8	98.4	78.2	151.7	54.7	158.5	95.1	170.3	85.1	111.5	98.8
Q9UBF2	COPG2	Coatomer subunit gamma-2	6	4	4	3	9.19	105.9	100.6	108.2	97.9	93.9	141.3	135.9	119.5	75.8	107	132	78.2	114.9	65.9	63	77.5	82.6
Q8N0U8	VKORC1L1	Vitamin K epoxide reductase complex subunit 1-like protein 1	12	2	4	2	11.37	64.8	66.5	83.2	83.6	92.6	67.3	87.5	110.8	81.4	145.3	143.5	125.5	106.3	100.3	86.7	130.5	124.3
P21953	BCKDHB	2-oxoisovalerate dehydrogenase subunit beta, mitochondrial	13	5	5	5	6.72	110.4	130.5	94.8	96	155.8	100.7	112.2	85.3	79.4	86.6	111.4	90.5	100.8	59.8	136.2	60.7	88.8
Q9Y5J7	TIMM9	Mitochondrial import inner membrane translocase subunit Tim9	47	4	5	4	13.87	84.9	75.7	87.3	80	124.8	112.1	111.4	109.9	73.9	107.5	94.6	119.7	101.9	106.5	95.3	92.9	121.5
Q7Z7H5	TMED4	Transmembrane emp24 domain-containing protein 4	17	5	6	3	15.41	116.7	101.4	124.4	108.2	81.9	112.6	103.5	126.6	76.2	110.1	87.5	100.5	128.4	78.8	73.5	93.2	76.5
Q969G5	CAVIN3	Caveolae-associated protein 3	13	3	5	3	14.55	86.2	96	105.8	80.3	81.3	253.5	206.3	110.3	120.5	103.8	104.1	70.1	74.9	48.7	48.9	50.9	58.2
Q8IUX7	AEBP1	Adipocyte enhancer-binding protein 1	5	4	4	4	10.8	47.3	64.4	58.2	43.2	44.1	486.5	277.7	67.3	100.6	81.1	103.9	49.3	111.2	34.2	31.5	47.1	52.7
Q13505	MTX1	Metaxin-1	10	4	4	4	8.04	120.2	122.8	111.2	106.3	114.5	111.4	110.8	100.5	77.6	96	94.6	91.2	110.5	75	93.6	75.2	88.6
P16083	NQO2	Ribosyldihydronicotinamide dehydrogenase [quinone]	16	2	2	2	9.7	212.3	119.1	46.5	235.8	65.2	63.9	84.7	162.3	73.7	84.8	80.2	94.2	117.2	56.6	64.6	51.9	86.9
P53634	CTSC	Dipeptidyl peptidase 1	11	3	3	3	9.62	83.6	101.9	110.1	72	92.2	111.3	115.3	102	138.2	94.9	109.8	92.8	143.5	75.2	73.4	88.9	94.8
Q9BSD7	NTPCR	Cancer-related nucleoside-triphosphatase	17	3	4	3	10.75	106.6	93.2	102.4	103.5	78.9	113	104.6	108.1	100	90.7	106.9	112.5	100	85.5	103	99.8	91.2
P61758	VBP1	Prefoldin subunit 3	22	5	5	5	13.96	93.6	97.1	103.5	94.4	94.8	102.3	107.7	119.4	126	98.5	106.3	95.6	103.4	87.2	89.5	86.8	93.9
O75828	CBR3	Carbonyl reductase [NADPH] 3	16	4	4	1	9.23	109.2	157.4	143.5	85.4	63.5	214.6	178.2	113.9	72.5	132.7	75.8	48.8	83.7	61.6	68.5	57.3	33.3
P01019	AGT	Angiotensinogen	7	3	4	3	11.22	110.9	141.9	86.8	73.7	107.2	138.5	97	76.3	266.8	100.8	76.2	62.2	124.2	59.9	52.5	58.7	66.6
P05452	CLEC3B	Tetranectin	20	4	5	4	13.7	118.5	135.5	69.5	90.3	92.8	68.1	105.6	87	207	113.7	116.3	101.1	151.2	50.6	64.9	69.6	58.3
Q86X76	NIT1	Deaminated glutathione amidase	15	4	5	4	13.01	114.6	109.5	133.6	112.3	88.9	107.7	119	125.6	142.1	101	129.8	111.7	66.6	51.1	62.9	62.4	61.1
Q96AG4	LRRC59	Leucine-rich repeat-containing protein 59	11	3	6	3	16.01	93.8	112.1	114.9	74.1	78.7	202.7	170.9	84.6	72.3	94.3	141.3	74.3	172.6	49.7	47.2	55.4	61.1
P56134	ATP5MF	ATP synthase subunit f, mitochondrial	26	2	5	2	13.86	106	112.6	115.8	107.8	145.3	79.4	89.4	119	31.7	105.5	65.2	88.9	107.6	79.6	154	68.2	123.9
Q9Y3E1	HDGFL3	Hepatoma-derived growth factor-related protein 3	24	4	6	3	7.74	83.7	95.7	95.8	79.6	79.8	227	222.8	107.3	104.7	99.7	117.1	79.4	88.6	49	45.1	67	57.7
Q9UPN3	MACF1	Microtubule-actin cross-linking factor 1, isoforms 1/2/3/5	1	5	5	2	8.66	82.3	107.7	106.7	107.9	93.6	84.9	133.2	100.7	79.4	152.8	101.7	102.9	99.9	86.2	83	74.4	102.8
Q9UBE0	SAE1	SUMO-activating enzyme subunit 1	14	4	5	4	10.68	102	106.7	108.9	90.1	91.1	123.9	135.5	99.6	118.9	99.2	111.7	98.1	106.6	72.7	78.4	78.3	78.3
Q9H0U3	MAGT1	Magnesium transporter protein 1	15	5	6	5	11.83	101.1	103.8	108.4	87.2	89.7	89.5	98.3	98	156.9	101.1	118.1	100.2	101.3	85.5	84	82.4	94.5
Q9NUL3	STAU2	Double-stranded RNA-binding protein Staufen homolog 2	9	4	4	4	12.77	97.7	103.6	121.3	91.6	84.8	130.9	124.7	129.7	89.4	99.8	132.3	84.6	96.2	72.8	83.5	75.5	81.7
Q6DD88	ATL3	Atlastin-3	8	3	4	3	10.09	110.3	114.2	102.7	87.8	81.5	117.5	129.9	95	118	98.7	161.2	97.2	106.8	64.2	73.7	65.2	76.2
P01768	IGHV3-30	Immunoglobulin heavy variable 3-30	25	3	4	2	11.7	90.4	201.1	84.1	61.8	73.6	79.6	77.4	99.6	197	95	110.1	60.6	280.3	35.8	63.8	41.7	47.8
Q9Y3P9	RABGAP1	Rab GTPase-activating protein 1	6	4	4	4	11.99	92.4	115.1	120.1	94.7	89.4	111.6	99.5	116.8	105.2	111.7	117.1	99.2	101.3	78.8	86.8	79.9	80.5
P49207	RPL34	60S ribosomal protein L34	26	4	10	4	26.14	95.6	133.6	125.9	77.6	81.2	125	115.8	103.4	79.6	90.8	118.9	79	137	82.4	83	88.4	82.8
O95167	NDUFA3	NADH dehydrogenase [ubiquinone] 1 alpha subcomplex subunit 3	50	4	5	4	14.07	75.6	97.8	86.5	62.4	133.4	52	62.7	77	97.6	111.7	124.4	112.3	79.6	121.9	145.4	87.8	171.9
O94874	UFL1	E3 UFM1-protein ligase 1	7	5	5	5	11.11	103	108.3	117.5	98.1	98	115.9	123.2	104.9	86.3	108	116.7	88.4	111.1	71.9	83.7	77.5	87.6
Q96IV0	NGLY1	Peptide-N(4)-(N-acetyl-beta-glucosaminyl)asparagine amidase	7	4	4	4	2.8	102.4	98.8	104.3	98.4	102.5	104.2	96.2	90.8	83	79.4	102.6	85.1	89.6	110.9	112.3	114.3	125.1
Q9NRN5	OLFML3	Olfactomedin-like protein 3	10	4	4	4	9.77	53.5	82.8	58.2	58.6	59.5	254.6	253.9	72.6	88.2	119.3	86.5	70.6	246	34.5	44.6	58.2	58.4
Q96GD0	PDXP	Chronophin	19	5	5	5	6.03	101.7	106.9	92.5	90.8	93.5	85.3	95.8	113.3	135.1	95.9	131.3	99.2	98.6	81.5	88.4	85.3	104.9
P63173	RPL38	60S ribosomal protein L38	50	3	4	3	9.93	103.2	119.9	120	82	81.4	130.9	119.1	101.9	91.1	96.2	118	93.2	122.2	74.7	81.2	81.8	83
O43399	TPD52L2	Tumor protein D54	22	4	4	4	12.12	86.3	113.1	110.7	95.7	93	137.5	145.2	115.9	98.4	107	90.5	91.1	89.7	75.2	82.1	85.1	83.4
Q9UKM9	RALY	RNA-binding protein Raly	15	5	5	5	11.72	95.1	117.3	103.2	87.9	84.9	154.2	162.8	107.9	91.8	93.9	124.9	87.2	115.3	58.8	70.5	69.4	75
Q13825	AUH	Methylglutaconyl-CoA hydratase, mitochondrial	14	4	4	4	8.51	103.5	119.5	108.2	97.5	123.2	87.8	119.4	118.7	91.9	110.9	115.4	89.8	82.3	59.8	107.7	71.8	92.5
P43487	RANBP1	Ran-specific GTPase-activating protein	22	3	3	3	7.27	87.8	90.5	96.6	81.8	91.8	128.6	120	116	116.1	102	105.7	110.7	108.8	85.1	74	91.1	93.6
O14617	AP3D1	AP-3 complex subunit delta-1	4	4	4	4	9.06	86.1	99.4	105.4	85.2	102.3	134.5	124.6	118.3	89	93.9	117.5	112.8	111.1	59.7	76.2	92.1	91.9
P12955	PEPD	Xaa-Pro dipeptidase	10	6	6	6	15.83	106.9	114.5	112.5	91.2	85.3	120.3	102	98.7	142.5	86.7	107.5	104.7	124.6	80.4	62.2	86.1	73.8
P62273	RPS29	40S ribosomal protein S29	63	5	7	5	11.67	105.7	130.2	115.5	93.3	91.7	131.5	113.5	97.2	70.6	91.2	94.5	98.8	128.2	89.1	88.2	86.1	74.5
O94811	TPPP	Tubulin polymerization-promoting protein	18	4	5	4	8.02	72.3	83.6	78.2	82.7	121.7	54.7	70.4	101.8	159.8	127.4	151.1	100.9	82.7	88.7	101.1	89.9	132.8
Q9H4G4	GLIPR2	Golgi-associated plant pathogenesis-related protein 1	19	2	3	2	12.91	114.8	153.6	116.6	96	74.5	124.4	138.7	126.5	110.2	104.7	149.1	71.4	110.1	46.8	51	49.9	61.6
P30626	SRI	Sorcin	24	5	6	5	14.64	97.8	82.1	104.5	78.3	94.4	143.7	125.7	123.7	127.3	101.7	117.8	97.1	100.6	79.1	71.4	81.2	73.6
P62495	ETF1	Eukaryotic peptide chain release factor subunit 1	12	4	4	4	8.4	99.8	103.6	123.7	98.3	87	129.7	124.8	117.5	89.3	91.8	112.2	82	115.8	73.1	72.7	83.3	95.7
P61077	UBE2D3	Ubiquitin-conjugating enzyme E2 D3	24	2	4	2	12.91	110.1	83.6	113.1	98.6	96.1	103.6	84.7	128.9	90.4	109.2	88.8	101.9	111.8	112.1	102.8	86	78.2
Q00013	MPP1	55 kDa erythrocyte membrane protein	10	4	5	4	11.09	123.6	108.7	117.4	81.8	104.3	102.6	98.7	101.1	155.3	95.6	106	97	97.6	77.4	76.1	70.4	86.3
P02746	C1QB	Complement C1q subcomponent subunit B	15	3	3	3	8.99	96.2	117.2	96	81.8	95.5	113.4	97.9	90.1	132.7	79.7	96.2	76.6	250.3	63.9	68.2	64.4	79.8
Q9BYV6	TRIM55	Tripartite motif-containing protein 55	9	4	5	1	16.83	83.6	135.2	112.2	70.7	93.6	93.7	129	147.5	86	107.5	139.4	85.9	75.4	114.8	62.2	94.9	68.5
Q7L9L4	MOB1B	MOB kinase activator 1B	20	4	4	4	11.52	111.6	101.8	131.8	108.1	85.4	104.2	108.9	101.3	155.3	93.6	122.1	87.1	80.7	73.5	72.8	81.9	79.9
P62841	RPS15	40S ribosomal protein S15	26	3	5	3	9.54	106.8	121.7	127.1	95.8	85.8	132.9	118.4	96.1	80.2	73.9	116.9	93.4	126.8	75.5	83	83	82.9
P49023	PXN	Paxillin	9	5	5	5	8.14	89.5	90.3	106.7	89.6	83.8	165.5	138.8	109.2	111.3	103.3	138.4	97.1	97.3	62.1	66	73.4	77.6
Q13049	TRIM32	E3 ubiquitin-protein ligase TRIM32	7	3	3	3	9.71	140.6	107.6	112.2	125.2	95.8	88.5	118.6	78.3	161.7	79.7	88.4	81.8	73.4	97.9	87.5	82.1	80.6
O14773	TPP1	Tripeptidyl-peptidase 1	8	3	5	3	18.71	90.2	100.9	100.5	86.4	99.9	146.7	102.8	100.9	99.8	100.4	100.3	91.9	173.8	75	68.4	77.5	84.7
O00193	SMAP	Small acidic protein	17	3	4	3	9.17	73.1	83.2	76	87.1	87.5	113.2	116	102.8	135.4	90.9	111.6	131.4	86.7	102.8	85.6	110.3	106.5
Q9GZM7	TINAGL1	Tubulointerstitial nephritis antigen-like	11	4	4	4	8.01	60.6	129	68.1	80.4	101.1	86.3	181.8	79	113.4	84.7	97.7	89.5	128.7	85.5	115.4	87	111.7
P01903	HLA-DRA	HLA class II histocompatibility antigen, DR alpha chain	17	5	5	5	14.14	89	171.1	113.4	83.1	80.8	136.7	130.8	100.8	160.1	98.4	131.5	70.6	123.1	46.5	49.3	55.6	59.1
Q9NTJ4	MAN2C1	Alpha-mannosidase 2C1	5	4	5	4	14.75	82	98.8	111.5	88.3	96.1	77.9	102.5	114.4	160.7	132.6	143	86.8	93	85.4	51.4	86.1	89.4
Q9HA65	TBC1D17	TBC1 domain family member 17	9	6	7	6	15.96	94.5	100.5	111	91.4	101.7	98.9	106	102.1	98.7	105.5	103.2	110.9	95.9	88.3	91.2	92.5	107.7
Q15005	SPCS2	Signal peptidase complex subunit 2	19	4	4	4	12.24	86.7	96.3	109.8	88.4	88.5	139.8	124.3	109.6	98.2	105.5	100.9	100.5	125.6	79.5	77	90.5	79
Q96GX9	APIP	Methylthioribulose-1-phosphate dehydratase	17	4	6	4	16.44	85.7	72.9	92.2	90.5	85.8	99.7	83.2	94.4	147.2	115.8	106.5	121.6	97	108.8	76.5	112.9	109.5
P62913	RPL11	60S ribosomal protein L11	22	4	6	4	15.5	109.6	120.2	123.7	98.6	87.9	134.5	126	111.4	54.4	97.7	94.3	93.6	124.5	73.9	88	78.3	83.5
Q9UJU6	DBNL	Drebrin-like protein	10	3	3	3	10.31	91.9	92.9	106.2	94.2	90.4	135.1	125.3	103.8	136.1	90.5	131.8	87.2	109.6	72	78.5	73.4	81.2
Q13033	STRN3	Striatin-3	8	3	3	3	8.61	81.9	95.7	108.5	82.1	108.3	103.5	115.4	118.9	98.1	97.1	176.6	89.9	116.9	65.9	63.1	76	102.1
Q14197	MRPL58	Peptidyl-tRNA hydrolase ICT1, mitochondrial	13	2	3	2	10.28	100.2	132.9	114.7	90.9	102.3	93.4	100.3	102.3	139.3	102.9	96.9	81.9	106.8	69.4	95.8	76.4	93.4
O75643	SNRNP200	U5 small nuclear ribonucleoprotein 200 kDa helicase	2	3	3	3	9.17	96.9	121.9	115.8	98.4	86.6	120.8	138.7	104.7	93.9	93.7	122.4	84.4	115.3	68.7	78.8	78.4	80.5
Q13501	SQSTM1	Sequestosome-1	10	3	3	3	11.37	126.6	108.4	145.7	145.8	70.8	66.2	113.7	171.7	46.4	66	217.2	86.5	67.1	62.2	54.7	86.1	65
O95218	ZRANB2	Zinc finger Ran-binding domain-containing protein 2	12	4	4	4	10.05	101.8	118.1	122.7	94.7	89.5	110.8	117.6	101.6	108.2	91.3	118.1	83.3	131.7	79.1	76	80.6	74.8
P00736	C1R	Complement C1r subcomponent	6	4	5	4	12.59	117.2	154.4	113	80.4	79.4	168	116.7	96.3	169	87.8	100.8	58.5	168.2	42.6	45.2	47.2	55.4
P18031	PTPN1	Tyrosine-protein phosphatase non-receptor type 1	10	4	4	4	10.67	91.9	114.1	116.5	85.9	86.6	159.2	144.1	111.5	81.6	103.3	114	92.9	127.6	60.7	72.3	68.9	68.9
Q4VC31	MIX23	Protein MIX23	13	3	4	3	10.86	129.1	99.8	99.3	105.1	118	85.9	91.6	112.8	98.8	99	86.6	102.5	89.5	90.6	115.6	75.5	100.1
Q13907	IDI1	Isopentenyl-diphosphate Delta-isomerase 1	13	4	4	3	8.38	71.7	106.9	85.4	81.1	103.2	93.4	99.8	94.9	209.8	122.2	111.1	85.3	104.3	67.6	87.9	75.9	99.3
P59998	ARPC4	Actin-related protein 2/3 complex subunit 4	26	5	8	5	19.66	101.8	118.3	112.7	92.7	88.5	147.3	149.7	107.1	90.5	94.5	126	91.2	122.7	57.9	60.9	66.2	72.1
Q14558	PRPSAP1	Phosphoribosyl pyrophosphate synthase-associated protein 1	13	3	3	2	9.13	116.3	94.2	104.4	109.6	70.1	82.9	97.1	100	144.3	90.8	163.6	108.2	73.3	84.4	52.9	100.7	107.4
P55263	ADK	Adenosine kinase	12	5	6	5	13.04	123.9	138.4	126.5	94.3	67.1	120.6	115.3	96	163.6	82.9	118.3	98.4	70.8	68.4	61.2	74.7	79.6
Q9UMX0	UBQLN1	Ubiquilin-1	6	3	3	3	9.54	91.6	80.7	96.2	94.7	90.9	109.7	101.5	125.4	128	87.8	155.7	88.4	86.2	90.7	77.5	94.8	100.4
P56539	CAV3	Caveolin-3	26	3	5	2	11.36	122	93.7	133	118.9	131.3	115.4	161.7	169.1	43.4	99	92.3	94.9	67.4	67.2	49.2	89	52.6
Q13564	NAE1	NEDD8-activating enzyme E1 regulatory subunit	9	4	4	4	10.64	102.4	101.3	106.2	99.2	93.2	90.7	100.3	106.3	132.5	121.8	105.7	103.8	95.8	88	81	80.6	91.2
Q96LW7	CARD19	Caspase recruitment domain-containing protein 19	19	5	5	5	13.53	103.6	73.9	95.9	102	110.1	125.9	110.7	115.3	77.3	112.1	100	93.5	106.8	90.1	95.4	82.8	104.5
Q9P2T1	GMPR2	GMP reductase 2	14	5	6	2	11.61	93.8	101.8	120.3	97.3	80.8	130.1	122.4	98.2	104.7	102	127.5	93.9	89.5	72.7	74	94.8	95.9
Q01130	SRSF2	Serine/arginine-rich splicing factor 2	18	4	4	4	8.55	107.8	131.1	103.1	85.5	93	123.1	125	102	99.4	97.9	104.5	91.2	120.4	83.6	74	80.5	77.8
Q99729	HNRNPAB	Heterogeneous nuclear ribonucleoprotein A/B	11	4	5	3	11.66	98.6	122.9	107.5	79.7	81.5	156.9	159.8	126.5	118.9	97.1	84.7	89.9	107.7	63.2	54.4	71.1	79.6
Q9BV57	ADI1	1,2-dihydroxy-3-keto-5-methylthiopentene dioxygenase	32	5	5	5	8.42	108.6	90.5	145	97.4	80.1	205.9	140.8	93.7	128.2	74.9	97.9	84.4	72.6	56.3	58.7	71.8	93.3
O75438	NDUFB1	NADH dehydrogenase [ubiquinone] 1 beta subcomplex subunit 1	34	2	5	2	14.43	97.7	101.7	89.1	117.7	167.8	63.5	88.5	106	48.3	112.2	99.9	102.2	64	97.8	141.5	69.4	132.8
P54577	YARS1	Tyrosine--tRNA ligase, cytoplasmic	9	5	5	5	11.73	82.7	90.9	123.2	81.2	74.9	132.7	122	127.5	93.9	91.5	121.9	101.6	132.3	78.8	74.7	87	83.4
Q16647	PTGIS	Prostacyclin synthase	8	3	3	3	10.24	93.9	107.1	102.5	116.2	96	141.9	117.5	113	95.7	82.4	98.4	66.2	98.9	84.1	84.4	101	100.7
P28799	GRN	Progranulin	8	3	3	3	9.73	94.8	89.9	97.8	74.1	91.6	259.1	163.4	121.9	103.9	85	98.8	70.7	155.7	47.6	39	49.9	56.8
Q13057	COASY	Bifunctional coenzyme A synthase	7	4	7	4	12.55	80.9	99.3	104.4	102.1	99.9	87.8	102.2	111.3	121.4	105.9	104.2	109.8	93.5	97.5	94.1	86.7	99
Q99829	CPNE1	Copine-1	8	4	4	4	11.46	107.7	108.1	112.7	94.4	83.5	132.6	126.4	113.1	116	105.6	98.7	102	79	83.3	68.6	84.4	83.8
Q9BWS9	CHID1	Chitinase domain-containing protein 1	12	5	5	5	11.16	103.3	111.6	116.3	89.9	106.8	103.3	110.2	93.4	110.8	93.5	101.8	96.9	114.9	80.7	92.4	82.9	91.3
O43237	DYNC1LI2	Cytoplasmic dynein 1 light intermediate chain 2	11	3	3	2	7.97	99.2	115.9	112.7	93.1	87.7	117.3	127	123.7	93.7	101	88.1	79.6	155.8	68.6	81	65.6	90
Q9UID3	VPS51	Vacuolar protein sorting-associated protein 51 homolog	5	3	3	3	7.05	138.5	105.5	148.5	130.1	96.3	91.5	113.7	100.7	102.7	94.5	99.6	103.5	84.4	68.7	63.4	74.1	84.3
P05546	SERPIND1	Heparin cofactor 2	8	5	5	5	13.54	115.1	132	116.3	80.1	112.8	152.5	99	75.6	197.5	105	68.9	67.5	118.7	58.7	58.5	64.7	76.9
O14562	UBFD1	Ubiquitin domain-containing protein UBFD1	12	4	4	4	10.28	98.7	100.5	99	89.6	83.7	89.9	86.9	124.8	123.6	96	115.8	94.8	135.9	89.9	102.2	83.3	85.5
Q06210	GFPT1	Glutamine--fructose-6-phosphate aminotransferase [isomerizing] 1	7	4	5	4	5.63	90	71.2	124.9	80.7	70.8	175.7	138.5	109.6	81.4	100.4	133	69.9	229.3	52.9	46.1	61.8	63.7
Q7L523	RRAGA	Ras-related GTP-binding protein A	17	5	5	5	5.3	123.7	107.8	112.1	109.6	98.6	110	107.4	96.7	91.9	101.6	103.2	101.4	99.1	85.9	85.6	85	80.3
Q8WYQ3	CHCHD10	Coiled-coil-helix-coiled-coil-helix domain-containing protein 10, mitochondrial	16	1	2	1	8.89	98	75.9	94.5	98.1	132.6	97	99.7	120.3	76.9	91.3	75.9	112	122.5	97.2	107.1	70.5	130.3
Q9UMY4	SNX12	Sorting nexin-12	22	4	7	3	10.36	94.8	100	107.4	93.6	82.3	113.4	98.8	106.6	133.7	85.5	118.1	113.4	87.9	89.8	79.5	89.9	105.3
P14678	SNRPB	Small nuclear ribonucleoprotein-associated proteins B and B'	15	3	4	3	8.35	96.5	107.1	111.4	98.8	95.7	128	121	97.9	80.3	91.1	110.8	95.4	119.5	80.4	91.9	86.6	87.5
Q8WVJ2	NUDCD2	NudC domain-containing protein 2	24	3	3	3	10.01	83.2	88.5	98.9	83.7	89.8	110.7	99.7	108.4	153.9	98.1	124.6	107.7	87.1	97.1	77.2	105.4	85.9
P43307	SSR1	Translocon-associated protein subunit alpha	8	2	3	2	6.6	94.6	110.9	101.8	91.3	79.9	156.1	141.5	110.5	105.9	92.5	121.1	91.3	143.8	64	62.9	61.1	70.8
O00764	PDXK	Pyridoxal kinase	15	3	3	3	10.19	96	94.9	100	82.5	77.2	139	134.5	105.8	165.1	96.9	113.5	70.2	132	68.9	74.1	74.9	74.6
Q9Y5Y2	NUBP2	Cytosolic Fe-S cluster assembly factor NUBP2	15	3	5	3	11.73	86.9	92.1	79.1	96.5	89.7	95.7	97.8	123.7	121.2	105	172	94.4	92.8	80.4	75.4	92.4	104.9
Q03591	CFHR1	Complement factor H-related protein 1	10	3	4	1	9.67	92.6	106.9	93.8	77.3	113.6	122.6	117.4	99.1	142.4	111.1	96.1	86.6	113.4	83.2	87.3	76	80.8
Q9Y6Y8	SEC23IP	SEC23-interacting protein	6	4	4	4	10.45	92.6	89.3	98.9	94.5	65	162.3	129.4	115.2	94.1	114.4	130	84.9	141.7	78.1	57.9	67.4	84.3
O43301	HSPA12A	Heat shock 70 kDa protein 12A	9	4	6	4	8.5	79.3	89.7	96.1	85	79.7	87.6	110.1	110.4	173.8	94.1	129.4	64.6	118.9	92.8	93	102.2	93.2
Q99471	PFDN5	Prefoldin subunit 5	17	2	4	2	9.54	88.2	85.5	103.4	83.3	102.2	136.5	124.9	137.6	128.2	93.8	102.1	109.5	73.2	89.9	61.6	88.3	91.8
O60706	ABCC9	ATP-binding cassette sub-family C member 9	4	3	3	3	9.79	97.3	90.5	106.5	86.7	92.3	74.1	104.4	96.6	97	107.7	124.8	114.8	105.2	97	82.7	103.1	119.2
Q96P70	IPO9	Importin-9	4	2	3	2	7.1	93.3	112.4	106.2	88.7	96.8	130.3	101.8	126.9	127.2	100.5	116.3	83.4	107	77.6	86.8	66.9	77.8
P01780	IGHV3-7	Immunoglobulin heavy variable 3-7	17	2	5	1	15.4	108.9	145.7	70.2	54.2	81.6	87.8	86.1	122.6	251.2	104.8	137.1	50.3	249	31.3	43.6	34.7	40.9
Q15848	ADIPOQ	Adiponectin	12	2	2	2	7.43	80	90.8	138.6	76	125.6	128.1	103	157.2	73	116	142.4	90.5	88.7	73.6	85.7	72.5	58.3
O43464	HTRA2	Serine protease HTRA2, mitochondrial	7	2	2	2	8.31	107.5	107.8	112.8	82.2	102.5	106.7	127.7	120	81.3	107	117.2	78.2	118	76.2	82.3	79	93.6
P84095	RHOG	Rho-related GTP-binding protein RhoG	20	3	3	2	9.69	108.8	129.1	114.3	93	89.7	145.3	131	108.3	123.7	96.2	80.3	91	126.2	60.8	63.6	65.9	72.6
O95197	RTN3	Reticulon-3	2	3	4	3	11.38	85.2	95	105.2	68.2	72.6	238.4	203	119.2	61.6	103.5	88.4	66.8	184.1	52.5	48.7	57.3	50.2
A0A0B4J1X5	IGHV3-74	Immunoglobulin heavy variable 3-74	25	3	5	1	14.23	93.4	160.7	76.7	56.2	89.8	83.7	93.7	107.2	216.2	93.7	108.5	48.2	301.9	37.2	44.2	40.8	47.8
Q9Y5S9	RBM8A	RNA-binding protein 8A	11	2	3	2	9.11	94	110.9	103.9	84	91.1	137.6	139.5	106.5	112.9	104.2	144.7	83	111.5	60.1	65.8	73.8	76.4
P20591	MX1	Interferon-induced GTP-binding protein Mx1	7	4	4	4	8.39	56.2	67.7	56.6	69.5	56.8	67.1	79.8	70.5	87.6	75.3	115.7	64	632.9	44	40	58	58.5
O43719	HTATSF1	HIV Tat-specific factor 1	5	5	5	5	9.68	91.4	96.5	118.1	86.1	95.3	120	126.9	116.3	114.2	117.5	122.2	105.1	94	61.6	75.7	78.4	80.8
Q15111	PLCL1	Inactive phospholipase C-like protein 1	4	4	11	3	21.47	93	75.6	107.9	103.8	101.3	71.9	112.4	121.9	132.2	110	106.3	107.3	94.3	86.9	70.2	85.9	118.8
A8MZF0	PRR33	Proline-rich protein 33	12	4	5	4	8.05	67	87.1	62.1	93.1	102.2	70.9	87.9	86.5	82.6	146.7	84.7	156.7	93.6	136.2	110.3	116.8	115.2
P49593	PPM1F	Protein phosphatase 1F	9	4	4	4	10.14	91	105.8	110.8	99.9	93.3	111.1	115.8	103.6	118.8	103.4	108.1	90	102.8	80.7	84.9	84.7	95.2
Q14165	MLEC	Malectin	13	4	4	4	11.72	70.8	78.1	96.7	82.8	93.5	90.2	106.4	116.7	119.4	99.3	131	126.1	108.4	95.1	80.5	90.6	114.6
Q9BTE6	AARSD1	Alanyl-tRNA editing protein Aarsd1	7	3	4	3	11.32	97.4	88.2	122.9	94.5	80.2	92.5	106.2	120.3	112.5	100.8	109.4	128	82.7	82	74.7	102.3	105.4
O15145	ARPC3	Actin-related protein 2/3 complex subunit 3	25	5	6	5	13.45	84.9	99.4	96.2	85.8	75.4	177.5	176.1	130.6	86.3	113.1	133.8	83.3	126	58.2	52.5	60.7	60.2
P30405	PPIF	Peptidyl-prolyl cis-trans isomerase F, mitochondrial	20	6	9	6	17.76	103.1	101.3	77.6	108.2	129.4	59.6	89.2	103	93.4	90.4	118.8	73.9	101.1	79.8	166.4	70.7	133.9
P01619	IGKV3-20	Immunoglobulin kappa variable 3-20	28	3	6	1	13.25	78.8	140.8	148.9	41.5	79.4	69.8	81.6	88.8	221.7	89	114.1	51.6	307.3	42.2	48.9	46	49.6
P98179	RBM3	RNA-binding protein 3	20	3	4	3	9.41	73.6	76.3	106	95.9	84.2	265.2	216.8	71.3	75.5	90.9	74.1	102.8	68.7	57.4	71.5	86.1	83.5
Q99766	DMAC2L	ATP synthase subunit s, mitochondrial	16	3	3	3	7.88	111.5	95.7	86.9	120.2	115.3	109.7	104.5	110.6	63.5	90.1	92.3	105.3	97.3	85.9	103.6	90.2	117.4
A0A0C4DH25	IGKV3D-20	Immunoglobulin kappa variable 3D-20	28	3	5	1	13.24	98.1	121.9	133.5	53.3	80.7	74.7	88.1	93.1	199.4	92.3	98.5	53.2	312.1	45.9	51.7	49.3	54.4
P17812	CTPS1	CTP synthase 1	9	4	5	3	10.53	99.6	105.1	103.4	93.5	89.7	110	119.9	102.4	119.3	103	127.8	88.1	93.9	88.6	76.4	85	94.6
Q9UIQ6	LNPEP	Leucyl-cystinyl aminopeptidase	3	3	5	3	11.63	90.5	85.8	106	80	83.7	144	129.7	119.1	89.8	112.7	129.9	99.5	118.6	72.4	78.9	78.7	80.6
Q8TEA8	DTD1	D-aminoacyl-tRNA deacylase 1	15	4	4	4	10.9	91.2	89.3	98.3	86	104.3	103.5	113.6	115	129.8	99.1	131.8	110.8	112.3	75.7	76.2	72.8	90.3
Q8IYU8	MICU2	Calcium uptake protein 2, mitochondrial	9	3	3	3	8.74	135.1	119.8	137.7	118.5	117.4	109.6	124.2	109.3	81.4	90.4	104.2	77.3	96.9	53.8	83.2	59.8	81.5
P56181	NDUFV3	NADH dehydrogenase [ubiquinone] flavoprotein 3, mitochondrial	29	3	5	3	12.63	78.9	108.4	65.6	54.7	190.7	88.2	90.4	113.4	70	65.6	133.2	89.9	79.1	102.2	118.2	83.1	168.4
Q5SV97	PERM1	PGC-1 and ERR-induced regulator in muscle protein 1	7	4	4	4	6.42	79.2	114.9	80.1	87.5	126.9	80.6	96.4	106.1	135.4	100.1	98.8	118.4	100.7	80.9	104.3	79.7	110.1
Q92597	NDRG1	Protein NDRG1	11	3	3	3	9.01	91.5	108.6	94.3	80.4	82.4	125.3	125.7	114	183	104.2	124.4	89.3	85.6	76.4	71.3	68.6	74.9
O15511	ARPC5	Actin-related protein 2/3 complex subunit 5	44	3	3	3	8.74	104.6	102	92.6	102.8	81.3	108.8	119.5	112	79.6	123.3	141.4	137.3	80.9	70.9	76.7	77.1	89.3
Q9BXS5	AP1M1	AP-1 complex subunit mu-1	8	3	4	3	8.59	100.8	100.9	106.2	90.1	82.3	108.3	113.7	111.7	135	102.1	120.3	88.6	110.2	76.3	76.4	80.7	96.5
O14949	UQCRQ	Cytochrome b-c1 complex subunit 8	30	3	5	3	12.65	105.9	106.5	91.9	108.1	144.2	60.9	89.2	108.7	56.5	102.2	94.2	99.7	66.1	99.9	147.4	82.2	136.4
Q9NQP4	PFDN4	Prefoldin subunit 4	22	3	4	3	10.43	82.6	78.7	86	75.7	103.4	121.7	125	129.6	125.2	105.5	106.4	126.1	78.2	88.8	62.3	101.9	102.7
Q5TEC6	H3-2	Histone HIST2H3PS2	24	4	17	1	38.5	108.4	154.7	99.7	90.9	87.6	174.4	176	72.6	119.7	62.4	72.8	96.3	123.2	53.7	67.1	84.9	55.7
P14406	COX7A2	Cytochrome c oxidase subunit 7A2, mitochondrial	35	3	5	3	9.91	121.5	153.4	106.8	112.6	177.3	108.4	140.4	131.8	36	85.2	62	60.4	60.6	87.6	131.7	45.3	79.1
Q9Y2S6	TMA7	Translation machinery-associated protein 7	44	4	5	4	10.91	56.6	79.3	55.2	76.6	103.7	71.9	83.9	111.3	158.5	95.7	213	123.1	56.9	106.7	84.5	114.3	109
Q9UQ16	DNM3	Dynamin-3	5	3	3	2	8.63	92.3	73.3	103.2	98.7	99.8	80.2	93.1	96	92.3	76.2	94.4	92.4	119.3	143	135.6	132.1	78
Q8WUY1	THEM6	Protein THEM6	16	3	4	3	12.31	101	89.8	103.9	110.4	97.6	78.2	90.1	104.5	80.4	97.5	124.7	107.9	98.3	101.5	100.7	105	108.5
P08311	CTSG	Cathepsin G	14	3	4	3	15.13	129.9	158.8	192.4	97.8	71.1	196.9	154	97.7	98.9	96.8	53.8	79.7	71.3	37.7	42	65.1	56.2
Q96CN7	ISOC1	Isochorismatase domain-containing protein 1	8	2	3	2	9.47	87.8	105.7	101.3	98.5	103.8	88.9	114.4	110.5	177.6	122	97	80.9	98.5	62.2	91.5	84.2	75.4
P11413	G6PD	Glucose-6-phosphate 1-dehydrogenase	9	4	4	4	8.1	101.7	145.2	131.6	77.6	76.7	160.3	169.6	124.4	126.8	69.5	116.6	72.5	113.9	60.2	47.3	44.7	61.5
Q9H3N1	TMX1	Thioredoxin-related transmembrane protein 1	13	3	3	3	7.15	102	95	112.4	94.7	91.8	124.9	127.6	105.1	85.2	95.3	100	96.9	141.8	76.5	83.3	87.3	80.4
O60832	DKC1	H/ACA ribonucleoprotein complex subunit DKC1	7	3	4	3	6.6	83.3	119.2	127.6	85.6	91.1	155.4	153	113.9	99.1	93.1	110	79.6	124.2	60.4	61.5	70.2	72.9
Q8WXI3	ASB10	Ankyrin repeat and SOCS box protein 10	9	4	4	4	12.39	176.9	123.9	263.5	137.1	138.5	67.9	136.3	68.8	101.9	68.5	96.4	63.5	44.4	52.4	49.6	46.1	64.1
Q92506	HSD17B8	(3R)-3-hydroxyacyl-CoA dehydrogenase	12	3	5	3	9.38	79.9	102.2	107.7	102.6	112.7	86.6	137.6	103.3	72	120.8	131.5	60.1	94.7	59.6	97.1	80.3	151.4
Q9NP97	DYNLRB1	Dynein light chain roadblock-type 1	29	2	2	2	6.25	101.2	92.5	130.9	102.8	77.5	135	121.6	140	94.1	106.9	127.5	88.1	99.5	68.5	64.2	73.8	75.8
Q9BVC6	TMEM109	Transmembrane protein 109	9	2	4	2	13.55	90.6	75	87.1	96	87.9	80.9	97.2	110.4	75.4	124.2	161.8	110.9	96.8	102.2	70.4	130.9	102.2
Q01813	PFKP	ATP-dependent 6-phosphofructokinase, platelet type	7	6	8	1	16.67	99.8	114.3	91.1	95.6	106.4	75.4	124.5	100.9	118.9	123.1	128.8	82.7	91.1	101.1	78	86.2	82.1
P53384	NUBP1	Cytosolic Fe-S cluster assembly factor NUBP1	12	3	3	3	6.14	88.5	98.2	98	100.2	102.2	93.4	103	112	142.1	106.9	123.3	88.3	113.4	82.8	73.4	82.3	92
Q969P5	FBXO32	F-box only protein 32	9	3	3	3	8.84	234	149.6	180.1	202.7	100.1	58.8	89.1	70.5	62.9	71.9	72.9	87.7	55.5	66.9	59.6	66.9	70.8
P08651	NFIC	Nuclear factor 1 C-type	7	3	4	2	4.74	92.7	107.9	115.6	97.6	82	123.9	135.5	110.2	108	86.8	140.2	103.5	94.4	74	66.7	85.4	75.5
Q96JB5	CDK5RAP3	CDK5 regulatory subunit-associated protein 3	7	4	4	4	8.18	97.5	92.2	118.4	82.6	90.3	142.7	137.5	125.1	85.6	109.9	144.4	106.7	104.9	54.9	70.9	61.6	74.8
P51668	UBE2D1	Ubiquitin-conjugating enzyme E2 D1	16	3	5	3	13.33	114.5	97.3	98.6	95.8	105.4	75.6	77.9	87	126.3	99.9	88.1	111.3	91.3	114.2	112.5	105.2	99.1
Q99943	AGPAT1	1-acyl-sn-glycerol-3-phosphate acyltransferase alpha	12	3	3	3	7.08	88.8	101.2	96.4	92.5	95.7	107.1	112.2	112.7	91.6	118.2	150.6	92	124.3	76.3	77.3	83.4	79.6
Q9H8Y8	GORASP2	Golgi reassembly-stacking protein 2	8	2	2	2	9.51	78.9	85.3	85.9	84.1	70.9	123.1	104.4	100.8	141.7	98.6	108.3	132.3	90.9	105	81.5	105	103.5
P01624	IGKV3-15	Immunoglobulin kappa variable 3-15	32	3	3	3	7.16	98.5	127	105.3	51.2	80	74	65.4	77.3	223.3	95.5	103.9	44.2	356.5	46.9	51.3	43.9	55.7
Q15843	NEDD8	NEDD8	36	4	6	4	9.99	81.5	79.7	90.9	82.9	76.9	106.1	96.2	116.6	153.1	100.7	230.6	84.6	82	72.2	69	82.7	94.5
O95571	ETHE1	Persulfide dioxygenase ETHE1, mitochondrial	14	3	3	3	8.54	108.6	101.3	108.9	99.2	111.8	133.5	104.3	93.6	119.9	97.5	98.7	89.2	126.7	73.9	87.8	59.4	85.5
P50148	GNAQ	Guanine nucleotide-binding protein G(q) subunit alpha	10	3	4	2	9.83	97.9	116.4	111.7	91.7	89.5	147.6	156.4	117.7	89.2	110.8	108.8	85.2	102.6	66.8	69.7	67.9	70.2
P49721	PSMB2	Proteasome subunit beta type-2	11	2	3	2	9.71	125.5	109.5	125.8	98.4	101.6	100.3	97.9	111.5	77	103.9	83.4	104.4	100.8	88.4	93.2	96.1	82.4
Q9UNF0	PACSIN2	Protein kinase C and casein kinase substrate in neurons protein 2	9	5	6	5	12.76	95.8	104.9	115	96.6	81.8	148.9	130.6	124.2	94.5	107.3	133.9	84.5	101.2	62.9	62.9	76	79.2
P42574	CASP3	Caspase-3	11	2	3	2	7.89	79.8	84.9	101.3	70.9	51.3	250.8	150.1	93.2	116.5	107.4	179.3	56.7	122.9	53.4	44.2	60.2	77.1
P35268	RPL22	60S ribosomal protein L22	19	2	3	2	12.65	108.9	112.1	120.8	98.3	89.8	139.3	124.3	106.7	70.2	88.7	108.2	88.7	121.6	76.4	82	85.4	78.7
O43765	SGTA	Small glutamine-rich tetratricopeptide repeat-containing protein alpha	11	3	3	3	8.73	74.9	88.4	90.9	78	94.6	100.5	110.4	113.9	126.7	121.2	132	102.2	98.8	94.1	81.9	91.2	100.4
Q53FA7	TP53I3	Quinone oxidoreductase PIG3	10	3	3	3	7.19	110.2	122.6	109.9	82.9	59.7	321.7	197.8	99	75.7	75.7	158.2	59	77.3	27.3	24.9	59.7	38.6
P26368	U2AF2	Splicing factor U2AF 65 kDa subunit	10	3	3	3	9.31	81.4	130.9	110.3	76.8	92.2	114.1	145.5	101.6	88	163.6	89.7	90.9	107.6	65	79.2	66.2	96.8
Q14714	SSPN	Sarcospan	14	3	3	3	4.6	93.7	85.8	88.3	93.2	99.8	85.3	97.3	105.8	100.8	98.6	150.8	115.3	109	88.5	84.6	103.2	100.1
P82664	MRPS10	28S ribosomal protein S10, mitochondrial	16	2	3	2	9.12	114.1	123.9	130.4	107.4	100.4	102.2	122.6	118.1	81.4	98.5	120.3	68.2	96.4	67.8	80.9	67.2	100
P51116	FXR2	Fragile X mental retardation syndrome-related protein 2	7	5	7	3	13.84	88.8	94.5	81.4	98.9	98	105.9	105.3	105.2	104.4	109.5	120.7	94.3	115.3	98.2	93.9	89.6	96.2
P46776	RPL27A	60S ribosomal protein L27a	34	5	5	5	10.2	109.7	149.3	89.9	98	99.4	148.8	158.5	91	55.5	88.5	74.2	100.7	121.2	80.4	85.7	78.8	70.3
Q8IXM3	MRPL41	39S ribosomal protein L41, mitochondrial	35	2	3	2	6.18	109.7	113.2	129	88.3	114.9	115	103.8	112.6	80.2	81.9	116.8	93.8	108.3	65.7	101.1	66.4	99.3
Q8TAE8	GADD45GIP1	Growth arrest and DNA damage-inducible proteins-interacting protein 1	21	3	3	3	8.46	108.2	97.4	106.8	103.4	103.6	87.7	106.5	115.1	85.7	109.1	120.6	111	84.7	83.8	104.6	78.5	93.5
Q05086	UBE3A	Ubiquitin-protein ligase E3A	5	4	5	4	5.32	88.3	98.5	102	83.6	96.7	107.5	114.1	109.2	106.9	116.5	111.6	119.7	95	74.5	90.4	96.8	88.7
Q0D2I5	IFFO1	Non-homologous end joining factor IFFO1	9	4	4	4	6.05	190.2	179.6	221.7	144.8	63	109.5	122.8	94	153.1	50.2	93.1	51.7	54	40	42.7	43.7	45.8
P49841	GSK3B	Glycogen synthase kinase-3 beta	11	3	3	1	9.33	73.1	104.9	80.4	101.8	78.1	99.2	93.5	89	147.1	103	157	100.3	100	82.6	88.4	93	108.6
Q96A35	MRPL24	39S ribosomal protein L24, mitochondrial	19	3	3	3	8.51	152.8	132.2	185.1	126.3	102.2	95.5	104	96.5	76.9	79.9	94.4	77.6	81.8	70	87.2	65.8	71.8
Q9NVH6	TMLHE	Trimethyllysine dioxygenase, mitochondrial	8	3	4	3	11.38	114	114.9	115.1	102.8	130.8	132.7	138.3	92.7	85	106.8	87.1	94.4	88.4	46.7	101	81.5	67.7
Q6P1A2	LPCAT3	Lysophospholipid acyltransferase 5	9	3	3	3	9.63	87.4	104.6	138.6	110.4	98.8	79.7	86.6	151.7	76.4	110.2	123.7	80.4	130.9	63.9	86.8	77.7	92.2
Q9UJ68	MSRA	Mitochondrial peptide methionine sulfoxide reductase	15	3	3	3	10.03	98.1	90.8	107.6	88	84.8	113	117.6	114.4	132.3	114.3	116.4	95.6	95.2	77.7	73.5	82.6	98.4
Q6P1X6	C8orf82	UPF0598 protein C8orf82	16	3	5	3	13.68	137.4	115.1	144.4	104.9	102.6	125.2	127.7	102.1	75	101.6	98.7	77	100.6	63.8	85.2	65.1	73.5
Q9UKG1	APPL1	DCC-interacting protein 13-alpha	5	3	3	3	9.19	109.3	109.5	149.6	112	88.7	116	121.8	109.3	72.7	99.9	87.7	94	80.9	88.1	80	86.6	93.9
P42345	MTOR	Serine/threonine-protein kinase mTOR	2	4	4	4	5.83	93.4	139.6	93.2	103.8	108	86.8	106.9	84.8	117.5	99.9	116.9	80.6	101.1	73.4	103.9	94.8	95.3
Q9UIC8	LCMT1	Leucine carboxyl methyltransferase 1	8	3	4	3	8.47	113.7	94.9	114.5	97.2	79.6	106.9	112.3	101.5	141.4	101.1	122	91.1	101.6	74.5	81.3	84.6	81.8
P02461	COL3A1	Collagen alpha-1(III) chain	4	4	6	4	12.34	57.5	242.5	51.8	47	69.7	83.7	385.9	46.4	77.3	53.8	100.3	56.6	88.4	78.6	64.5	70.9	125.2
[truncated: 1,593 more rows]

## Sheet: Supplementary Table 3
Supplementary Table 3 Proteins for subsequent analyses
Accession	Gene Name	Protein	Coverage [%]	# Peptides	# PSMs	# Unique Peptides	Score Sequest HT: Sequest HT	DES-1	DES-2	DES-3	DES-4	DES-5	DES-6	DES-7	TTN-1	TTN-2	TTN-3	TTN-4	TTN-5	Ctrl-1	Ctrl-2	Ctrl-3	Ctrl-4	Ctrl-5
Q8WZ42	TTN	Titin	70	2222	8116	2218	24135.2	109.6	107.6	98.9	120.8	120.1	88.2	75.3	74	59.4	49.8	88.4	57	104.3	142.4	140.2	136.7	127.3
P20929	NEB	Nebulin	81	538	1871	536	5361.96	91.2	90.5	81	101.7	102.8	72.7	80.3	99.4	58.1	119.3	90.1	127.3	94.9	125.2	124.8	122.6	118.1
Q9UKX2	MYH2	Myosin-2	77	230	4709	50	13955.5	123.9	67.8	91.7	92.7	87.5	86.5	73.4	116.3	92.3	114	110.8	146.1	88	104.2	100.3	116.8	87.8
P12883	MYH7	Myosin-7	73	219	3590	79	10287.1	69.6	149.5	105.9	139.4	134.7	59.9	125.1	67.7	39.9	148.8	69.2	65.4	105.4	85.6	146.2	62.7	125
P12882	MYH1	Myosin-1	75	220	4221	43	11999.9	64.8	76.7	60.6	88.7	52	27.7	33.5	67.7	26.4	21.5	34	268.4	42.1	289.4	115.9	249.7	180.9
P13533	MYH6	Myosin-6	48	141	2480	5	6874.57	93.8	118.3	105.6	116.2	100.9	91.7	111.6	97.1	79.2	134.7	113.9	75	103.3	72.6	102.6	73.4	110.1
Q15149	PLEC	Plectin	61	281	665	279	2112.77	96.3	91.3	108	99.1	90.2	125.9	113.4	112.3	69.8	136.7	104	100.9	125.7	81.6	80.3	80.9	83.8
Q9Y623	MYH4	Myosin-4	53	144	2719	8	7586.23	74	72.5	60	87.8	55	35.8	37.2	80	37.7	36.6	45.6	253.7	45.2	264.9	115.3	235.4	163.2
P13535	MYH8	Myosin-8	67	169	2301	32	6127.66	83.1	122.6	154.4	91.7	50.5	402.1	196.8	76.7	44.9	121.5	70.2	49.1	60.7	42.4	49	40.7	43.4
Q14315	FLNC	Filamin-C	73	179	760	158	2398.92	96.9	100.5	102.7	102.3	83.4	134.4	120.3	93.6	75.2	109.9	113.2	89.4	131.4	86.3	95.8	79.1	85.5
Q5VST9	OBSCN	Obscurin	43	257	486	256	1593.2	94.2	107.8	124	100.7	92.7	170.6	76.8	120	55.3	94.5	108.1	98.5	110.5	79.2	91.7	91.1	84.2
P11055	MYH3	Myosin-3	66	158	1924	64	4952.52	71.9	93.8	95.5	66.4	38.3	440	271.2	86.7	43	113.2	89.6	50.2	87.3	38.7	38.1	35	41.1
Q09666	AHNAK	Neuroblast differentiation-associated protein AHNAK	65	214	363	212	947.9	96.7	101.5	102.8	80.7	93.2	192.6	169.4	124.4	101.6	115.5	117.7	84.8	85.4	53.8	53.9	64.3	61.6
P54296	MYOM2	Myomesin-2	77	107	515	107	1541.03	99.4	84.8	90.8	101.5	103.8	55.4	67.3	89.4	78.1	116	99.8	137.8	83.6	132.8	125	121	113.6
P52179	MYOM1	Myomesin-1	71	119	419	119	1242.56	103	103.1	96.1	111.8	109.1	65	82.1	100.7	62	111.7	100.9	114.1	94.5	112.9	122.6	102.1	108.5
P21817	RYR1	Ryanodine receptor 1	40	168	296	168	902.27	95.8	84.6	96.3	102.6	96.4	67.7	87.5	94.3	75	91.2	91.4	120	115	130.4	110.6	124.4	116.9
P11532	DMD	Dystrophin	54	179	299	176	906.5	102.6	83.8	111.7	104.5	104	101.7	100.3	126.4	80.6	100.8	112.9	112.8	111	85	83.7	94.4	83.9
Q00872	MYBPC1	Myosin-binding protein C, slow-type	78	94	675	93	1841.4	97.9	98.2	92.4	104.1	112.8	73.7	84.8	95.6	67.5	119.8	88.3	120.9	95	105.4	130.8	105.3	107.5
P35609	ACTN2	Alpha-actinin-2	80	72	883	48	2470.06	101.2	100.4	88.8	107	111.7	75.5	90.1	93.1	74.3	117.1	96.6	139.1	87.1	92.4	126.1	96.5	102.9
Q9UKX3	MYH13	Myosin-13	27	72	1268	5	3038.68	84.4	84.8	86.2	83.3	88.1	80.3	91.5	112.5	110.1	93	137	145.4	82	98.3	81.3	131.2	110.7
A4UGR9	XIRP2	Xin actin-binding repeat-containing protein 2	55	158	261	158	741.69	96.2	59.1	160	93.8	49.8	134	169.4	268	24.4	53.8	280.6	30.8	174.8	24.3	24.9	25.7	30.3
P12111	COL6A3	Collagen alpha-3(VI) chain	42	114	280	114	855.2	45.4	173.6	44	44.3	98.1	318.4	373.4	38.8	36.6	56.3	49	36.2	152.3	45.9	57.1	71.1	59.5
P02768	ALB	Albumin	85	61	732	61	2104.94	118.6	166.2	99.4	99	92.9	81.6	80	84.4	280.2	95.9	84.4	66.1	118.1	51.6	59.5	66	56.1
O14983	ATP2A1	Sarcoplasmic/endoplasmic reticulum calcium ATPase 1	58	62	526	41	1649.56	107.3	69.7	107.1	106.3	97.5	55.4	65.2	110.1	70.9	102.3	97.7	157	87.3	127.9	99.4	137	101.7
P16615	ATP2A2	Sarcoplasmic/endoplasmic reticulum calcium ATPase 2	54	58	446	37	1347.31	69.7	119.9	106.7	133.1	160.6	45.5	99.6	81.5	44.2	160.1	77.7	68.9	101.2	91.7	143.6	63.1	132.8
P11217	PYGM	Glycogen phosphorylase, muscle form	75	73	452	57	1301.41	94.9	67.7	79.1	135.1	94.3	36.6	60.5	95.7	81.7	96.3	98.6	135.3	79.1	165.5	120.2	123.4	136
P35573	AGL	Glycogen debranching enzyme	68	93	247	93	713.86	110.4	84.9	110.3	120.1	81	56.4	69.7	97.2	72.8	102.9	94.1	137.3	73.6	129.9	106.9	128.6	123.9
Q08043	ACTN3	Alpha-actinin-3	74	59	312	42	911.74	14.1	15.1	14.9	14.4	58.7	13.6	38.3	145.7	52.4	199.3	99.1	21.2	86.3	400.1	11.7	294.9	220.1
Q5VTT5	MYOM3	Myomesin-3	62	75	202	75	670.26	126.9	114.9	109.6	125.7	97.6	92.9	101.7	110.5	61.5	127.5	89.9	107.3	89.8	69.5	109.8	77.7	87.2
P68133	ACTA1	Actin, alpha skeletal muscle	76	30	2138	2	5843.85	101	101.3	93.4	92.6	113.7	65.8	72.5	105.7	80.1	117	99.1	141.5	103.7	48.4	115.2	124.2	124.7
Q14324	MYBPC2	Myosin-binding protein C, fast-type	67	76	252	75	740.9	122.4	60	83.4	114.5	49.2	54.1	62.4	105.7	47.5	93.6	85.2	192.4	59.5	207.1	74.2	178.3	110.5
Q86VF7	NRAP	Nebulin-related-anchoring protein	66	114	185	112	545.99	87.8	95.7	128	80.7	68.3	150.7	153	217.5	36	83.6	208.8	48.1	143.5	40.8	45.9	55.7	55.7
P98160	HSPG2	Basement membrane-specific heparan sulfate proteoglycan core protein	32	96	165	96	509.25	67	133.9	75.8	83.8	98.4	104	188.7	83.2	76.9	71.8	100.7	89.7	117	81.1	105.4	117.7	104.8
O75923	DYSF	Dysferlin	53	90	176	87	529.61	111.8	86.6	153.1	97.7	71.4	213.2	131.6	114.5	52.9	108.7	102.8	85.8	105.7	63.5	59.5	77.4	63.6
Q14204	DYNC1H1	Cytoplasmic dynein 1 heavy chain 1	29	119	160	119	445.18	104.2	112.6	131.5	101.4	88.2	117.3	126.3	124.8	71.4	83.7	108.3	78.2	130	77.5	75.8	84.2	84.8
P68032	ACTC1	Actin, alpha cardiac muscle 1	76	30	1889	2	5008.91	90.2	85.9	90.2	94.5	106.2	92.8	92.8	108.8	74.7	122.3	114.3	136	100.8	46.3	103.6	118.4	122.3
P14618	PKM	Pyruvate kinase PKM	87	49	393	49	1154.23	87.2	60	80.6	97.4	83.2	53.6	63.9	101	152.2	111	121	148.1	65.8	130.9	97.5	115.4	131
P04406	GAPDH	Glyceraldehyde-3-phosphate dehydrogenase	84	28	1028	28	3262.84	83.5	65.7	85.7	89.2	74.9	50	67.1	90.7	189	104.9	113.7	134.9	78.9	128.2	81.5	133	129
P11277	SPTB	Spectrin beta chain, erythrocytic	53	103	161	95	480.73	108.7	99.5	118.8	95.4	109.3	115.9	98	113.4	121	107.9	106.3	91.7	120.9	67.9	75.3	72.5	77.6
Q13813	SPTAN1	Spectrin alpha chain, non-erythrocytic 1	45	96	134	96	386.85	102.4	109.6	120.6	85.8	79.1	170.4	171.4	138.1	95	110.7	112	79.9	92.9	55	54.8	66	56.7
Q702N8	XIRP1	Xin actin-binding repeat-containing protein 1	54	74	132	74	428.73	90.6	105.2	103.5	98.9	79.5	215.9	187.6	93.9	57	97.7	106.7	70.7	174.3	53	59.6	47.9	57.9
P06732	CKM	Creatine kinase M-type	79	40	964	38	2635.25	93.1	73.3	91.4	99.8	95	55.8	70.9	93.3	162.3	105.4	99	132.7	70.8	116.7	104.1	115.1	121.2
P08237	PFKM	ATP-dependent 6-phosphofructokinase, muscle type	63	41	220	36	719.87	104	72.2	85.7	106.2	91.7	65.1	75.1	102.4	99.1	99.8	88.3	152.9	83.4	134.2	90.3	143.2	106.6
P21333	FLNA	Filamin-A	44	87	150	69	441.33	81.2	90	93	77.8	85.5	251.3	233.6	101.6	68.3	105.1	92.8	70.1	115.1	58.9	66.7	54.1	54.8
P06576	ATP5F1B	ATP synthase subunit beta, mitochondrial	74	28	175	28	576.66	99.3	100.5	95.1	94.9	127.9	89.2	100.5	121.6	81.9	104.1	109.5	87.9	98.8	72	123.3	73.7	119.8
P17661	DES	Desmin	85	47	625	42	1830.68	160.6	115.9	272	126.6	122.4	133	161.2	105.8	45.3	69.6	95.1	50	68.6	39.1	45.2	44.6	45.2
P18206	VCL	Vinculin	64	66	143	66	400.48	97.5	91.5	97.2	99.8	79.7	170.5	146.8	98.9	100.3	114	107.5	87.4	101.9	79.9	68.5	78.9	79.8
P13929	ENO3	Beta-enolase	70	34	537	27	1530.9	91.8	61.1	79	90	79.8	44.2	53.6	101.8	168.4	88.2	112.6	145.9	69.5	140.6	107.3	138.9	127.2
P24043	LAMA2	Laminin subunit alpha-2	34	92	135	92	385.29	70	119	73.1	92.8	99.6	124	163.6	87.1	45.3	77.9	98.7	94	164.4	86.8	102.3	109.7	91.7
P06753	TPM3	Tropomyosin alpha-3 chain	88	48	466	22	1180.6	70.7	150.6	104.5	141.4	125.6	51.4	118.1	77.2	47.2	142.1	75	65.8	113	81	150.7	60.4	125.2
P00558	PGK1	Phosphoglycerate kinase 1	85	38	234	31	650.9	85.7	55.8	75.3	91.3	62.3	56.3	60	80.3	216.3	100.1	98.5	134.4	73.2	155.9	86.6	143.8	124.1
P35579	MYH9	Myosin-9	46	88	182	69	439.45	78.9	115	90.3	77	79.9	223.1	225.8	99.3	79.5	106.8	96.9	72.6	141.4	47.3	61.7	48.9	55.6
P11142	HSPA8	Heat shock cognate 71 kDa protein	69	45	173	30	526.07	115.6	111.3	119.6	108.3	89.4	110.7	111.4	110.7	82.3	103.6	105	91	103.3	86.3	84.7	84.1	82.8
Q99798	ACO2	Aconitate hydratase, mitochondrial	58	44	130	44	411.94	108	88.4	87.6	111.5	129	70.4	84.5	106.6	100.9	101.4	79.9	100.9	99.4	88.6	143.2	75	124.8
E9PAV3	NACA	Nascent polypeptide-associated complex subunit alpha, muscle-specific form	54	71	125	71	380.78	62.6	103.9	72.5	68	118.8	135.5	133	96.8	82.1	93.1	142.7	102.9	113.5	92.2	69.6	97.8	115
P05976	MYL1	Myosin light chain 1/3, skeletal muscle isoform	91	22	605	18	1808.45	92.9	50.4	72.2	71.8	81.3	93.8	73.2	114.5	116.6	108.7	123.3	168.5	75.7	134.3	81.4	139.1	102.3
P04075	ALDOA	Fructose-bisphosphate aldolase A	90	32	704	26	2301.52	90.5	67	85.2	97.6	81.8	48.9	65.1	103	156.3	103.7	116.9	142.1	77.7	120.9	89.4	125.9	128.1
O15061	SYNM	Synemin	49	65	137	65	400.55	134.3	111.2	164	121.6	89.8	65.6	99.5	97.9	83.9	111.4	97.9	101.1	78.5	80	84.6	97.5	81.2
P40939	HADHA	Trifunctional enzyme subunit alpha, mitochondrial	62	40	138	40	450.18	101.6	118.4	105.5	104.5	135.2	83.8	88.4	111.9	76	116.2	75.3	80.3	102	82.6	144.5	77.3	96.5
P48681	NES	Nestin	48	64	119	64	372.36	105.5	97.2	179.2	90.1	68.4	231.3	189.2	208	37.4	78.3	189.2	29.8	103.1	20.8	22.1	24.2	26
O75112	LDB3	LIM domain-binding protein 3	42	25	179	25	659.52	93.4	96	89.2	97.3	113.6	67.4	86.2	95.6	90.8	117.2	92.9	127.3	85.1	111.2	123.8	105.3	107.7
P09493	TPM1	Tropomyosin alpha-1 chain	88	49	489	20	1215.24	100	68.8	80.8	85.8	85.1	77.3	70.6	107.1	95.8	109.4	103.8	152	87.5	126.8	106	134.4	108.9
P08133	ANXA6	Annexin A6	73	49	134	49	413.07	109.4	83.7	114.1	108.5	89	78.7	93.3	113.7	101.6	124.8	114	113.4	90	91.6	83	101.9	89.2
Q9UMS6	SYNPO2	Synaptopodin-2	55	47	123	47	376.01	73.9	95.3	78.9	81.6	104.7	174.1	130.5	88.6	69.2	120.4	99.2	90.3	148.5	85.8	96	84.1	79.1
P60709	ACTB	Actin, cytoplasmic 1	59	26	882	6	1981.64	109.6	126.3	108.6	98.7	86	161.7	149.1	107.8	134.4	103.4	137.1	109.8	88.9	32.9	48.9	45.8	51.1
P01024	C3	Complement C3	51	75	125	75	339.67	141.5	144.7	132.1	75.2	92.2	132.5	80.9	82.9	238.8	94.3	68.4	61.2	118.5	59.8	53.6	59.8	63.7
Q96Q06	PLIN4	Perilipin-4	61	52	89	52	300.82	101.7	86.9	91.5	118.2	135	59.7	82.9	113.6	131.5	106.2	88.4	102.7	93.1	103.2	101.4	81.7	102.5
P02787	TF	Serotransferrin	71	53	130	53	373.47	117.6	159.9	125.6	97.1	95.4	108.8	83.5	77.2	249.3	84.4	70.6	59.8	144.3	46.9	60.6	61.3	57.8
P07951	TPM2	Tropomyosin beta chain	89	50	485	24	1138.6	96.6	90.4	88.4	100.7	93.8	68.7	80	99.9	91.4	112.8	92.9	134.3	99.8	112.6	117.1	112.9	107.6
Q9Y490	TLN1	Talin-1	35	70	90	57	276.51	89.8	103.8	104.6	89.4	84	179.6	170.8	116.5	105.7	104.8	108.5	84.9	98.3	59.1	65	65.9	69
P04264	KRT1	Keratin, type II cytoskeletal 1	58	43	112	38	347.51	129.8	149.1	81.5	113.1	58.3	98.2	113.1	118.8	155	80.9	66.9	108.7	102.9	92.1	90	79.2	62.5
P12814	ACTN1	Alpha-actinin-1	46	40	274	17	773.29	103.1	109.1	104.4	115	94.9	141.8	121.8	88.6	51.3	105.9	75	111.4	109.1	86.6	130.5	79.5	72.2
P02545	LMNA	Prelamin-A/C	64	43	117	42	363.93	107.4	112.8	117	91.9	86.5	176.1	168.2	107.3	92.2	99.8	107.2	87.3	104	53.1	60.3	66.7	62.2
P54652	HSPA2	Heat shock-related 70 kDa protein 2	65	41	126	26	394.87	91.6	72.3	92.7	105.4	83.2	76.7	88.1	133	139	121.5	89.3	97.2	96	119.6	87.9	103.4	103.1
O60662	KLHL41	Kelch-like protein 41	56	40	211	40	530.65	97.4	91.5	110.9	99.2	78.1	110.9	109.5	125.6	97.7	126	128	93.4	120.2	75	76.3	81.7	78.4
P02144	MB	Myoglobin	90	27	673	26	1573.98	69.3	66.6	67.9	86	99.5	41.4	80.3	77.5	369.6	105.1	80	118.1	56.1	92.2	85.2	90.3	115
P06733	ENO1	Alpha-enolase	76	32	255	27	738.36	102.1	90.4	104.6	96.8	87.5	102.6	107.5	106.8	119.7	113.8	103.9	102.8	97.6	89.9	90.5	96.6	86.9
P35555	FBN1	Fibrillin-1	28	63	100	63	281.92	79.9	102.9	37.8	48.9	123.6	61.8	207	64.1	73.2	46.6	49.6	40.9	265.9	114.9	145.5	108.4	129.1
O43707	ACTN4	Alpha-actinin-4	55	44	154	25	422.1	91.3	99	98.2	84.7	89.9	212.1	204.1	103.6	80.9	106.5	105.6	81.2	107	55.7	62.5	58.8	58.8
P55072	VCP	Transitional endoplasmic reticulum ATPase	66	42	105	42	321.76	103.3	108.3	122.5	97.4	84.7	131.1	122.8	106.2	90.3	101.9	106.4	84.3	120	80.6	79.3	78.5	82.3
Q13423	NNT	NAD(P) transhydrogenase, mitochondrial	43	44	119	44	341.75	109	113.3	80.4	104.6	137.5	70.2	82.4	105.7	57.4	120.8	81.9	91.2	105.6	93	157	71.4	118.6
P25705	ATP5F1A	ATP synthase subunit alpha, mitochondrial	70	39	164	39	489.31	114.5	110.3	102.8	102.6	125.2	83.4	94.9	117	69	103.4	92.9	84.8	105.7	72.1	133.3	72.7	115.5
P28331	NDUFS1	NADH-ubiquinone oxidoreductase 75 kDa subunit, mitochondrial	67	37	99	37	310.65	110.5	114	96.2	112.1	159.2	69.9	91.1	101.8	55.5	99.7	81	101.7	74.5	89.5	148.8	68.4	126.1
P13639	EEF2	Elongation factor 2	56	42	122	40	340.05	103	100.2	105.5	105.9	82.9	108.8	104.5	110.1	100	103.2	113.9	102.3	105.9	92.9	86.2	87.4	87.3
P0DMV9	HSPA1B	Heat shock 70 kDa protein 1B	61	33	108	23	318.97	98.1	111.9	114.6	102	99.7	86.8	101.9	117.7	109	108	105.5	97.9	109	90.2	82.1	92.9	72.7
Q02218	OGDH	2-oxoglutarate dehydrogenase, mitochondrial	56	47	87	47	267.12	110.1	106.3	96.3	116.7	132.1	81.8	93.6	109.8	66.6	98.1	93.6	92	95.1	84.4	137.4	74.1	112
P08670	VIM	Vimentin	65	39	177	33	467.62	101.2	122.3	118.6	68.1	66.5	241.5	227.7	125.8	94.6	95.3	86.2	63.2	150.2	31.7	37.7	35	34.3
Q96A32	MYLPF	Myosin regulatory light chain 2, skeletal muscle isoform	92	24	493	24	1356.8	114.8	56.1	78.1	83.4	81.3	77.1	68.2	108.7	148.1	88.5	97.6	171.9	68.6	132.5	89.5	143.1	92.6
Q01082	SPTBN1	Spectrin beta chain, non-erythrocytic 1	33	68	91	60	255.75	106.8	121.2	121.6	96.4	79.5	146.5	179.8	138.8	89.8	109	113.4	83.8	95.5	51.3	53.2	57	56.4
P55268	LAMB2	Laminin subunit beta-2	35	48	83	47	261.6	66.8	131.7	74.3	88.6	86.8	110.6	207.4	91.6	67.5	84.2	99.9	98	131.1	86.2	72.9	105.5	96.9
P15259	PGAM2	Phosphoglycerate mutase 2	82	23	202	17	580.11	87.7	56.4	64.6	80.2	86.7	30	56.2	89	224.9	105.5	104.2	139.3	63.7	147.1	95.2	139.5	129.7
P22105	TNXB	Tenascin-X	25	64	82	64	238.38	86.8	123.5	57.1	76.2	106.7	302.2	234.8	75.2	70.4	105.5	70.6	97.7	84.5	50.5	47.7	53.2	57.2
P45378	TNNT3	Troponin T, fast skeletal muscle	50	31	308	28	859.52	109.9	59.3	79.2	82.9	78.5	71	60.2	111.2	107	99.5	124.3	164.9	80.8	127.9	95.1	141.8	106.5
P36871	PGM1	Phosphoglucomutase-1	68	37	137	37	379.32	92.8	67.9	78.8	114.8	79.2	50.4	63.9	95.3	154.8	99	104.5	124.2	63.5	138.4	104.1	142.9	125.4
P49748	ACADVL	Very long-chain specific acyl-CoA dehydrogenase, mitochondrial	63	35	93	35	310.67	94.8	107.9	107.5	105.6	145.6	90.7	94.6	114.4	68	120.9	83.2	80	104	74.7	132.3	70.8	105
P68371	TUBB4B	Tubulin beta-4B chain	70	23	113	4	328.61	98.2	105.4	118.9	93.8	83.5	142.7	124.4	125.8	101.2	99.1	115.7	79.3	128.5	67.5	68	75.3	72.7
P10916	MYL2	Myosin regulatory light chain 2, ventricular/cardiac muscle isoform	95	18	313	17	821.91	71.3	131.1	97.7	121.8	139.9	87	134.6	75.7	56.5	158.3	76.2	63.8	95.6	87.5	123.4	62.9	116.7
Q05639	EEF1A2	Elongation factor 1-alpha 2	63	27	129	16	406.01	105	109.3	107.8	105.8	85.9	107.1	104.7	111.4	95	104.9	119.2	100.8	99.7	87.7	87	85.1	83.5
Q16891	IMMT	MICOS complex subunit MIC60	66	48	92	48	272.75	102.3	100.7	89.5	98.7	119.7	84.2	101.9	114.7	63.6	107.1	100.5	94.9	110.4	88.2	124.1	82	117.7
Q9NP98	MYOZ1	Myozenin-1	85	16	162	16	518.07	80.4	74	79.2	85.6	106.5	53.6	68.1	97	101.6	123.2	112.4	145.6	83.6	122.9	112	129.2	125.1
Q86TD4	SRL	Sarcalumenin	61	26	99	26	303.41	100.3	92.8	102	103.8	120.8	88.9	101.3	120.5	60.5	110	110.7	116.6	96.3	98.1	98.8	82.7	95.9
P12109	COL6A1	Collagen alpha-1(VI) chain	38	33	97	33	319.27	33.1	181.6	30.9	42.3	106.7	306.9	367.4	31.2	36.3	52.1	51.1	36.6	168.2	49.4	61	76.4	68.8
Q8N3K9	CMYA5	Cardiomyopathy-associated protein 5	21	65	80	65	206.92	100.8	94.3	88.4	103.2	89.7	88.8	105.1	106.9	80.6	109.2	113	120.7	91.4	103.6	96.7	103.6	104.1
O00499	BIN1	Myc box-dependent-interacting protein 1	51	28	101	28	306.81	93.4	72	121.3	104.3	89.2	115.9	114.9	117.1	72.5	94	126.3	111	89.5	100.6	70.4	101.5	106
P60174	TPI1	Triosephosphate isomerase	90	21	201	21	657.6	89.6	73.3	75.9	100.2	79.3	64.3	76.2	88.2	187.7	100.9	91.7	150.3	72.9	131.6	87.3	120.6	109.8
P07437	TUBB	Tubulin beta chain	70	23	108	4	291.06	83.8	106.7	105.2	88.5	82	155.9	146.3	120.7	104.9	97.5	155.1	75.6	132.4	54.1	60.4	62.5	68.2
P35908	KRT2	Keratin, type II cytoskeletal 2 epidermal	72	39	78	30	263.93	125.5	156.9	71.5	104.7	67.3	90.5	134.2	110	154.5	80.8	72.2	94.6	96.8	99.4	83.8	91.2	66
P21695	GPD1	Glycerol-3-phosphate dehydrogenase [NAD(+)], cytoplasmic	80	27	123	26	366.27	91.9	64	82.7	108	70	64	71.3	97.3	154.2	99.8	97	135.8	72.9	155.3	69.3	145	121.6
P23109	AMPD1	AMP deaminase 1	51	39	90	35	276.53	85.9	83.8	94.1	84.6	100.7	92.2	88.6	80.1	100.7	145.6	87.5	92.4	67.4	116.4	112.8	150.3	116.9
P08238	HSP90AB1	Heat shock protein HSP 90-beta	56	38	94	17	272.47	98.4	119.5	107.1	90.9	84.7	119.4	112.6	119.9	94.6	109.4	119.6	87	133.4	80	80.4	70.1	72.7
Q9UBF9	MYOT	Myotilin	77	32	146	32	382.64	92.3	115.8	93.4	96.3	124.7	91.1	97.2	97.9	76.8	106.1	109.9	95.1	109.9	93.8	117.7	80.8	101.4
A7E2Y1	MYH7B	Myosin-7B	6	22	454	2	1074.76	142.9	57.3	100.5	103.4	90.2	80.3	56	118.9	41.6	97.2	30.8	201.1	81.2	153.7	113.9	151	80
P00338	LDHA	L-lactate dehydrogenase A chain	69	27	176	26	470.61	82.9	57.1	108.2	76.5	79.7	55.9	61.6	109.2	173.8	105.6	79.5	166.4	58.5	117.6	104.3	169.8	93.3
P06396	GSN	Gelsolin	52	37	102	37	314.06	121.8	107.2	134.6	102.2	69.7	145.1	140	128.7	94.3	147.8	104.2	72.8	116.9	47.5	49.8	71.9	45.3
P35527	KRT9	Keratin, type I cytoskeletal 9	62	32	80	30	283.81	115.3	150.6	83.2	105.9	58.3	106.2	102	119.8	130.2	81.9	55.7	125	120.7	89.6	106.2	80.7	68.6
P01023	A2M	Alpha-2-macroglobulin	45	47	79	47	220.52	97.3	145.7	124.1	64.4	97.9	96.4	77.6	80.1	307.5	114.9	93.1	60.7	126.7	40.7	60.6	54.2	58.1
O95425	SVIL	Supervillin	33	61	75	61	209.72	94.2	99.8	110.3	90.9	91.5	112.3	108.9	100.5	84.8	137.5	101.6	101.8	105.7	82.9	86.2	95	96.1
P13645	KRT10	Keratin, type I cytoskeletal 10	55	33	81	29	261.38	130.1	152.5	70.9	111.8	61.8	91.7	132.4	112.8	165	81.9	80	94.1	95.7	95.9	75.9	84.7	62.8
P63316	TNNC1	Troponin C, slow skeletal and cardiac muscles	63	13	307	12	763.41	58.8	101.4	75.6	97.9	142.1	94.9	133.1	84.5	53.3	168.9	106.6	69.3	82.7	97.2	101	72	160.8
Q53GG5	PDLIM3	PDZ and LIM domain protein 3	70	19	162	19	476.12	87.3	74	87.4	84.2	101.6	95.1	88.3	90.9	155.3	143	92.2	123.5	96.9	95.6	85	109.5	90.1
Q15063	POSTN	Periostin	48	34	80	34	229.12	26	28.2	29.4	20.2	19.6	878	251.6	58	26	66.3	61.9	12.9	144.4	17.8	17.2	21.6	20.8
P08590	MYL3	Myosin light chain 3	82	17	275	14	796.93	70.9	133.1	97	132.5	175.9	33.1	113.1	55	51.4	174.7	71.1	64.1	61.9	108.8	111.1	79.8	166.4
P50993	ATP1A2	Sodium/potassium-transporting ATPase subunit alpha-2	44	40	74	26	242.77	122.9	82	105.3	114.1	111.1	82.1	100.3	88.2	76.1	119.5	108.2	103.5	123.6	79.3	112.3	76.9	94.6
P07900	HSP90AA1	Heat shock protein HSP 90-alpha	49	39	98	23	283.96	110.7	132.9	107.7	95.4	93.9	108.3	106.2	113.9	95.6	104.6	105.7	83.6	134	84.2	82.7	68.6	71.9
P55786	NPEPPS	Puromycin-sensitive aminopeptidase	51	43	78	43	209.44	92.4	86.9	90.1	102.1	94.1	75.3	74.1	102	139.7	101.1	95.2	108.9	88.9	123.1	106.1	111.5	108.5
P10809	HSPD1	60 kDa heat shock protein, mitochondrial	67	30	61	30	188.15	104.2	118.9	88.2	94	120.7	106.2	103.5	109.2	101	114.5	101	83.4	112.3	73	116.6	65.6	87.6
Q00610	CLTC	Clathrin heavy chain 1	34	46	69	36	216.69	105.1	120.5	126.4	100.6	84.8	149.6	155.5	119.1	80	100.7	110.7	81.5	127.8	54.4	63.1	58.6	61.4
Q7Z406	MYH14	Myosin-14	31	54	124	43	291.99	98.8	119.2	133.1	102.7	92.4	124.8	130.7	117.8	81.9	111.6	114.7	85.9	109.5	63.2	79.5	59.8	74.5
Q9Y2J8	PADI2	Protein-arginine deiminase type-2	42	28	81	28	235.57	99.5	99.4	94.7	102.3	71.3	111.6	105.8	101.3	116.5	155.7	115.1	81.8	161.4	81.4	70.8	60.7	70.9
P07451	CA3	Carbonic anhydrase 3	80	18	390	18	1077.86	78.9	109.2	104.7	94.7	71.5	131.3	102	79.8	135.8	120	170.8	82.4	90.2	78	89	90.8	70.9
Q9Y4G6	TLN2	Talin-2	27	53	62	39	188.52	105.6	99	113.6	102.6	85.6	130.6	134.7	116.5	96	109.5	107.2	95.5	105.1	65.9	77.5	83.1	72.2
P48735	IDH2	Isocitrate dehydrogenase [NADP], mitochondrial	52	29	114	28	306.91	105.9	102.8	94.2	113.7	162	58.4	82.8	100.5	91.8	114.4	78.2	78.3	92.2	71.7	164.9	71.8	116.4
P27816	MAP4	Microtubule-associated protein 4	49	47	78	47	193.04	80.8	107.2	92	78.6	99.9	159.7	143.1	107.7	86.6	103.3	109.9	88.3	143.7	68.4	70.4	80.4	80
P11021	HSPA5	Endoplasmic reticulum chaperone BiP	57	37	75	34	241.3	111.1	128.7	125.9	88.3	79	163.8	139.4	109.8	71.7	100.6	97.3	78.1	154	60	68.6	65.5	58.4
P17540	CKMT2	Creatine kinase S-type, mitochondrial	56	20	123	19	320.21	92.8	110.4	82.6	103.9	138.2	69.2	98.1	113.5	91.1	108.1	103.5	72.1	90.2	85.6	110.3	74.1	156.2
Q16851	UGP2	UTP--glucose-1-phosphate uridylyltransferase	62	29	88	29	249.17	101.3	123.2	72.3	113.2	93.6	76.2	97.7	102.2	114.9	108.9	114	100.6	109.3	101.4	90.1	78.9	102.2
Q6ZMU5	TRIM72	Tripartite motif-containing protein 72	70	23	80	23	258.81	111.3	104.8	101.4	107.6	95	95.5	98.1	110.6	76.7	116.7	105.9	97.2	96.5	95.2	99	92.5	96.1
Q13642	FHL1	Four and a half LIM domains protein 1	58	27	423	27	1040.41	106.9	80.3	100	93.1	91.9	52.2	70.2	107.9	175.6	107.7	152.2	98.6	66.4	96.8	99.6	97.7	102.7
P19367	HK1	Hexokinase-1	42	40	85	36	226.54	121.3	93.7	138	114.4	88.9	87.9	91	136.4	72.7	115.3	84.5	107.1	96.5	87.7	89.1	71.9	103.5
P13807	GYS1	Glycogen [starch] synthase, muscle	39	25	68	25	227.44	94.8	100.3	104.6	122.1	100.8	125.6	100.7	96.7	63.3	104.4	109.5	73.9	109.4	108.8	106.3	94.2	84.6
P68871	HBB	Hemoglobin subunit beta	100	16	476	8	1190.61	116.4	98	141.1	58.2	119.5	92.9	67.2	99	337	89.5	82.3	48.7	109.3	49.3	47.1	66.3	78.3
P06744	GPI	Glucose-6-phosphate isomerase	50	25	96	25	245.55	64.1	57.2	75.9	66.2	82.2	79.8	76.6	130.2	159.3	126.3	125.3	128.7	87.1	110.2	106.6	116	108.3
Q8NB12	SMYD1	Histone-lysine N-methyltransferase SMYD1	57	27	93	27	264.38	99.1	99.2	100.4	109.8	102.8	88	97.1	108.2	71.6	120.6	110	81.4	101.7	99.4	108.2	97.6	104.9
P40926	MDH2	Malate dehydrogenase, mitochondrial	68	20	112	20	354.45	110.7	92.5	93.8	104.5	116	75	79.2	108	111.4	104	96	97	93.5	97.8	128.7	78.1	113.8
P69905	HBA1	Hemoglobin subunit alpha	92	11	347	11	897.51	108.6	98.5	138.5	58.1	110.7	85.8	68.1	90.8	401.8	79.2	74.7	47.9	110.3	48.4	46.8	61.1	70.7
P68366	TUBA4A	Tubulin alpha-4A chain	58	22	111	6	333.49	96.7	100.3	108.1	94	84.2	121.8	112.4	114.8	113.8	99.9	141.1	81.9	137.6	65.5	68.9	79.9	79
Q15772	SPEG	Striated muscle preferentially expressed protein kinase	21	55	66	55	184.39	98.7	97.1	97.6	104.3	95	93.7	98.7	95.8	82.1	118.2	100.4	114.2	111.7	97.7	97.6	98.7	98.6
Q8IWX7	UNC45B	Protein unc-45 homolog B	50	40	63	40	181.87	106.7	110.7	106	89.3	82.3	135.3	105.4	118.2	80.3	102.5	119.6	106.3	124.7	87.7	66.9	79.3	78.7
P17174	GOT1	Aspartate aminotransferase, cytoplasmic	77	26	92	26	272.99	101.1	90.4	78.1	102.8	114.9	55.1	72.1	120.8	134.5	96.2	119	97	87.1	99.6	128.4	74.6	128.1
P55084	HADHB	Trifunctional enzyme subunit beta, mitochondrial	58	26	79	26	209.19	100.1	123.7	106.6	99.3	138.8	84.3	86.9	112.2	78.5	112.2	82.6	79.6	100.2	80.3	142.8	74.4	97.4
P13805	TNNT1	Troponin T, slow skeletal muscle	47	25	179	19	436.31	64.2	128	94.9	134.4	132.6	62.2	123.5	76.4	41.3	153.8	89.5	61.9	104.5	88.4	131.7	64.4	148.2
P11047	LAMC1	Laminin subunit gamma-1	32	46	66	46	187.05	60.4	120.1	66.1	77.6	91.1	127.9	211.6	82.2	46.8	75	94.9	87.7	163.2	85.8	100.8	114.3	94.5
P38646	HSPA9	Stress-70 protein, mitochondrial	52	35	72	34	215.62	110.9	107.7	96.6	91.7	110.7	114.2	105.2	128.1	85.9	107.2	102.5	81.5	132.2	73.2	106.9	60.9	84.7
O75746	SLC25A12	Calcium-binding mitochondrial carrier protein Aralar1	52	30	64	24	194.71	123.2	88.1	92.6	119.8	119.5	76.5	87.6	106.8	69.2	107.7	94.3	108.3	81.1	101	116.6	81.6	126.2
P12110	COL6A2	Collagen alpha-2(VI) chain	30	29	67	29	224.04	30.4	181	28	37.9	113.7	329.1	372.5	29.4	36.6	50.7	46.7	31.6	165.9	47.3	60.9	76.2	62.3
P48788	TNNI2	Troponin I, fast skeletal muscle	60	17	324	14	861.86	110.7	60.4	79.1	85.4	82.5	68.3	59.5	116.2	102.9	97.5	90.9	179	84.2	139.8	99	146.8	97.7
P49411	TUFM	Elongation factor Tu, mitochondrial	70	25	54	25	166.45	99.9	107.9	91.1	98.2	119.8	107.1	113.1	106.8	86.9	111.1	99	87.5	103.9	79.5	117.9	69.6	100.6
P07355	ANXA2	Annexin A2	76	33	89	33	264.95	138.3	125.8	135.9	90.3	79.2	179.6	174.6	131.5	98.1	109.7	107.2	67.3	95.7	41.5	41.4	43.3	40.5
P31415	CASQ1	Calsequestrin-1	29	16	187	16	480.7	106.3	73.2	90.2	93.7	84.3	69.2	74.7	91.9	126.9	107.2	114.2	140.7	86.5	117.7	81.9	128.5	113
P48147	PREP	Prolyl endopeptidase	65	37	59	37	179.15	93.9	74.1	88.8	90.3	76.4	70.2	61.8	101.2	194.7	118.4	97.2	120.6	77.5	114.1	97.6	116.8	106.4
P02751	FN1	Fibronectin	22	41	57	41	169.18	74.8	146.2	73	55.9	74	364.3	225.1	61.1	69.8	64.5	83.7	58.7	134.8	43.6	49.1	49	72.4
P22314	UBA1	Ubiquitin-like modifier-activating enzyme 1	40	34	67	34	206.58	92.8	96.7	96.1	90.8	92	94.8	92.1	107	174.9	114.9	100.5	93.7	106.8	85.9	89.7	90.5	80.6
P04792	HSPB1	Heat shock protein beta-1	87	18	125	18	361.23	98	89	116.2	91.3	74.7	113.8	87	106.9	133.6	112.7	112.4	88.8	118.4	97.1	77.9	109.4	72.7
P21796	VDAC1	Voltage-dependent anion-selective channel protein 1	84	20	97	18	289.41	109.1	109	95.8	117.3	137.5	59.4	81.5	91.2	63.7	104.3	80.5	99	94.5	99.9	148	83.2	125.9
Q9NZU5	LMCD1	LIM and cysteine-rich domains protein 1	84	29	72	29	196.91	97.2	96.8	76.2	115.1	110.3	71.8	95.8	94.9	105.6	97.9	107.8	81.6	96.5	85.7	157.2	96.2	113.5
P31040	SDHA	Succinate dehydrogenase [ubiquinone] flavoprotein subunit, mitochondrial	55	24	55	24	191.65	109.3	115.7	104.4	111.2	130	82.7	99.1	104.1	65.9	94.7	84.8	92.8	102.4	88.2	126.2	72.6	115.9
P02042	HBD	Hemoglobin subunit delta	100	16	236	8	643.41	110.9	92.7	132.9	58.2	112.1	87.6	62.7	96.5	387.4	87.2	82.6	50.8	98.8	50	46.5	65.9	77.1
P07954	FH	Fumarate hydratase, mitochondrial	54	23	61	23	176.38	106.1	106.2	93.6	106.4	136.1	82.3	98.2	97.4	89.9	111.7	88.3	85.7	101.4	81.6	139.9	68.3	106.9
Q13885	TUBB2A	Tubulin beta-2A chain	62	20	95	3	238.78	84.8	97.8	118.3	75	60.6	319.7	186.5	107.2	73.7	93.8	90.3	40	152.7	48.8	56.1	47.7	47
Q96HC4	PDLIM5	PDZ and LIM domain protein 5	35	21	110	21	301.7	95.7	92.1	85.1	101.7	102.1	57.8	76.1	95	93.2	121.8	96.6	130.4	83.7	115.8	125.9	111.5	115.4
Q05707	COL14A1	Collagen alpha-1(XIV) chain	26	35	50	35	153.28	55.2	64.6	46.7	41.3	54.4	435.9	327.8	59.6	56.7	92.7	85.8	52.8	138	44.2	52.3	49.3	42.5
P07237	P4HB	Protein disulfide-isomerase	67	35	75	35	224.64	104.2	86.5	115.4	91	92.8	128.1	113.6	117.9	104.1	114.9	102.2	101.3	123.7	74.5	72.4	86.6	70.8
P31930	UQCRC1	Cytochrome b-c1 complex subunit 1, mitochondrial	57	20	51	19	192.85	114	112.3	95.1	110.8	136.5	67.9	88.6	109.2	69.2	101.3	94.7	96.3	67.3	91.9	136.7	80.6	127.6
P24752	ACAT1	Acetyl-CoA acetyltransferase, mitochondrial	60	21	71	21	217.54	104.4	125.3	77.1	119.3	166.6	40.1	78.5	92.4	83.2	92.8	90.6	89.1	83.9	102.3	157.9	84.8	112
Q86TC9	MYPN	Myopalladin	39	41	63	40	174.6	110.6	99.7	118.3	110.8	88.7	127.7	112.2	97.9	62.8	110.2	88.4	107.6	118.2	88.3	88	84.1	86.6
P35749	MYH11	Myosin-11	27	45	121	26	267.59	87.6	72.5	87.2	92.6	98.5	132.3	171.9	102.5	75.2	115.9	121	101.3	83.5	96.3	82.2	95.1	84.2
Q9BQE3	TUBA1C	Tubulin alpha-1C chain	58	22	76	6	209.25	97.2	113.8	127.2	92.4	74.4	183.2	145.1	126.5	98.7	94.8	120.9	64.6	126.6	56.4	56.3	61.8	60.1
P30041	PRDX6	Peroxiredoxin-6	72	19	70	19	197.79	90.1	90.9	95.8	98.1	106.7	73.7	86.7	105.8	166.5	108.9	88.6	102.3	89.8	83.2	104.5	113.3	95.1
P22695	UQCRC2	Cytochrome b-c1 complex subunit 2, mitochondrial	54	21	68	21	224.67	119	116.9	102.2	117.2	137	67.8	92.6	110.6	58.9	101.2	86	94.1	65.8	93.7	140.9	78.8	117.3
P08559	PDHA1	Pyruvate dehydrogenase E1 component subunit alpha, somatic form, mitochondrial	58	21	52	21	153.33	103.9	101.8	91.9	101.2	121.7	76.5	88.4	110	71.8	104.2	89.3	96.5	104.5	94.8	137.2	83.3	123.1
Q16531	DDB1	DNA damage-binding protein 1	38	37	57	37	157.53	93	111.9	109.6	99.7	90.8	99.7	102.8	108	100.3	108.2	105.6	111	101.2	92.6	87.4	89.5	88.6
P00352	ALDH1A1	Aldehyde dehydrogenase 1A1	70	27	59	24	204.42	86.9	125.5	143.4	113.7	81.5	124.7	111	133	94.7	82.1	104.8	53.9	90	86.5	88.6	74.1	105.7
Q8N142	ADSS1	Adenylosuccinate synthetase isozyme 1	57	23	60	22	183.12	102.3	67.6	102.3	100.8	98.4	52.7	58.9	92.4	113.3	98.3	99.9	129.1	81.1	109	115.8	139.9	138.2
O95817	BAG3	BAG family molecular chaperone regulator 3	69	29	60	29	176.33	79.2	82.9	102.5	80.2	88.4	146.7	147.4	151.7	73.8	109.7	164	81.6	100.9	77.9	60.2	74.7	78.4
P68104	EEF1A1	Elongation factor 1-alpha 1	59	22	73	11	201.11	88.9	115.1	139	74.9	56.9	251.1	204.4	136.6	82.4	86.3	131.8	52.1	126.7	35.2	35.2	40.3	43.1
P62258	YWHAE	14-3-3 protein epsilon	76	23	80	20	214.76	99.2	90.6	107.3	94	91.5	114.5	99.7	111.6	129.8	105.2	114	104.9	97.3	89.4	76.7	89.6	84.9
P54289	CACNA2D1	Voltage-dependent calcium channel subunit alpha-2/delta-1	34	32	58	32	166.82	106.1	79.1	109.1	93	86.7	134.7	101.4	111.2	75.2	84.1	113.8	103.2	94.8	108.2	96.1	110.2	93.2
P13489	RNH1	Ribonuclease inhibitor	66	21	44	21	161.24	99	88.7	105.5	94.2	89	110.4	91.7	120.5	140.9	107.5	107.6	100.5	105.4	90.4	83.3	87.2	78.3
P12235	SLC25A4	ADP/ATP translocase 1	69	22	128	6	324.13	112	130.1	86.7	103.3	141.1	57.7	81.2	97.6	60.3	94.7	93	83.6	93.5	98.5	144.5	81.2	140.9
Q9NY65	TUBA8	Tubulin alpha-8 chain	48	17	82	6	239.98	91.2	88.5	115.3	108.8	85.8	42.6	101	127.8	102.1	107.8	144.1	97.6	97.5	98.9	83.3	95	112.8
P11586	MTHFD1	C-1-tetrahydrofolate synthase, cytoplasmic	46	35	52	35	146.44	97	95.1	94.3	90.8	103.1	87.3	106.8	113.7	102.3	110.6	105.6	119.2	102.9	82.9	108.2	92.2	87.9
Q9GZV1	ANKRD2	Ankyrin repeat domain-containing protein 2	71	23	53	23	177.34	92.7	170.3	52.9	75	81.4	218.7	151.9	44.4	97.5	104.3	79.6	53	185.3	89.2	97.2	54.3	52.2
P33121	ACSL1	Long-chain-fatty-acid--CoA ligase 1	42	29	59	29	177.62	98.8	125.3	84	101.8	143.3	68	87.1	109.3	81.8	112.4	86.1	84.4	97.7	87.8	147.2	70.6	114.5
P04114	APOB	Apolipoprotein B-100	13	47	51	47	128.02	140	233.5	125.5	79.1	99.7	135.1	92.8	81.9	157.5	89.4	71.8	51.8	91.8	52.2	54.3	62	81.8
O00757	FBP2	Fructose-1,6-bisphosphatase isozyme 2	59	19	58	17	206.03	93.1	69.7	97.3	104.1	95.5	28.4	50.4	87.5	170.8	94.3	91.7	158.8	40.1	146.2	72.5	153.6	145.9
P02675	FGB	Fibrinogen beta chain	65	25	41	25	142.96	108.1	179	136.6	68.4	87.8	160.6	74.3	72	162.1	92.4	72.9	48.3	136.4	63.7	72.3	65.4	99.5
P20807	CAPN3	Calpain-3	42	29	48	29	155.83	97	84.6	90.1	102.9	101	101.1	78.4	78.8	76.6	92.7	121.1	128.1	125.9	104.8	105.1	118.8	93.1
P26038	MSN	Moesin	54	39	67	25	177.55	101.9	106.4	117.5	92.6	72.7	177.7	149.2	115.4	90.7	103.9	115.2	81.7	114.9	64	62	71.4	62.9
P00505	GOT2	Aspartate aminotransferase, mitochondrial	59	26	68	26	200.23	112.3	96.6	76.9	114.1	136.9	56.4	73.5	104.5	101.1	102.5	75.4	101.5	80.9	109	152.9	79.1	126.4
O75083	WDR1	WD repeat-containing protein 1	54	24	51	24	160.45	91.2	84.8	93.5	90.1	84	84.9	102.6	112.9	128.3	117.5	136.9	103.9	112.3	88.3	76.9	99.6	92.3
P30153	PPP2R1A	Serine/threonine-protein phosphatase 2A 65 kDa regulatory subunit A alpha isoform	55	30	53	30	150.98	99.3	101.5	104	96.8	97.2	106.9	99.8	117.6	111.5	109.6	105.8	95.8	111.9	88.3	90.2	79.1	84.6
P50395	GDI2	Rab GDP dissociation inhibitor beta	72	28	50	20	147.28	99.2	101.1	119	92	93.2	115.8	107.8	120.4	107.5	101.4	101.6	98.3	120.6	83.8	84.3	75.6	78.4
P01009	SERPINA1	Alpha-1-antitrypsin	58	24	68	24	206.78	127.1	145.2	127.1	94	78.8	78.1	74.4	86.7	285.1	87.3	94.1	55.7	151	55.4	47.5	55.5	56.9
P00738	HP	Haptoglobin	55	23	56	23	165.75	105.4	111.4	168.9	72.1	81.6	175.7	75.9	84.7	227.3	97.5	69.3	46.8	177.5	60.3	44.8	37.7	63.1
Q9H987	SYNPO2L	Synaptopodin 2-like protein	39	26	50	26	167.58	87.8	92.9	83.9	104.6	96.2	119.2	109	94	73.9	113	104.9	113.7	111.1	99.5	96.7	103.1	96.4
Q9H1R3	MYLK2	Myosin light chain kinase 2, skeletal/cardiac muscle	57	29	51	28	153.93	81.2	55.8	74.6	94.5	125.8	31.9	49.8	67.4	98.4	121.8	69	173.2	67	149.6	98.8	194.6	146.7
P05023	ATP1A1	Sodium/potassium-transporting ATPase subunit alpha-1	26	23	46	10	150.37	83.7	91.5	84.9	66.2	69.5	216.8	156.6	84.5	57.8	98.3	100.8	66.6	163.4	100.2	115.3	84.8	59.1
P02585	TNNC2	Troponin C, skeletal muscle	76	15	304	13	737.7	79.6	44.8	48.9	57.1	87.9	71.1	62.3	124.2	140.5	104.4	137.7	196	52.9	149	64.6	162.4	116.7
P12277	CKB	Creatine kinase B-type	62	16	78	15	212.59	115.4	157.4	115.3	57	165	164	126.2	166.5	91.3	90	80.5	42.7	52.9	35.7	139.8	49.2	51.2
P00568	AK1	Adenylate kinase isoenzyme 1	79	16	117	16	299.46	111.2	63.3	89.5	96.4	63.2	65.1	61.8	101.9	197.1	98.2	107.9	129	72	135.9	75.1	137	95.3
P42765	ACAA2	3-ketoacyl-CoA thiolase, mitochondrial	68	19	47	19	155.69	97.4	129.3	92.1	83.5	128.7	104.7	91.7	113.8	98.1	110.4	92	79.2	88.1	75.9	139.5	73.6	101.8
Q06830	PRDX1	Peroxiredoxin-1	82	20	72	16	197.72	129.3	105	138.5	121.2	95.3	79	93	127.3	111.8	87.9	110.7	87.7	81.6	77.9	88.5	90.8	74.6
P50461	CSRP3	Cysteine and glycine-rich protein 3	78	14	61	13	212.53	105	96.6	97.7	76.6	91	109	82.4	122.5	121.3	154.8	170.9	82.2	120	48.6	95.2	69.4	56.8
P40123	CAP2	Adenylyl cyclase-associated protein 2	59	22	56	20	160.54	96.3	93.9	108.1	100.8	97.2	99.2	101.8	100.9	71.1	109.4	94.7	120.6	107.8	95.9	95.3	109.3	97.6
A8MU46	SMTNL1	Smoothelin-like protein 1	45	22	50	22	147.7	87.8	80.3	68	77.1	114.1	67.2	66.5	99.5	221.3	151.8	72.9	109.7	79.4	80.7	76.3	136.6	110.9
P34932	HSPA4	Heat shock 70 kDa protein 4	45	30	43	29	124.3	103.3	110.3	107.9	88.3	89	145	124.4	104.5	104	110	105.2	84	127.2	80.7	73.2	70.9	72
P11216	PYGB	Glycogen phosphorylase, brain form	29	23	105	8	264.07	96.3	108.3	92.4	95.4	89.2	125.8	113.7	112.6	100.9	91	108.1	94.6	101.9	95.5	88.6	91.9	93.8
P02671	FGA	Fibrinogen alpha chain	33	25	58	25	165.83	114.2	180.5	126.9	72.7	87.1	155.7	69.8	70.7	190.4	85	82.6	48	118.8	61.5	65.2	69.5	101.6
O75369	FLNB	Filamin-B	14	32	78	17	211.41	98.5	103.6	97.7	84.6	94.7	125.9	150.4	111.2	102.9	102.4	126.4	93.8	109.6	72.2	81.1	67.7	77.2
P07195	LDHB	L-lactate dehydrogenase B chain	56	18	59	17	175.55	85.3	170.4	101.3	56.5	165.1	105.3	124.9	110.5	129.2	144.8	115.5	51.5	71.7	40	126.5	48.9	52.4
Q92614	MYO18A	Unconventional myosin-XVIIIa	21	36	41	36	109.43	82.9	103.7	104.4	92.4	79.6	181	130.1	105	57.6	110.9	120.7	72.5	183.3	67.5	63.5	66.1	78.8
P40925	MDH1	Malate dehydrogenase, cytoplasmic	54	21	85	21	228.46	87.6	101.8	80	99.2	116.2	60.4	76	98	143.2	104	92.3	90.3	84.9	108.9	151	82.9	123.4
P0DOX5		Immunoglobulin gamma-1 heavy chain	48	16	83	8	253.16	90.4	147.6	133.5	54.6	75.3	64.2	69.5	67.1	210.1	95.1	110.6	57.5	335.7	43.2	44.2	51.2	50.2
P35443	THBS4	Thrombospondin-4	37	23	41	21	150.19	63.1	121.9	49.5	42.4	45.8	516.1	358.6	67	45.7	72.1	83.4	29.6	81.1	29.2	30.1	29.9	34.6
Q9NQC3	RTN4	Reticulon-4	32	27	47	27	141.52	76.3	78.2	97.9	82.7	83.3	149.8	131.1	128.9	73.9	121	140.3	96	143.5	73.2	67.2	80.1	76.6
Q99497	PARK7	Parkinson disease protein 7	88	18	69	18	213.35	87.3	71.7	85.2	88.6	84.5	73	70.6	101.6	220.8	108.3	130.3	104.8	79	115.5	78.1	102.6	98.2
P07814	EPRS1	Bifunctional glutamate/proline--tRNA ligase	29	40	56	38	156.44	99.2	102.6	107.3	101.2	97.3	99.3	100.5	107.4	124.1	111.2	101.3	101.7	99.9	86.1	87.2	81.9	92
P67936	TPM4	Tropomyosin alpha-4 chain	60	22	227	4	464.77	98.7	94.3	100.3	102.5	65.7	135.2	142	99.9	131.4	88.8	107.8	87.9	136.6	59.6	104.5	72.4	72.5
P17655	CAPN2	Calpain-2 catalytic subunit	42	22	34	21	116.67	102.7	101.1	120.7	107.6	85.7	132	123.1	145.5	95	135.3	102.8	89.2	112.1	59.8	62	53	72.4
Q16555	DPYSL2	Dihydropyrimidinase-related protein 2	59	23	39	19	133.03	107.5	112.4	139.9	97.7	79.7	169.1	163	154.8	109.7	84.2	139.9	59.7	88.6	45	51.3	48.5	49.1
P22061	PCMT1	Protein-L-isoaspartate(D-aspartate) O-methyltransferase	74	15	47	15	144.21	100.8	80	114.3	94	98.9	93	90.7	131.4	117.5	92	136.5	104.7	104	89.2	76.2	92	84.8
P09622	DLD	Dihydrolipoyl dehydrogenase, mitochondrial	49	18	43	18	138.57	111	118	98.2	95.2	137.2	101.2	96.2	112.5	62.8	99.6	89.9	84.5	112.1	78	132.3	70.1	101.2
Q9UKS6	PACSIN3	Protein kinase C and casein kinase substrate in neurons protein 3	56	20	38	20	127.66	103.5	80.4	124.3	107.2	76.8	108.4	120.7	139.4	79	111.7	141.6	113.5	83.3	75.8	63.4	92.5	78.4
Q9NZQ9	TMOD4	Tropomodulin-4	73	17	44	16	149.42	89	82	78.2	92.3	101.5	74	84	97.7	80.2	124.4	99.4	132.5	79.8	127.9	108.3	129.5	119.4
O00410	IPO5	Importin-5	30	24	38	21	110.08	82.1	84.7	97.6	92.2	88	139.3	110.6	110.2	90.5	104.4	115.1	117.3	113.7	89.1	81.4	93.3	90.5
P46020	PHKA1	Phosphorylase b kinase regulatory subunit alpha, skeletal muscle isoform	25	30	53	30	140.35	96.4	71.3	75.2	111	80.3	59.8	67.8	94.2	69.6	94.3	107.1	184.4	78.9	153.3	92.9	133.6	130.1
P42704	LRPPRC	Leucine-rich PPR motif-containing protein, mitochondrial	32	40	48	40	121.87	101.7	111.8	103.2	104	106.7	116.1	105.5	132.3	75.8	110.5	102	86.9	78.2	84.3	112.9	70.2	97.7
Q13228	SELENBP1	Methanethiol oxidase	62	24	44	24	132.77	118.5	97.1	114.1	92.3	98.7	63.9	80.8	114.4	224.5	134.6	105.9	84	66.6	79.1	79.7	66.5	79.5
Q9Y235	APOBEC2	C->U-editing enzyme APOBEC-2	71	13	53	13	168.31	108	85.4	99.6	104.2	133.3	39.1	56.4	131.9	99.2	98.2	77.7	151.1	66.2	123.8	110.6	109.1	106.3
P49821	NDUFV1	NADH dehydrogenase [ubiquinone] flavoprotein 1, mitochondrial	57	20	47	20	151.27	113.7	116.3	96.3	117.4	156.9	65.4	92.4	100.4	56.1	100.6	91.7	97.5	71.9	85.7	147	64.9	125.9
Q5VYK3	ECPAS	Proteasome adapter and scaffold protein ECM29	19	29	42	29	117.26	103.4	98.7	120.2	109	81.9	98.7	100.5	116.7	84.6	99.9	112.6	105.7	107.4	89.8	75.8	101.9	93.2
P31948	STIP1	Stress-induced-phosphoprotein 1	57	36	57	36	143.27	96.4	103.3	100.3	87	96.9	89.4	88.6	110	123.3	117	116.9	106.2	92.7	99.1	77.7	98.3	96.9
Q8NI60	COQ8A	Atypical kinase COQ8A, mitochondrial	32	17	44	17	144.22	95	106.1	98.8	116.7	155.7	65.4	75.2	97.3	95.1	100.2	79	71.9	106.3	83.9	153.9	63.7	135.8
P02647	APOA1	Apolipoprotein A-I	67	21	55	21	160.56	95.7	152.9	92.5	55.6	146.9	159.5	85.9	86.1	329.8	106	48.1	48.7	105.8	37.5	44.2	52.6	52.2
P0C0L5	C4B	Complement C4-B	23	30	44	30	122.72	142	143.3	195.7	75	101.2	108.9	76.8	86.4	148.1	95.8	75.9	59.1	149.4	61.1	52.3	58.3	70.7
P43155	CRAT	Carnitine O-acetyltransferase	40	24	59	24	153.92	106.7	126.6	84.8	91.1	142.2	60.6	82.9	110.8	115	120.9	91.2	76.3	92.1	84.2	135	70.2	109.6
P14649	MYL6B	Myosin light chain 6B	72	15	79	13	228.18	76.9	195.1	121.4	75.6	141.9	109.5	180.4	125.9	46.6	98.4	99.8	72.8	75.8	54.6	114.8	55.6	54.9
P15121	AKR1B1	Aldo-keto reductase family 1 member B1	61	18	50	17	147.41	109.7	71.3	81.4	102.4	80.8	62.3	65.4	115.9	240.9	102.4	110.9	93	79.3	113.2	85.7	100.3	85.2
P24298	GPT	Alanine aminotransferase 1	58	18	33	15	108.71	82.6	112.2	83.2	92.6	136.3	57.5	79.4	116.4	142.1	114.3	101.1	82	93.7	82.7	136.2	51.4	136.2
O00151	PDLIM1	PDZ and LIM domain protein 1	68	17	35	16	125.35	66.9	116.1	86.2	78.8	180	131.8	112.9	70.3	87.8	155.8	98	65.1	105.4	67.2	118.4	64.3	94.8
Q9Y277	VDAC3	Voltage-dependent anion-selective channel protein 3	61	15	58	13	181.88	107.8	115.2	98.1	111.2	140.6	83.7	82.4	91.1	48.6	99.9	78.1	81.8	110.6	95.6	161.4	79.1	114.9
Q9NZN4	EHD2	EH domain-containing protein 2	57	23	35	20	112.16	81.3	115.1	96.2	89.5	96.8	151.2	169.7	122.1	144.4	111.8	107.4	80.5	81.7	55	70	59.3	68.2
P04083	ANXA1	Annexin A1	63	20	42	20	136.01	105.9	114.6	123.5	76.9	72.7	217.8	161.2	137.4	110.2	115.2	102.7	65.2	108.6	53.5	40.6	52.8	41.2
Q96AQ6	PBXIP1	Pre-B-cell leukemia transcription factor-interacting protein 1	36	24	43	24	135.49	94	96.1	100.3	92.6	90.2	98.9	106	123.2	99	134.6	126.8	111.2	106.5	83.4	72.5	81.3	83.4
P10515	DLAT	Dihydrolipoyllysine-residue acetyltransferase component of pyruvate dehydrogenase complex, mitochondrial	31	16	42	16	128.27	94.2	91.6	84	88.8	130	73.4	84.3	105	72.5	110.1	93.1	111.4	104.7	100.1	135.5	83.4	138.1
P46940	IQGAP1	Ras GTPase-activating-like protein IQGAP1	23	30	38	30	108.51	101.8	123.2	108.8	88.7	84.9	161.2	167.1	106.2	114.1	98.7	106.4	87	108.1	57.7	59.4	61.1	65.6
P30622	CLIP1	CAP-Gly domain-containing linker protein 1	27	35	43	35	113.05	97.4	101	113	92.4	89.6	123.4	131.5	114.2	87.9	111.6	99	101.7	107.5	78.9	81.9	87.6	81.4
Q2TBA0	KLHL40	Kelch-like protein 40	36	22	52	22	152.62	119.2	126.3	121.2	90	73.8	137.7	148.8	129.8	62.7	114.8	125.7	74.7	113.2	61.1	68.9	65.1	67
P08603	CFH	Complement factor H	30	28	33	26	100.08	134.9	140.2	115.5	77.7	84.8	115.8	103	79.5	202.1	95.7	98.1	64.9	140.1	55.8	54.8	60	77.1
Q9Y613	FHOD1	FH1/FH2 domain-containing protein 1	32	27	39	27	126.02	84.6	88.1	83.2	98.7	95	84.7	93.1	103.2	97.5	122.6	102	138.2	100.2	110.3	90	96.2	112.2
P30837	ALDH1B1	Aldehyde dehydrogenase X, mitochondrial	42	21	43	18	114.87	93.3	61.7	155.4	125.6	40.6	373	192.5	69.7	60.9	105.2	72.2	39.7	91.8	59.3	73.8	46.6	38.7
P12236	SLC25A6	ADP/ATP translocase 3	60	19	89	1	213.54	93.8	115.4	111.3	68.2	102.1	158.6	157.8	131.9	73.2	112.8	90.7	84	102.7	49.4	79.8	74	94.5
Q14195	DPYSL3	Dihydropyrimidinase-related protein 3	49	20	40	16	123.37	101.4	144.8	109.4	94.1	110.8	108.9	157.4	115	91.2	112.3	136.7	56.9	103.8	50.6	82	54.3	70.3
Q99715	COL12A1	Collagen alpha-1(XII) chain	15	34	39	34	85.11	46.5	56.5	49.9	48.6	52.4	495	337.5	50.3	62.4	68.1	82.6	47	110.7	47.2	42.9	52.6	49.8
P11177	PDHB	Pyruvate dehydrogenase E1 component subunit beta, mitochondrial	39	11	43	11	143.21	105.1	102.5	95.4	99.3	132	76.7	82.5	105.5	62.1	98.9	80.7	92.6	114.1	99	145.8	82.9	124.8
P09211	GSTP1	Glutathione S-transferase P	61	11	33	11	126.01	94.5	91.1	104.4	90.8	92.5	92.6	83.4	111.5	190.7	90.2	114.5	91.2	82.1	97.4	92.9	86.3	94
Q13203	MYBPH	Myosin-binding protein H	54	17	37	17	117.44	88.5	70.3	84	96.1	37.8	280.7	248.5	92.9	47.4	209.5	125.6	51	83.7	35.4	35.5	65	48.2
P13637	ATP1A3	Sodium/potassium-transporting ATPase subunit alpha-3	23	17	34	3	120.05	46.8	56.8	36.7	48.1	57.9	43	50.2	56.8	65	46.3	82.2	51	224.1	232.5	249	286	67.6
P00387	CYB5R3	NADH-cytochrome b5 reductase 3	56	14	41	14	141.62	128.6	104.1	148.4	107.9	91.1	138.1	138.6	135.7	57.1	115.6	110.9	79.4	99.4	59.1	60.8	61.5	63.8
Q99460	PSMD1	26S proteasome non-ATPase regulatory subunit 1	35	27	36	27	102.97	103.3	100.7	126.3	102.6	87.1	104.1	113.4	122.1	97.1	102.2	117.8	97.5	94	81.6	77	85.6	87.7
P35241	RDX	Radixin	45	32	53	17	128.1	95.3	92.8	98.5	98.9	100.1	84.6	88.6	105.7	99.5	112.3	97.2	120.8	95.2	107.6	107.1	96.8	99
P30101	PDIA3	Protein disulfide-isomerase A3	52	25	40	25	114.19	98.6	113.8	110.8	78.6	76.2	171.2	142.4	111.9	104.1	103.7	110.3	80.3	173	52.6	55.7	61.3	55.5
Q16821	PPP1R3A	Protein phosphatase 1 regulatory subunit 3A	34	30	39	30	96.76	92.9	77.8	86.4	98.9	98.5	65.2	75.9	112.6	107.8	113.4	102.2	136.3	92.5	114	99.2	109.3	117
P08758	ANXA5	Annexin A5	68	21	40	20	127.78	101.3	100.9	85.5	71.2	53.2	191.4	158	119.1	117.5	114.1	122.6	84.2	132.3	61.6	34.2	92.6	60.2
P21399	ACO1	Cytoplasmic aconitate hydratase	37	25	37	25	93.95	101	102	101.7	95	102.5	88.2	98.6	117.3	143.6	103.7	101.3	89.4	79.2	95	109.6	72.2	99.7
Q9UHQ9	CYB5R1	NADH-cytochrome b5 reductase 1	55	16	40	16	114.92	90.6	128.4	102.8	96.9	135.3	103.8	103.9	98.9	55	114.5	81.6	73.9	135.7	85.8	106	69.9	117.1
P15311	EZR	Ezrin	47	31	52	18	132.03	103.9	101.2	117.4	97.3	51.6	166.4	162.9	106.7	85.9	83.4	122.8	103.9	93	93.3	51.6	98.5	60.1
P19237	TNNI1	Troponin I, slow skeletal muscle	59	20	110	17	216.75	70.1	140.2	100.7	141.4	123.1	74.5	119	73.6	47.6	136.4	78.9	67.1	113.4	83.7	147.3	61.9	121.1
A0A0B4J2D5	GATD3B	Putative glutamine amidotransferase-like class 1 domain-containing protein 3B, mitochondrial	58	12	22	12	86.48	113.3	118	78.3	96.3	128.4	98	107.2	109.1	102.9	105.6	117.6	65.7	89.4	70.1	146.7	58.9	94.4
Q04637	EIF4G1	Eukaryotic translation initiation factor 4 gamma 1	23	32	42	32	102.67	93	96.8	109.6	105	92.8	101.7	107.5	107.7	91.8	103.1	116.4	107.8	95.2	86.2	83.7	101.7	100.1
P19338	NCL	Nucleolin	34	27	41	27	112.36	87	119.9	101.4	90.4	92.2	153.3	157.4	98	112	80	111.3	86.8	125	61.9	69	78.8	75.5
P30086	PEBP1	Phosphatidylethanolamine-binding protein 1	83	12	50	12	167.14	87.4	81.8	77.3	88.5	96	62.2	68.9	83.8	216.9	112.9	103.4	99.3	96.9	102.5	110.4	99	112.8
P13804	ETFA	Electron transfer flavoprotein subunit alpha, mitochondrial	61	14	34	14	115.05	121.3	129.9	117.6	92.4	143.5	99	89.3	110.6	100	102.5	91	67.2	92.4	61.7	138.5	61.3	81.8
P45880	VDAC2	Voltage-dependent anion-selective channel protein 2	68	17	47	16	165.92	115.5	104.3	107.1	103.5	125.9	107.6	100.9	109.4	47.8	101.8	81.9	88.6	103.4	90.2	137.3	72.6	102.2
P28161	GSTM2	Glutathione S-transferase Mu 2	72	17	52	10	147.28	65.7	68.4	77.6	122.8	73.8	85.3	89.1	72	257.8	130	78.6	108.5	69.9	109.8	97.2	110.2	83.2
P18669	PGAM1	Phosphoglycerate mutase 1	64	14	56	8	176.37	92.2	96.1	97.3	85.6	82.7	125.4	120.7	118	142.3	109.7	118.1	90.6	114.5	71.7	72.8	82.7	79.7
Q13011	ECH1	Delta(3,5)-Delta(2,4)-dienoyl-CoA isomerase, mitochondrial	63	16	44	16	116.22	114.9	144.8	121	105.7	147.7	90.4	91.4	115.8	97.2	118	83.6	61.1	88.2	63.2	124.6	54.5	77.9
P48643	CCT5	T-complex protein 1 subunit epsilon	56	27	42	27	112.89	103.4	114.3	118.2	94.4	86	112	110.3	112.4	112.1	107.8	115.2	91.5	111.3	78.6	72.1	85.8	74.6
P09972	ALDOC	Fructose-bisphosphate aldolase C	29	10	80	4	279.15	95.1	68.8	90.3	103	81.4	44.2	60.2	101.6	153.1	99.6	119.3	138.9	79.8	119	94.2	126.2	125.3
Q14203	DCTN1	Dynactin subunit 1	27	28	35	28	103.76	97.2	98.7	111.8	94.8	80.6	119.3	124.4	124.9	86.9	118.1	122.3	98.6	103	73.9	72.6	82.2	90.6
P31939	ATIC	Bifunctional purine biosynthesis protein ATIC	52	24	35	24	102.87	95	93.1	109.6	86.4	77.8	94.1	106.1	116.6	126.5	103	118.6	100.5	94.9	85.1	90.3	101.9	100.5
P14625	HSP90B1	Endoplasmin	36	27	41	25	98.48	98.1	112.6	105.9	82.9	77.1	169.4	144.7	110.5	113.5	109.3	119.3	77	160.2	51.8	51.1	62.4	54.1
Q6YN16	HSDL2	Hydroxysteroid dehydrogenase-like protein 2	53	23	36	23	92.55	104.4	125.7	92.3	98.7	137.4	72.8	87.3	101.4	100.4	103.6	79.9	84.6	83	75.6	163.6	74.2	115.1
Q13200	PSMD2	26S proteasome non-ATPase regulatory subunit 2	32	23	33	23	100.52	109.1	102.5	128.3	101.8	86.2	113	115.8	120.9	87.6	100.9	118.8	97.4	97.6	80.4	77.7	81.8	80.2
P07384	CAPN1	Calpain-1 catalytic subunit	35	21	36	20	113.08	108.2	100.6	112.2	102.1	97.4	103.8	104.9	110.3	94.2	108.3	95.5	101.6	103.2	92	87.4	93.2	85.1
P24821	TNC	Tenascin	16	26	34	26	80.69	60	68.7	50.1	44.7	47.2	608.9	279.6	46	48.6	61.6	69.5	35	104.2	45.7	40.3	40.6	49.1
P50991	CCT4	T-complex protein 1 subunit delta	47	21	31	21	103.83	104.4	118.3	117.2	91	89.7	113.6	112	111.2	94.6	106.5	107.1	97.2	113.1	81	78.6	88.1	76.6
O75155	CAND2	Cullin-associated NEDD8-dissociated protein 2	24	24	33	22	98.88	68.4	107.2	96.9	107.1	89.3	123.2	103.3	104.2	97.4	100.4	97.9	84.1	157.2	110.7	84.9	81.7	85.9
P02549	SPTA1	Spectrin alpha chain, erythrocytic 1	16	31	34	31	86.22	137.6	103.7	145.5	68.6	106.4	100.5	77.8	94.2	225.9	91.8	76.5	76.3	109	62.1	67.5	75.3	81.3
P02679	FGG	Fibrinogen gamma chain	41	15	34	15	108.72	107.7	178.8	131.8	76.5	85.4	162.6	78.4	72.2	161.5	91.1	76.1	48	135	62.4	70.3	66.9	95.4
O14958	CASQ2	Calsequestrin-2	34	16	72	16	164.64	88.6	131.1	134.7	84.7	106.1	243.3	146.6	122.2	39	93.2	158.5	31.7	112.6	33.9	75.8	52.6	45.3
P02511	CRYAB	Alpha-crystallin B chain	64	13	142	13	339.04	152	110.1	214.7	132.8	102.6	116.2	129.5	117.5	62.6	69.5	149.8	44.2	85.6	53.2	55.1	50.8	53.7
Q13424	SNTA1	Alpha-1-syntrophin	50	20	40	19	120.52	110.1	83.5	95.7	106.6	102.6	86.7	87.6	108.3	103	103.8	86.9	116.4	111.2	95.6	96.3	99.8	105.8
P07099	EPHX1	Epoxide hydrolase 1	52	18	31	18	106.64	124.8	106.6	173	94.9	80.1	105.4	123.1	195.1	52.6	108.9	160.8	57.4	74.5	64.3	68.7	44.6	65.4
P05141	SLC25A5	ADP/ATP translocase 2	54	19	70	4	158.22	107.8	120.6	112.6	89.8	95	174.9	151.4	115.4	88.8	97.1	129.4	89.5	103.5	52.4	58.2	50.3	63.5
O75891	ALDH1L1	Cytosolic 10-formyltetrahydrofolate dehydrogenase	34	26	34	26	96.12	121.2	69.5	86.7	88	112.5	62	63.3	121.2	127.8	99.4	105.7	108.4	113.8	107.3	96.9	89.2	127.3
Q9UDY4	DNAJB4	DnaJ homolog subfamily B member 4	50	18	32	17	95.66	137.2	111.1	139.3	99.9	75.3	149.6	127.3	121.6	81.2	109.4	113.2	80.1	96.9	70.9	57.1	73.7	56.5
P35580	MYH10	Myosin-10	17	29	89	12	195.6	73.2	117	84	60.6	67.5	199.2	176.8	102.1	90.9	90.6	130.3	59.3	239	49.2	56.6	49.6	54
Q9Y281	CFL2	Cofilin-2	84	16	56	13	136.74	96.7	98.4	96.5	94	105.1	76.5	78.3	103.8	120	113	104.6	105.8	99	101.1	121	94.6	91.6
P50990	CCT8	T-complex protein 1 subunit theta	44	23	36	23	97.96	102.2	106.6	113.9	88.9	85.4	118.5	113.6	115.9	107.2	104.5	117.9	101	104.3	84.8	73.4	86.3	75.8
P54578	USP14	Ubiquitin carboxyl-terminal hydrolase 14	45	19	34	19	93.58	104.4	90.6	118.2	103.4	87.3	117.9	115.5	112.7	120.9	88	113.4	106.3	95.7	81.9	73.9	85.7	84.2
P51884	LUM	Lumican	41	13	52	13	151.75	108.2	103.6	55.3	70.3	75.6	243.5	139.1	89.5	135.8	138.7	75.2	124.3	158.8	38.8	39.1	58.4	45.9
P28838	LAP3	Cytosol aminopeptidase	56	24	35	24	90.11	93.1	103.4	101.8	91.6	82.6	131.7	124.5	101.4	103.3	87.2	106.6	87.5	213.9	64.3	67	66.2	73.9
P02790	HPX	Hemopexin	41	15	40	15	118.92	137.2	156.1	97.2	100.7	103.7	111.8	77.5	100.1	245.6	105.5	66.8	55.4	123.1	56	47.5	58.2	57.7
Q14240	EIF4A2	Eukaryotic initiation factor 4A-II	48	18	39	9	118.42	102.5	99.9	114.7	104.6	88.8	92.7	99.8	107.6	108.9	95.9	114.5	108.6	103.2	90.2	85.2	93.1	89.8
P00915	CA1	Carbonic anhydrase 1	62	12	50	12	150.19	142.9	115.5	196.2	58.8	92.1	85.1	58.7	77.1	274.1	79.3	72.2	43.8	191.8	42.8	47.8	52.7	69
P45974	USP5	Ubiquitin carboxyl-terminal hydrolase 5	42	27	34	25	101.9	102.8	101.4	135	101.9	81	132.6	126.6	131.8	126.4	91.8	117.1	80.4	95.7	63.7	67.7	71.8	72.3
Q9NPC6	MYOZ2	Myozenin-2	73	17	39	17	124.73	72.9	187.4	75.4	89.5	122.6	143.8	151.4	64.7	55	116.5	75	52.8	112.3	82.1	148.4	59.8	90.3
Q93100	PHKB	Phosphorylase b kinase regulatory subunit beta	28	27	42	27	111.35	112.3	72.7	95.1	121.5	86	52	62.5	90.2	60.2	88.3	90.1	168	77.4	160.9	99.6	135.8	127.3
P02774	GC	Vitamin D-binding protein	54	22	39	22	121.74	125.8	170.8	85.3	100.2	97.4	109.1	83.7	74.5	217.3	97.7	76.8	68.5	142.7	59	62.9	66.1	62
P36957	DLST	Dihydrolipoyllysine-residue succinyltransferase component of 2-oxoglutarate dehydrogenase complex, mitochondrial	36	16	38	16	102.56	116.1	108.8	93.1	109.7	137.1	73.4	98.2	108	63.6	99.1	80.2	100.9	100.8	84.4	149.7	69.5	107.4
Q16698	DECR1	2,4-dienoyl-CoA reductase [(3E)-enoyl-CoA-producing], mitochondrial	56	16	30	16	101.18	100.3	113.3	84	99.2	142.9	93.2	95.4	108.7	70.5	116.8	92.7	73.6	95.7	73.2	161	66.6	113
P13861	PRKAR2A	cAMP-dependent protein kinase type II-alpha regulatory subunit	54	19	36	17	109.18	111.5	91.3	126	108.6	91.8	60.8	84.1	99.7	119.6	115.9	102.4	104.7	86	92	97.7	110.2	97.6
P16152	CBR1	Carbonyl reductase [NADPH] 1	68	15	29	12	86.2	100.2	127.8	129.7	70.6	64.8	194.8	165.5	113.1	102.3	126.1	101.2	60	82.2	66.7	68.6	70.8	55.6
P01859	IGHG2	Immunoglobulin heavy constant gamma 2	48	12	59	5	155.04	144	239.3	80.4	75.6	89.7	78.5	101.8	126.1	161.9	67.8	81.1	35.3	234.4	38.5	51.6	41.9	52.1
P23528	CFL1	Cofilin-1	76	17	44	14	115.41	95.3	102.9	104.5	87.2	90.8	131.4	105	113.1	121.6	109.5	116	93.3	108.2	86.3	80.8	78.9	75.4
Q13061	TRDN	Triadin	30	31	46	31	118.46	105.3	112.3	114.5	108.7	101.5	79.9	81.1	72.6	70.1	71.3	101.7	117.6	100.2	115	106.2	126.7	115.1
Q9UBQ7	GRHPR	Glyoxylate reductase/hydroxypyruvate reductase	47	12	25	12	89.04	98	81	106.5	99.1	95.3	98.4	98	117.9	129.6	98.4	126.4	97	90.1	80.6	101.5	87.1	95.3
Q16816	PHKG1	Phosphorylase b kinase gamma catalytic chain, skeletal muscle/heart isoform	67	20	29	20	88.44	109.8	75.3	89.2	113.5	85.2	63.7	71.5	85.7	75.3	90.8	93.7	175.2	78.1	148.1	93.7	130.8	120.5
Q8N1G4	LRRC47	Leucine-rich repeat-containing protein 47	45	18	29	18	88.73	85.3	101.8	103.2	98.5	98.6	103	115	102	100.1	110.8	107.8	110.7	108.6	81	89.1	86.8	97.5
Q8N3L3	TXLNB	Beta-taxilin	35	22	32	22	98.19	106.1	105.4	118.3	106.1	103.8	99.7	120.7	101.7	103	99.2	89.6	102.1	94.7	72.8	86.4	95.9	94.5
Q14112	NID2	Nidogen-2	22	23	26	22	75.61	76.6	166.5	80.4	80	90.4	117.5	196.8	86.1	75.5	81.4	73.7	86.1	146.7	82.2	89.3	89.7	81.2
O75306	NDUFS2	NADH dehydrogenase [ubiquinone] iron-sulfur protein 2, mitochondrial	46	17	35	17	101.13	119.4	120.2	108.9	119.3	155.7	70.3	85.2	100	57	93.3	82.6	99.8	78.4	87.9	140.2	67.1	114.7
Q7Z3D6	DGLUCY	D-glutamate cyclase, mitochondrial	41	21	29	21	83.92	63.4	60.5	70.8	119.2	88.5	81.7	110.2	73.8	179.1	120.2	73.3	101.2	133.7	54.9	151.1	89.1	129.4
P49189	ALDH9A1	4-trimethylaminobutyraldehyde dehydrogenase	42	20	40	20	111.95	97.8	50.4	102.9	103	83.5	124.7	90.9	109.3	134.7	113.1	106.8	121.4	102.3	77.5	87.9	94	99.9
P63104	YWHAZ	14-3-3 protein zeta/delta	54	15	47	10	117.12	96	107	115.3	92.6	83	161.9	148	119.7	117.3	111.9	103.2	76.2	106.7	62.5	63.9	65.4	69.5
P17612	PRKACA	cAMP-dependent protein kinase catalytic subunit alpha	54	17	34	8	101.23	110.2	99.5	113.9	108.6	88.9	80.9	106.3	106.1	115.9	112.6	90.7	102.7	99.1	89.5	102.3	95.1	77.6
Q0VAK6	LMOD3	Leiomodin-3	48	25	37	25	97.16	106.4	128	115.9	112.6	105	96.1	115.9	107.4	66.5	95.3	85	93	117.8	84.8	97	88	85.5
P07585	DCN	Decorin	42	15	63	14	167.2	105.1	110.1	51.6	77	73.2	307.2	193.4	79.7	99.5	117.6	67.2	115.4	135.8	33.5	37.9	53.2	42.7
Q9Y3A5	SBDS	Ribosome maturation protein SBDS	68	20	34	20	93.06	105.4	95.5	69.8	99	90.2	110.4	102.3	111.9	88	90.7	116.4	127	85.9	107.4	93.4	110.2	96.7
Q9UHG3	PCYOX1	Prenylcysteine oxidase 1	35	15	36	15	104.13	113.1	102	113.8	103.4	108.6	59.5	89.2	127	82.7	112.3	78.3	138	86.4	100	93.6	108.3	83.8
P16219	ACADS	Short-chain specific acyl-CoA dehydrogenase, mitochondrial	45	14	30	14	95.28	113.3	125.2	132.7	126.8	103.8	65	61.9	145.2	73.4	68.1	89.4	93.6	67.4	82	175.8	58.2	118.2
Q13643	FHL3	Four and a half LIM domains protein 3	67	13	34	13	103.85	90.8	73.3	83.6	82.6	101.7	58.1	58.6	94.5	107.1	109.1	92.9	124.2	76.2	145.8	122.4	132.7	146.4
Q02978	SLC25A11	Mitochondrial 2-oxoglutarate/malate carrier protein	53	16	41	16	126.21	111.6	116	102.8	114.4	138.3	72.5	87.6	118.8	60.8	95.7	97.5	91.8	105.2	79	137.9	68.6	101.8
O75390	CS	Citrate synthase, mitochondrial	43	15	43	15	99.32	111.6	98.5	89.3	106.7	124.4	89.8	94.4	122.5	85.5	100.2	104.7	90.2	96.5	84	119.5	73.8	108.3
Q16836	HADH	Hydroxyacyl-coenzyme A dehydrogenase, mitochondrial	53	16	46	16	128.56	96.4	118.1	86.4	96	122	114	86.8	104.7	115.2	95.3	82.7	78	131.7	76.2	129	69.2	98.3
O60664	PLIN3	Perilipin-3	51	16	28	16	93.66	87	105.9	103.8	103.9	83.5	218.9	129	118.1	98.1	147	92.3	79.6	89.4	54.6	69.6	53.7	65.5
P14543	NID1	Nidogen-1	27	24	27	23	77.2	71.2	113.9	69.4	86.4	89.3	125.4	195.6	77.6	62.5	80.3	109.4	91.3	153.7	74	100	110	90
P04843	RPN1	Dolichyl-diphosphooligosaccharide--protein glycosyltransferase subunit 1	42	22	33	22	92.18	88.7	98.4	102.2	85.7	93.2	114.7	115.2	118.2	84.7	113.4	124.3	102.5	126.4	79.2	82.2	85.7	85.1
Q16134	ETFDH	Electron transfer flavoprotein-ubiquinone oxidoreductase, mitochondrial	37	19	33	19	90.63	115.1	111.9	114.6	116.7	150.8	71.2	83.2	122.9	58.6	97	92.8	92.3	98.8	84.1	129	56.5	104.4
P05091	ALDH2	Aldehyde dehydrogenase, mitochondrial	43	18	35	15	101.58	120.9	69.2	74.1	126.1	210.3	56.8	63.7	123	162	159.1	64.1	51.9	62.2	38.2	192.5	66.4	59.4
Q86TX2	ACOT1	Acyl-coenzyme A thioesterase 1	64	20	33	20	94.54	97.3	93.3	94.5	106.8	134.6	91.1	97.3	96.8	104.6	94.4	90.1	82	92.3	76.1	143.5	85.4	120
P47755	CAPZA2	F-actin-capping protein subunit alpha-2	62	12	25	11	87.12	101.2	89.5	101.9	98.3	107.6	75.6	88.1	96.7	65.7	121.1	91.8	132.2	87.6	113.9	116.2	103.9	108.6
O75874	IDH1	Isocitrate dehydrogenase [NADP] cytoplasmic	55	23	39	22	95	98.8	97.7	103	96.1	92.7	102.5	107.6	107.4	143.1	106.3	65.8	106.7	98.8	88.9	98.3	92.9	93.3
Q14974	KPNB1	Importin subunit beta-1	28	19	27	19	84.06	89	99.5	111.4	100.5	86.9	127.6	117.3	116.9	86.4	100.6	131.2	101.9	107.4	83.1	71.7	77.5	91.2
P09960	LTA4H	Leukotriene A-4 hydrolase	42	23	34	23	93.01	92	89.3	98.7	90.9	79.7	102.7	97.7	102.4	157.8	105.5	91.7	101.8	94.9	101.8	91.2	110.8	91
P31150	GDI1	Rab GDP dissociation inhibitor alpha	60	20	27	12	88.59	77.2	98.3	94.4	98.4	102.6	84.6	89.7	115.6	112.2	111.1	105.9	115.1	123.6	101.7	91.7	92.5	85.3
Q99714	HSD17B10	3-hydroxyacyl-CoA dehydrogenase type-2	74	12	23	12	87.51	110.2	101	104.2	89.8	94.3	137.3	119.4	116.9	105.7	105.5	120	102.4	88	68.4	78.7	72.1	86
P30084	ECHS1	Enoyl-CoA hydratase, mitochondrial	49	14	38	14	111.29	106.5	107	99.3	95.5	113.8	94.9	95.6	118.3	88	108	96.3	92.1	79.6	76.7	136.3	84.1	108.1
O75947	ATP5PD	ATP synthase subunit d, mitochondrial	86	15	42	15	120.26	101.2	94.3	96.6	97.6	136.8	87.9	98	132.1	58	114	94.4	93.5	88.1	78.7	122.7	79.1	126.9
P50995	ANXA11	Annexin A11	35	17	31	17	92.39	104	90	114.6	93.5	93.8	123	104.5	115.9	88.4	129.2	105.3	110.6	92.6	91	80.3	89.4	73.6
P63244	RACK1	Receptor of activated protein C kinase 1	72	20	33	20	106.46	120.2	108.9	135.8	98.5	87.9	138.6	118.2	110.8	73.9	96.2	99.8	91.7	114.9	74.8	77.8	78.4	73.5
P61981	YWHAG	14-3-3 protein gamma	53	13	68	8	179.48	103.4	94.4	101.5	90.1	86.6	120.8	94.5	106.4	132.8	109.1	104.8	102.3	111.1	93.6	81.2	85.3	82.1
P13798	APEH	Acylamino-acid-releasing enzyme	32	19	29	19	89.14	95.8	95.8	110.6	94.8	87	77.4	87.1	108.3	131.2	114.7	113.6	98	88.4	101.1	96.5	98.1	101.5
O95831	AIFM1	Apoptosis-inducing factor 1, mitochondrial	31	17	33	17	103.36	97.3	88.8	91.1	110.4	109.3	89.6	92.7	101.5	66.7	111.2	89.9	99.9	124.3	99.9	116.2	84.7	126.5
P34949	MPI	Mannose-6-phosphate isomerase	39	11	24	11	78.03	85	76.6	104.3	95.5	84.4	84.8	96.1	132.4	161.8	113.7	150.8	104.2	71.1	86.4	74.3	92.5	85.9
Q15582	TGFBI	Transforming growth factor-beta-induced protein ig-h3	33	17	27	17	82.34	73.6	120.9	67.4	68.1	81.5	305	255	72	78.8	81.6	71.1	84.6	150.4	45.7	47.2	46.5	50.6
P30566	ADSL	Adenylosuccinate lyase	39	16	33	16	103.21	100.9	70.3	97.9	101.7	80.8	64.6	69	108	132.2	97.8	95.1	134.4	70.8	114.1	99.6	149.6	113.3
P12956	XRCC6	X-ray repair cross-complementing protein 6	48	29	36	29	74.21	99.3	123.5	110.6	87.9	85.9	137.9	136.3	106.5	138.9	101.4	105.5	87.7	116.6	58.6	65.8	71.9	65.8
Q9BXN1	ASPN	Asporin	41	15	38	15	97.58	92.5	98.1	36.7	34.3	63.2	442.6	373.7	59	77	100.7	34.4	71.6	116.6	20.7	27.3	24.8	26.9
Q9UBY9	HSPB7	Heat shock protein beta-7	86	10	40	10	134.52	86.5	86.3	100.1	94.2	91.1	146.9	115.5	101.3	102.6	105.8	126.3	80.6	132.3	74.8	86.7	77	92.2
Q16881	TXNRD1	Thioredoxin reductase 1, cytoplasmic	38	15	22	14	77.19	105.8	110.8	133.6	112.5	82.7	114.3	107	133.5	87.5	88.2	116.1	89.9	101.4	77	78.8	77.8	82.9
P49588	AARS1	Alanine--tRNA ligase, cytoplasmic	27	21	27	21	69.63	87.7	100.9	109	85.8	84.7	134.6	112.2	110.4	126.4	92.1	119.3	90.3	138.2	73.9	76	73.1	85.4
P01860	IGHG3	Immunoglobulin heavy constant gamma 3	42	12	62	4	165.54	104.2	147.3	126.6	66.5	94	84.7	95	97.2	186.8	55.6	77.8	45.1	316.7	48.2	55.7	38.3	60.1
P21266	GSTM3	Glutathione S-transferase Mu 3	70	17	38	15	103.77	92.8	95.6	82.9	103.5	71.2	190.1	84.9	124.1	62.9	109.7	123	82.8	96.7	82.3	105.1	112	80.5
Q92499	DDX1	ATP-dependent RNA helicase DDX1	29	18	30	18	87.49	89.7	103	109.4	87.1	84.6	122.9	124.9	119.6	90.1	111.5	126.2	93.2	109.9	82.5	79.4	81.4	84.7
Q04446	GBE1	1,4-alpha-glucan-branching enzyme	35	22	38	22	109.31	143.4	124.6	148.9	108.6	94.3	105.3	131	117.9	82.7	85	120.7	75.8	83.6	63.9	71.9	58.3	83.8
Q8WUM4	PDCD6IP	Programmed cell death 6-interacting protein	31	24	31	24	87.47	89.1	107.4	113.4	90.2	80.4	133.5	122.7	119.5	124.4	120.6	101.5	95.6	108.1	70.7	69.6	74.8	78.6
P00367	GLUD1	Glutamate dehydrogenase 1, mitochondrial	36	16	26	16	86.57	106.3	109.3	100.7	86.2	102.6	154.6	137.9	107.8	97.5	101.6	97.4	85.7	111.9	68.7	85.6	65	81.1
P17980	PSMC3	26S proteasome regulatory subunit 6A	44	16	26	16	76.9	109.6	98.9	132	102.1	86.4	111.7	122.1	124.8	89.1	98	122.6	98.5	97.9	75.2	75.1	80.9	75.2
Q15124	PGM5	Phosphoglucomutase-like protein 5	38	20	32	20	94.3	118.6	114.6	139	104.2	148.1	65.1	89.3	166.1	90.6	104.8	103.9	67.8	96.7	65.1	104.6	50.6	70.7
P49368	CCT3	T-complex protein 1 subunit gamma	46	20	29	20	78.71	101.1	112.6	117.6	92	85.4	119.2	116.2	113.8	95.5	108.5	118.3	102.7	107.9	76.9	73.7	86.1	72.5
P62937	PPIA	Peptidyl-prolyl cis-trans isomerase A	83	15	48	14	124.27	105.6	114.5	118.7	95.9	81.6	131.7	127.4	108.9	125.7	113.9	97.9	82.9	109	78.5	66.4	74.8	66.4
Q14BN4	SLMAP	Sarcolemmal membrane-associated protein	18	18	35	18	102.63	106.5	101.2	106.8	95.4	86.2	147.7	140.3	103.6	70.7	109.3	119.4	68.6	138.8	81.5	78.6	76.7	68.6
P17987	TCP1	T-complex protein 1 subunit alpha	42	18	26	18	76.67	102	119.9	114.7	92.4	88.2	121.1	122.9	111.3	94.1	107.8	102.5	98.8	112.3	77.5	76.9	83.7	73.8
P26641	EEF1G	Elongation factor 1-gamma	45	21	32	21	95.21	104.3	113.1	120.5	101.1	95.2	107.3	122.3	114.3	65.5	97.3	87.7	100.6	120.3	74.5	94.8	85.4	95.6
P36578	RPL4	60S ribosomal protein L4	47	19	30	19	89.92	101.3	126.3	115.2	90.9	91.2	141.2	122.5	105.9	74.2	88.8	119.4	80.9	118.8	78.7	81.4	83.6	79.7
O14558	HSPB6	Heat shock protein beta-6	69	6	48	6	153.74	90.2	108.6	102.9	93.1	105.6	76.1	121.3	118.1	136.1	134.6	139.7	65.1	88.8	70.1	85.8	62.7	101.1
P78371	CCT2	T-complex protein 1 subunit beta	50	21	27	21	75.19	103.4	118.4	121.7	93.1	86.4	115.3	112.3	110.5	104.7	102.7	102.4	99.6	107.6	80.5	77.3	87.3	76.7
Q9Y263	PLAA	Phospholipase A-2-activating protein	34	21	29	21	78.93	104	94.6	118.2	96.7	90	109	107.3	114.1	105	107.8	129.4	97.2	93.6	79.6	81	81.8	90.6
Q9BR39	JPH2	Junctophilin-2	34	20	27	19	83.37	96.8	82.7	97.5	98.8	100.9	80.5	96.3	93.9	74.2	95.1	101.7	119.2	114.9	119.4	115.6	103.6	108.9
Q96AC1	FERMT2	Fermitin family homolog 2	41	24	28	24	79.08	101.1	104.6	116.9	99	83.7	151.9	145.5	123.5	94.7	101.9	111.4	83.2	102.8	62.5	73.9	72.7	70.6
Q8N3V7	SYNPO	Synaptopodin	28	16	27	16	81.21	82.2	95	72.6	103.5	119.6	68.6	86.2	80.1	82.8	120.5	102.2	124.5	88.8	123.5	122.5	114	113.3
Q13555	CAMK2G	Calcium/calmodulin-dependent protein kinase type II subunit gamma	33	15	33	9	96.27	110.6	96.2	105.1	110.5	118.2	68.6	81.6	107.5	59.8	103.8	86	129	79.9	109	125.6	109.5	99.1
P04040	CAT	Catalase	38	18	33	18	92.17	128.8	113.6	156.8	78	108.4	102.3	89.6	88.4	237	106.8	84	69	88	59.7	70.8	56.8	62
Q00325	SLC25A3	Phosphate carrier protein, mitochondrial	35	14	43	14	120.16	110.8	114.6	93.8	105.5	124.7	86	97.6	102.3	58.5	104	98.4	83.6	120.8	83.9	134.8	72.5	108.2
P00450	CP	Ceruloplasmin	23	19	28	19	81.26	132	163	151.3	61.1	92.3	79.1	65.7	84	265	105.9	79.9	52.1	162.1	52.9	49.9	49.2	54.4
P05413	FABP3	Fatty acid-binding protein, heart	67	12	68	12	190.12	89.3	113.5	75.5	82.1	137.6	36.5	60.7	83.8	173.4	108.1	57.5	85	65.3	123.3	197.3	116.6	94.5
P32119	PRDX2	Peroxiredoxin-2	54	11	39	10	117.97	112.9	101.7	120.3	88	105.2	68	77.7	111.6	188.4	109.5	87.7	82.4	98.3	78.8	97.3	88.4	84
Q16795	NDUFA9	NADH dehydrogenase [ubiquinone] 1 alpha subcomplex subunit 9, mitochondrial	47	15	30	15	90.17	116.3	120.4	98.2	117.5	164.3	64.4	85.4	97.4	54.9	91.6	75.3	97.2	77.6	90.9	159.8	67.1	121.7
P10412	H1-4	Histone H1.4	41	16	45	6	114.03	82	146.3	96.1	65.4	58.5	183.3	197.8	95.4	124.5	90.6	98.8	70	121	54.6	61.4	84.7	69.7
Q9UN36	NDRG2	Protein NDRG2	49	11	29	11	91.67	106.9	73.8	104.8	116.1	88.1	77.9	87.1	107.3	150.9	121.5	109.9	112.7	72	92.2	78.5	109.5	90.9
P02730	SLC4A1	Band 3 anion transport protein	26	16	22	16	75.22	130.7	107.8	166.5	60.3	109.1	96.1	66.6	86.5	253.2	83.5	80.4	57.9	144.7	51.2	59.8	67.9	77.8
Q9P2R7	SUCLA2	Succinate--CoA ligase [ADP-forming] subunit beta, mitochondrial	44	19	35	19	97.39	113.2	108.3	91.4	107.6	118	78.5	88.9	106.4	90.5	105.1	95.3	91.2	99.4	89	132.2	71.9	113.1
P09936	UCHL1	Ubiquitin carboxyl-terminal hydrolase isozyme L1	57	12	36	12	110.84	108.9	58.1	209.3	162.9	57	156.5	149.4	247.1	48.9	54.2	248	26	66.3	30.8	21.9	29.1	25.5
P10768	ESD	S-formylglutathione hydrolase	60	11	28	11	83.43	91.7	71.5	84.5	84.3	88.3	73.8	75.2	96.6	169.8	97.8	98.4	101.2	92.8	127.9	107.5	133.5	105.3
Q6NZI2	CAVIN1	Caveolae-associated protein 1	31	13	31	13	100.41	104.9	109.5	116	101.5	92.6	145	154.2	121	105.2	101.3	117.2	82.3	86.7	60.5	66.2	72.9	63
Q9Y512	SAMM50	Sorting and assembly machinery component 50 homolog	45	18	33	18	83.27	113	107.5	103.2	107.5	115.3	91.4	95.7	112.3	70.7	106.9	96.7	100.9	101.9	83.9	114.1	76	102.8
Q9NR12	PDLIM7	PDZ and LIM domain protein 7	27	10	24	10	83.91	63	66.1	66.9	108	77.9	58.9	75.4	72.3	69.8	99.1	105	183.5	72.5	143.9	110.2	213.5	114.3
P62140	PPP1CB	Serine/threonine-protein phosphatase PP1-beta catalytic subunit	44	13	30	3	92.01	150.9	101.4	172.8	136.2	102.5	96.4	105.6	92.5	83.9	89.5	100.5	88.5	90.6	74.3	72.1	70.7	71.6
Q9H0P0	NT5C3A	Cytosolic 5'-nucleotidase 3A	49	16	26	16	73.82	92.9	77.7	97.1	120.4	100.4	45.4	79.9	112.8	143	107.2	109.3	94.8	104.2	116	96.4	90.5	112.1
P13797	PLS3	Plastin-3	32	15	22	12	64.99	90.4	117.7	93.9	76.1	74.6	252.1	196.6	104.9	120.3	95.4	97.1	71.6	99.5	50.2	56.6	50.6	52.3
P61978	HNRNPK	Heterogeneous nuclear ribonucleoprotein K	41	16	27	16	86.9	83.2	104.9	94.2	79.5	91.7	146.3	143.1	113.4	114.6	104	123.7	92.2	109.8	70.5	72.4	79	77.4
P69891	HBG1	Hemoglobin subunit gamma-1	80	13	37	11	100.03	116.9	34	89.2	26.5	113.1	126.4	23.4	47.3	687.7	96.2	24.7	67.4	88.8	72.6	24.8	28.1	32.9
P09382	LGALS1	Galectin-1	78	9	89	9	270.1	109.1	69.7	123.1	85.3	72.7	116.7	82.2	170.3	95.6	145.3	106.2	84	62.9	136	63.4	93.7	83.9
P01876	IGHA1	Immunoglobulin heavy constant alpha 1	39	11	25	6	79.56	145.4	156.9	73.8	53	52.4	110.4	52.4	80.9	293.4	113.7	68.1	34.4	303.9	50.8	30.6	32.5	47.3
Q9UIJ7	AK3	GTP:AMP phosphotransferase AK3, mitochondrial	66	15	38	15	103.75	60.6	89.2	79.7	117.2	151.4	111.3	79.9	102	147.5	118.4	124.2	77.2	75.4	99.3	70.6	48.5	147.7
P00441	SOD1	Superoxide dismutase [Cu-Zn]	93	14	51	14	144.46	106.9	85.3	104.2	111.4	84.4	71.1	85.9	102.5	230.5	95.9	106.9	86.2	83.5	93.1	88.2	83.5	80.6
O94919	ENDOD1	Endonuclease domain-containing 1 protein	37	12	20	12	72.34	94.7	108.2	110.9	87.8	101.2	82.9	113	119.5	65.5	111.3	93.6	102.5	140.2	82.8	113.1	94.2	78.7
Q00839	HNRNPU	Heterogeneous nuclear ribonucleoprotein U	28	19	29	19	79.4	99.1	127.5	107.6	92.7	90.5	148.9	144.3	105.9	93.9	89	113.9	85.1	127.6	61.5	72.2	72.3	67.9
P47756	CAPZB	F-actin-capping protein subunit beta	56	14	30	14	82.77	102.6	89.9	97	99.6	97.8	81.9	93.5	103.9	73.1	123.7	100.7	127	91.1	103.3	107.1	101	106.8
O15273	TCAP	Telethonin	82	12	31	12	98.31	98.9	90.4	94.6	107.3	110.7	82.3	94.7	103.4	61.9	99.4	103.8	62	81.8	138.4	116	131	123.3
P62805	H4C1	Histone H4	53	9	45	9	136.78	92.6	148.7	107.9	89	95.7	149.7	156	87.7	110.6	78.3	106.6	84.1	122.3	59.9	72.1	78.4	60.3
P30038	ALDH4A1	Delta-1-pyrroline-5-carboxylate dehydrogenase, mitochondrial	35	19	34	19	87.75	104.1	132.1	86.5	99.6	148.3	85.1	77.9	108.7	114.6	100.8	94	85.6	112.5	67.2	113.9	66.9	102.4
P35998	PSMC2	26S proteasome regulatory subunit 7	50	20	27	20	83.54	115.5	108.8	125.7	111.7	89.5	106	110.5	115.6	77.6	92	104.4	91	104.5	87.7	89.4	85.9	84.2
P27824	CANX	Calnexin	32	19	32	19	84.51	97.1	98.3	120.3	81.6	87.7	144.3	135.3	127.3	66.5	113.8	117.2	88.3	142.5	62.9	71.8	77	68
P13073	COX4I1	Cytochrome c oxidase subunit 4 isoform 1, mitochondrial	60	13	48	13	116.03	110.8	118.7	95.5	112.3	153.5	75	95.8	105.3	60.7	103.1	89.8	95.1	57.8	93.4	134.6	71.2	127.4
P99999	CYCS	Cytochrome c	69	10	34	10	83.48	124.7	83.8	84	112.9	128.1	83.1	94.1	108.1	106.5	103.8	86.6	101.6	85.4	91.8	139.2	62.2	104
Q8NDY3	ADPRHL1	[Protein ADP-ribosylarginine] hydrolase-like protein 1	42	15	36	14	104.01	89.6	82	106.6	107.5	66.6	134.4	98.6	78.3	161.3	82.4	125.2	99.4	106.2	97	74.9	94.1	95.8
Q01995	TAGLN	Transgelin	60	13	38	13	85.53	67.3	76.5	77.5	73.2	73.8	324.5	229.7	103.2	103.4	102.5	125.2	57.1	71.3	62.1	48.5	53.7	50.4
O60763	USO1	General vesicular transport factor p115	23	20	26	20	86.08	85.5	105.1	100.8	98.9	105.4	107.1	105.4	110.2	93.5	109.8	90.7	105.2	113.7	92.3	92.4	88.7	95.3
Q562R1	ACTBL2	Beta-actin-like protein 2	18	10	394	1	990.88	114.6	114.7	114.6	110.2	97.5	76.1	71.9	99.3	61.3	111.3	99.2	133.7	127.6	36.8	132.3	100	99.1
P37802	TAGLN2	Transgelin-2	69	13	26	13	72.14	104.2	119	98.9	88.2	83.8	221.5	151.8	99.7	116.6	112.9	89.9	79.9	114.1	53.6	61.1	48.9	55.8
P28289	TMOD1	Tropomodulin-1	59	18	29	17	86.31	103.3	77.3	112.9	90.2	79.8	101.3	98.7	121.8	83.3	106.5	137.4	111.8	128	92.6	85.1	87	83.1
Q9BSJ8	ESYT1	Extended synaptotagmin-1	24	20	28	20	81.98	107.8	109.6	122	89.8	91.3	124.4	162.2	126.1	87	98.7	102.2	98.6	95.3	70.4	55.8	88.8	70.2
P07339	CTSD	Cathepsin D	38	13	34	13	99.09	96.9	119.5	133.6	93.6	108.4	175.7	106.4	106.8	87	81.9	98	64.2	175.5	56.2	67.8	56.8	71.7
P20472	PVALB	Parvalbumin alpha	73	11	39	11	71.23	78.1	46.8	95.9	56.2	20.6	50.8	87	28.1	29.7	17.3	20.9	125.9	52.9	398.3	23.7	515.9	52
Q9P0L0	VAPA	Vesicle-associated membrane protein-associated protein A	55	13	29	12	89.64	97.7	97.1	113.5	87.8	86.8	153.3	110.9	114.4	78	105	114.5	88.9	147.8	79.2	76.8	73.9	74.3
P30043	BLVRB	Flavin reductase (NADPH)	70	10	28	10	85.29	99.2	90.3	120.2	79.6	101.2	78.7	85.5	99.1	188	91.5	91.7	101.6	96	90.2	91.3	93.6	102.5
Q9BUF5	TUBB6	Tubulin beta-6 chain	50	16	44	9	100.41	101.8	115.7	142	98.5	72	209.9	180.9	112.8	89.1	95	115.6	65	85.2	56.4	46.8	49.3	64
P23396	RPS3	40S ribosomal protein S3	70	16	31	16	91.62	102.6	109.6	115.5	95.1	88.7	134.9	123.2	113.4	71.7	103.9	109.6	98.8	118.8	76.9	79.4	80.4	77.3
P27338	MAOB	Amine oxidase [flavin-containing] B	44	20	30	18	81.29	95.8	119.7	91.1	91.1	163.4	50.9	79.6	94.7	74.4	110	67.8	95.4	100.1	85.5	152.6	87.3	140.4
P50502	ST13	Hsc70-interacting protein	31	14	29	14	79.34	89.2	90.8	103.5	88.5	94.5	90.5	84.7	115.7	129.4	119.1	110.9	97.2	97.5	110.5	77.6	107.5	93
Q13557	CAMK2D	Calcium/calmodulin-dependent protein kinase type II subunit delta	36	15	38	11	104.6	108.4	98.8	150.2	98.3	70	192.2	141.4	105.6	50.4	117.1	92	74.4	153.3	59.6	62.8	68.9	56.5
O60313	OPA1	Dynamin-like 120 kDa protein, mitochondrial	28	24	28	24	81.58	104.6	104.6	93.1	91.1	108.7	119	114.1	102.2	71.9	113.3	95.9	90.3	132	85.2	107.9	70.9	95.3
P35232	PHB	Prohibitin	64	15	33	15	90.84	105.1	110.5	97.6	98.6	112.1	110.5	112	107.6	79.9	102.8	92.3	94.2	110.8	83.1	104.7	77.5	100.8
P62195	PSMC5	26S proteasome regulatory subunit 8	40	16	31	14	93.02	121.9	107.9	141	117.7	86	103.4	112.2	122.1	73.6	94.7	100.9	96.8	102.2	77	80.5	83.8	78.5
P11310	ACADM	Medium-chain specific acyl-CoA dehydrogenase, mitochondrial	38	15	33	15	89.93	103.6	112.2	108.6	104.3	165.4	67.5	79.5	135.6	89.1	88.4	90	82.7	101.1	66.1	137.2	60.4	108.4
P23526	AHCY	Adenosylhomocysteinase	46	18	29	18	73.25	94.6	98.1	111.9	90.8	79.2	125.5	111.2	116.5	126.6	104.3	115.5	91.8	99.1	79.9	81.8	89.5	84
P30044	PRDX5	Peroxiredoxin-5, mitochondrial	56	10	19	10	60.53	93.7	87.3	102.3	86.9	95.9	129.5	117.7	111.5	144.4	139	103.5	72.5	98	74.8	89	69.1	84.8
O00159	MYO1C	Unconventional myosin-Ic	26	23	77	22	152.62	87.8	125.2	101.9	86	93	139	177.1	121.7	112.9	104.7	99.4	87.7	88.7	62.7	72.3	65.9	73.8
P06737	PYGL	Glycogen phosphorylase, liver form	15	14	66	2	167.3	96.2	113.7	130.6	78.7	79.7	169.5	160.5	142	142.9	102.7	89.8	63.7	95	54.8	56.7	66.9	56.7
P24539	ATP5PB	ATP synthase F(0) complex subunit B1, mitochondrial	49	15	38	15	105.95	110.3	120.5	115.6	110.2	129.4	83.2	95	120.2	53.3	101	78.7	88.9	99.1	74.8	137	71.4	111.4
P51888	PRELP	Prolargin	42	14	42	14	113.32	61.3	70.9	46.8	49.4	46.4	505.2	302.3	65.5	79.5	80.2	71.7	67.5	100.4	38.1	31.2	42.5	41.3
Q13554	CAMK2B	Calcium/calmodulin-dependent protein kinase type II subunit beta	35	16	28	10	76.82	98.2	95.3	114.3	103.2	94.1	130.4	111.9	106.7	63.6	103.1	101.3	104.6	120.5	84	86.9	90.3	91.6
P00390	GSR	Glutathione reductase, mitochondrial	40	15	23	15	75.74	141.5	89.5	158.5	124.3	67.3	108.7	116.9	184	80.4	81	171.6	67.4	75.7	57.2	52.2	65	58.9
Q99623	PHB2	Prohibitin-2	60	18	42	18	101.76	110.1	111.2	103	103.5	109.6	111.1	113	105.8	80.7	103.1	91.9	89.4	117.8	76.9	105.1	71.8	96.1
O75489	NDUFS3	NADH dehydrogenase [ubiquinone] iron-sulfur protein 3, mitochondrial	58	13	30	13	85.14	117.2	124.7	104.9	111.7	173.6	67	88.1	103	52.9	94.1	73.5	99.2	73.6	88.1	143.2	64.6	120.7
O95210	STBD1	Starch-binding domain-containing protein 1	46	15	29	15	82.85	83.9	86.5	95.7	100.5	93	114.3	105.6	105.2	68.9	108.1	125.4	122.3	123.2	97.2	78.6	102.1	89.5
P62191	PSMC1	26S proteasome regulatory subunit 4	55	22	30	20	71.2	112.8	106.1	131.8	106.4	90.9	110.6	115.3	112.4	78.7	95.7	121.1	93.5	100	79.2	81.6	82.8	81.2
Q92523	CPT1B	Carnitine O-palmitoyltransferase 1, muscle isoform	29	20	27	20	69.05	93.2	128.8	101.8	96.3	152.6	69.4	67.9	113.3	70.7	117.4	94.5	76.9	111.3	91.2	138.6	76.8	99.6
Q8WWI1	LMO7	LIM domain only protein 7	18	28	28	28	70.88	128	105.2	151.7	119.4	77.2	143.8	127.8	125.6	78.6	98.5	111.3	77.5	123.8	56.9	56.4	60.9	57.4
A6NNS2	DHRS7C	Dehydrogenase/reductase SDR family member 7C	69	18	25	18	75.69	111.7	85.7	131.5	108.7	122.9	65.3	67.5	127.9	61.8	94.1	108.9	112.1	98.1	97.8	92	105.5	108.3
Q12955	ANK3	Ankyrin-3	7	20	26	17	60.07	123.3	94.4	131.3	91.7	96.5	117.6	95.3	113.3	126.4	108.2	111.7	86.2	117	62.7	69.6	76	78.9
D6RIA3	C4orf54	Uncharacterized protein C4orf54	16	26	31	26	67.58	192.1	123.4	178.7	180.8	97.1	67	110.6	74.4	57	78.2	82.9	73.3	85.9	76.7	72.6	73.9	75.3
Q8TDC0	MYOZ3	Myozenin-3	59	10	31	10	98.61	90.7	79.3	85.9	90.2	100.1	51.3	73.1	96	81.7	126.1	114	114.5	86.3	152.5	111.6	123.6	123
P22626	HNRNPA2B1	Heterogeneous nuclear ribonucleoproteins A2/B1	50	17	28	15	75.7	92.7	129.2	101.4	85	91.3	140.1	139.2	105.7	102.6	103.1	101.9	88.2	142.5	65.9	76.6	70	64.5
P49747	COMP	Cartilage oligomeric matrix protein	27	14	19	12	65.33	20.3	24.1	20.8	21.4	21.3	1077.6	263.1	20.9	20	49	34.6	15.2	26.1	20.8	21.8	22.3	20.6
O75521	ECI2	Enoyl-CoA delta isomerase 2	49	13	23	13	68.37	88.4	115.8	78.3	99.4	135.3	116.9	141.4	120.8	69.2	105.7	91.9	77.6	99.6	70.2	125.6	67.8	96.1
P62136	PPP1CA	Serine/threonine-protein phosphatase PP1-alpha catalytic subunit	39	12	25	2	79.74	126.9	89.2	167.4	121.2	99.5	117.4	109.7	111.8	71.8	106.3	81.3	97.3	103.6	73.7	77.4	70.4	74.9
Q9BQS8	FYCO1	FYVE and coiled-coil domain-containing protein 1	16	22	26	22	70.75	106.6	105.8	111	118.2	96.6	132.1	103	117.4	88.2	96	99.1	102.9	102.9	62	58.9	96.2	103
P23381	WARS1	Tryptophan--tRNA ligase, cytoplasmic	39	16	24	16	73.71	78.1	85.7	97.7	86.2	79.5	101.7	118.8	158.2	108.2	85.7	174	79.4	201.2	59.2	57.9	61.2	67.6
P01871	IGHM	Immunoglobulin heavy constant mu	43	19	30	6	84.44	126.4	204.5	50.3	85.8	113.7	93	67.1	97.8	281.2	117.7	61.2	36.5	219.7	23.9	39.7	31.6	50
Q15365	PCBP1	Poly(rC)-binding protein 1	43	13	24	6	70.5	100.1	108.2	121.9	98.6	94.6	115.3	116.3	109.5	109.2	107.2	98.3	96.9	93.7	88	82.8	81.5	77.8
O14818	PSMA7	Proteasome subunit alpha type-7	65	15	23	15	68.38	113.1	110	123	101.5	88.4	94.8	100.4	112.7	89.5	98.9	112.7	94.6	109.2	88.3	88.2	93.9	80.8
P60660	MYL6	Myosin light polypeptide 6	57	9	45	5	118.02	88.5	96.2	121.5	88.9	91.3	231.1	220.8	108.9	97.8	106.4	83.5	69.6	96.1	48.2	54.6	48.1	48.4
P20073	ANXA7	Annexin A7	31	14	30	14	73.81	104.1	90.5	93.6	97.1	94.4	102.3	92.9	107.6	96.9	92.2	126.8	110.5	108.4	102.6	87.9	101.4	90.8
Q8N3D4	EHBP1L1	EH domain-binding protein 1-like protein 1	17	21	22	20	60.67	74.5	91.7	102.3	87.8	84.1	135.9	151.9	117.8	88.2	119.5	120.3	94.3	112.2	74.8	76.5	80.9	87
Q08257	CRYZ	Quinone oxidoreductase	65	16	21	16	72.98	77	106.6	89.3	110.1	83.5	99.6	105.8	115.8	134.5	126.5	109.4	86.9	101	57.7	102.8	94.5	99
Q9NTK5	OLA1	Obg-like ATPase 1	42	14	27	14	74.7	97.8	85.2	102.5	94.2	88.9	98.3	91.4	99.6	118.2	116.1	102.1	113.6	99.6	108.9	88.9	101.1	93.7
Q9H4M9	EHD1	EH domain-containing protein 1	41	19	25	13	74.52	92.7	110.1	113.7	83.9	82.5	176.6	158.6	115.1	102.1	107	120.7	70.2	103.9	62	70.8	59.6	70.6
P51649	ALDH5A1	Succinate-semialdehyde dehydrogenase, mitochondrial	37	16	24	16	69.22	112.6	99.2	86.5	134.3	152.8	63.7	76.4	107	72.7	99.1	76.6	72.4	108.7	87.3	157.3	78.1	115.4
P21964	COMT	Catechol O-methyltransferase	59	13	19	13	58.86	97.7	87.7	113.2	90.7	81.4	103.2	102.7	111.3	107.2	112	110.7	112.6	135.1	87.5	73.1	88.8	84.9
Q14152	EIF3A	Eukaryotic translation initiation factor 3 subunit A	20	22	28	22	78.21	89.2	106.6	120.2	96.7	87.9	123	125.7	119	80.5	99.8	116	96	122.2	78.3	78.3	80.2	80.5
P38117	ETFB	Electron transfer flavoprotein subunit beta	58	15	28	15	92.48	120.1	132.7	109.6	96.2	135.1	100.4	94.8	111.6	102.2	105.8	88.9	74.7	89.4	64.4	129.6	63	81.3
P51114	FXR1	Fragile X mental retardation syndrome-related protein 1	34	20	27	18	71.51	93.5	98.1	104.4	98.1	91.3	115.8	94.8	110	80.7	120.9	100.1	92.3	134.9	89.6	94.7	88.9	92
P54725	RAD23A	UV excision repair protein RAD23 homolog A	49	11	26	8	84.28	104.7	96.1	113.1	98	102.6	90.5	101.9	114.1	134.3	95.7	102.9	97.4	89.7	88.5	85.5	96.7	88.2
P27797	CALR	Calreticulin	55	18	36	18	88.03	94.4	105.8	105.7	79.8	82.1	156.9	118.5	126.8	113.9	108.9	111	87.2	156.2	62.8	64.5	66.4	59
P00325	ADH1B	All-trans-retinol dehydrogenase [NAD(+)] ADH1B	47	17	27	7	79.71	69.7	172.1	108.7	97.9	55.8	76.6	180	129	233.3	110.8	76.6	89.5	134	36.5	34.8	57.9	36.8
P07942	LAMB1	Laminin subunit beta-1	13	22	26	22	70.04	60	87.3	56.4	58.1	90.1	156.4	189.2	71.3	45	56.7	120	77.2	202.5	75	146	120.3	88.7
P47985	UQCRFS1	Cytochrome b-c1 complex subunit Rieske, mitochondrial	51	11	30	11	91.87	110.3	108.7	99.4	111.2	140	70.2	93.5	111.7	65.3	105.3	92	98.5	64.7	95	134.4	83.8	116.2
Q99832	CCT7	T-complex protein 1 subunit eta	43	19	25	19	71.59	106	119.4	119.9	90.6	89.5	116.2	112.1	110.6	99.9	106.5	108.4	99.1	109.4	79.5	74	85.2	73.8
Q14118	DAG1	Dystroglycan 1	17	12	20	12	76.99	100.5	80.6	97.3	96.2	100.7	116	106.4	116.7	89.9	97.7	127.7	112.4	122.5	82.1	78.4	95.5	79.5
Q9BRC7	PLCD4	1-phosphatidylinositol 4,5-bisphosphate phosphodiesterase delta-4	23	14	25	14	58.65	118.2	106.7	106.1	107.2	83.7	86.7	87.1	113.9	94.1	108.4	143.7	108	69.3	100.5	89.5	102.9	74
P42330	AKR1C3	Aldo-keto reductase family 1 member C3	60	15	25	10	72.74	157.2	131	209.2	125.2	61.9	194.6	141.3	137.7	60.9	75.1	175.9	37.3	45	39.7	34.8	30.7	42.3
Q9BXK5	BCL2L13	Bcl-2-like protein 13	42	14	20	14	66.23	95.9	108.4	109.7	86.3	130.6	105.8	105	104.7	105.5	112.1	89.3	89	96.8	80.4	97.5	80.6	102.5
O94905	ERLIN2	Erlin-2	49	15	21	12	68.12	103.4	81.9	105.4	98.8	86.4	65.4	79.2	120.9	75.1	131.2	111.9	128.7	104.8	97.1	100.1	108.7	100.8
P30048	PRDX3	Thioredoxin-dependent peroxide reductase, mitochondrial	44	10	27	10	97.85	104.1	76	89.8	110.3	124.5	90.5	102.7	119.5	92.9	112.9	123.9	99.8	84.5	81.2	101.4	72	114.2
Q13310	PABPC4	Polyadenylate-binding protein 4	25	14	21	10	69.74	98.7	108.4	112.9	92.4	92.1	115.6	113.7	121	80.7	103	110.9	96	117.2	78	92.2	82.2	84.9
Q9NY33	DPP3	Dipeptidyl peptidase 3	32	16	18	16	62.73	97.3	100.4	116.6	95.3	89	151.5	120	112.6	135.1	101.4	128.1	72.6	89.4	67.5	63.1	76.4	83.7
P21912	SDHB	Succinate dehydrogenase [ubiquinone] iron-sulfur subunit, mitochondrial	43	13	29	13	77.9	112	119.7	103.9	108.4	131.9	85.3	98.6	108.4	72.8	97.2	78.2	83.7	103.1	82.8	126.7	72.2	114.9
P13647	KRT5	Keratin, type II cytoskeletal 5	29	20	29	11	63.72	132.5	143.5	81.7	114.3	68.2	90.8	116.3	114	120.4	93.4	80.5	101.1	88.8	117.6	77	90.9	69
P09525	ANXA4	Annexin A4	55	18	29	17	67.65	130.6	96.1	99.1	111.1	73.8	104.8	106.6	125.1	85.4	91.3	146.9	113.6	99.3	80	65.6	86.8	84.1
Q5BKX8	CAVIN4	Caveolae-associated protein 4	39	17	32	17	78.94	129.4	98.2	150.9	123.2	91.3	116.6	123	142.7	72.8	95.6	123.4	71.4	80.1	63.9	66.8	90.1	60.7
P36776	LONP1	Lon protease homolog, mitochondrial	21	17	23	17	53.85	99.4	103.1	90.4	92.1	112.9	100.2	90.1	100.4	92.3	108.3	89.3	95.8	160.6	80.6	109.9	72.9	101.8
P67775	PPP2CA	Serine/threonine-protein phosphatase 2A catalytic subunit alpha isoform	52	14	24	2	71.92	117.2	108.2	133.4	104.8	104.8	104.6	98.2	107.4	105.2	100.7	84.1	91	117.5	79.5	91.4	73.6	78.4
O94760	DDAH1	N(G),N(G)-dimethylarginine dimethylaminohydrolase 1	51	13	26	12	78.71	73.5	72.8	80.8	77.2	78.4	86	71	79.1	320.2	137	73.4	139.2	83.9	87	66.1	99.5	74.8
P05388	RPLP0	60S acidic ribosomal protein P0	43	10	26	10	71.44	99.3	99.3	109.3	85	86.7	134	130.8	116.1	83.5	100.4	137.5	96.8	105	72.3	74.2	80.8	89
P35237	SERPINB6	Serpin B6	41	11	22	11	69.85	94.2	101.3	103.3	90.9	97.8	88	98.2	108.8	146.4	101.5	123.1	91.8	106.7	85.4	87	71.9	103.6
Q16778	H2BC21	Histone H2B type 2-E	63	11	69	2	168.82	92.7	133.5	98.9	83.7	92.9	140.3	136.8	87.4	123.4	81.5	136	82.7	122.2	61.5	70.3	84.9	71.1
O00571	DDX3X	ATP-dependent RNA helicase DDX3X	32	18	26	16	65.2	97.3	113	110.6	95.3	101.4	104.3	104	92.2	89.2	106.6	99.7	103	112.2	89.2	98.1	90.6	93.2
P20810	CAST	Calpastatin	32	18	24	18	66.79	80.4	86.1	84.9	72.4	86.2	167.1	135.6	127.3	145.3	106.1	116.9	95.3	92.8	73.5	57.3	89.9	82.9
P07737	PFN1	Profilin-1	62	9	34	9	87.77	109.8	106.6	127.4	92.3	79.8	137.8	111.3	112.8	121	97	106	76.9	119	81.3	75.2	78.6	67.1
P30740	SERPINB1	Leukocyte elastase inhibitor	49	17	20	16	66.29	124.7	109.9	111	94.4	104.4	88	99.8	91.1	169.4	109.9	84.3	85.3	119.9	91.2	73	64.5	79.2
P10636	MAPT	Microtubule-associated protein tau	31	18	27	18	72.43	48.5	91	88.3	84.2	84.7	202.5	147.9	109.7	86.7	108	129.1	97	112.7	80.1	65	81.9	82.8
P05026	ATP1B1	Sodium/potassium-transporting ATPase subunit beta-1	46	13	29	13	73.13	125.3	90.5	105.7	110	108.1	113.5	110.6	87.6	69.3	112.5	109.3	94.2	132.4	70	106.2	67.4	87.4
P00918	CA2	Carbonic anhydrase 2	57	12	26	12	85.92	99	80.6	67.7	71	90.2	66.8	57.8	86.5	266.7	80.9	92.8	91.8	137.8	104.7	86.1	85.3	134.3
Q15075	EEA1	Early endosome antigen 1	16	19	21	19	59.2	97.7	99.3	122.1	89.4	78.4	145.7	150.3	110.7	95.8	109.4	114.5	98.9	110.6	66.9	67.4	68.5	74.3
P53778	MAPK12	Mitogen-activated protein kinase 12	46	16	21	15	62.14	110.1	95	107.7	97.6	96.3	78.3	99.8	97.1	167.7	118	99.1	103.8	49.4	102	90.4	90.7	97
Q08211	DHX9	ATP-dependent RNA helicase A	16	18	22	18	52.76	95.5	100.3	102.5	86.8	89.5	127.4	132.7	107.3	103	96	130.8	88.6	113.3	70.1	76.2	75.4	104.4
P20774	OGN	Mimecan	44	11	24	11	76.59	87.9	103.6	46.5	61.6	81.6	342.7	196.3	74.7	80.5	142.2	68.8	117.5	131.3	31	41.6	50	42.2
P53597	SUCLG1	Succinate--CoA ligase [ADP/GDP-forming] subunit alpha, mitochondrial	32	8	27	8	77.72	117.6	111.8	95.4	109.3	110.2	94.2	97.6	100.2	85.8	104	97.4	88.9	99.4	84.6	127.9	71.5	104.2
Q9Y4J8	DTNA	Dystrobrevin alpha	27	18	31	18	69.46	90.1	80.5	90.5	96.5	103.6	94.8	89.3	115.2	107.1	111.5	112.7	127.2	104.5	95.7	88.7	100	92.4
P48047	ATP5PO	ATP synthase subunit O, mitochondrial	57	10	37	10	100.46	111.7	109.5	99.2	105.5	128.1	83.9	95.6	120.7	62.4	101.3	95.2	83.7	101.1	76	133.5	74.3	118.3
Q13586	STIM1	Stromal interaction molecule 1	27	14	21	14	71.44	77.8	93.5	82.3	78.4	92.1	106.2	99.9	126.5	108.8	105.4	140	121.4	113.9	91.1	79.3	89.4	93.9
Q6UXV4	APOOL	MICOS complex subunit MIC27	54	13	22	13	56.45	89.2	99.5	85.3	95.9	128.1	99.9	104.8	103.7	63.5	108.6	81.3	100.5	129.1	86.9	130.2	80.9	112.7
Q5VWP3	MLIP	Muscular LMNA-interacting protein	40	12	16	12	49.69	90.9	92.3	123.9	91.7	95.5	129.1	104.1	107.4	105.7	109.6	118.4	111.5	114.9	75.4	73.7	79.9	76.1
O95299	NDUFA10	NADH dehydrogenase [ubiquinone] 1 alpha subcomplex subunit 10, mitochondrial	44	19	31	19	72.91	114.9	119.8	92.8	113.4	160.3	62.2	85.1	100.5	58.9	97.2	83.8	96	73.2	90.3	157	67.5	127.1
P33176	KIF5B	Kinesin-1 heavy chain	25	21	24	21	59.32	102.2	112.6	125.9	101.4	82.6	138	131.6	122.3	84.6	98.3	115.3	88.1	104.2	70.4	70.9	73	78.7
P01834	IGKC	Immunoglobulin kappa constant	64	5	25	1	89.71	107.9	139.3	132.5	60	83.2	74.3	78.1	90.2	177	93.2	78.2	49.4	346.4	42.1	54.3	45.8	48
Q14764	MVP	Major vault protein	23	18	26	18	67.42	119.2	108.4	155.2	104.1	76.7	249.3	131.2	110	68.5	111.8	102.8	64.6	105.6	41.8	43.8	46.4	60.7
P43304	GPD2	Glycerol-3-phosphate dehydrogenase, mitochondrial	27	21	25	21	67.13	109.5	86.1	99.4	107.8	91.8	71.3	80	113.5	88.6	97.1	82.8	122.4	116.1	117.7	95.8	112.2	107.8
P83111	LACTB	Serine beta-lactamase-like protein LACTB, mitochondrial	28	12	22	12	66.48	96.2	92.5	94.5	107.3	107.7	130	116.4	110.6	61.9	113	93.7	95.6	112.7	77.4	111	84.3	95.1
P07205	PGK2	Phosphoglycerate kinase 2	18	9	54	2	138.63	89.3	64	75.1	89.3	63.4	61.3	61.1	81.1	202.5	97.7	106.2	145.1	79.7	139.1	90	133.8	121.3
Q99880	H2BC13	Histone H2B type 1-L	63	11	64	1	156.19	100.3	172.1	124.8	78.4	89.1	167.5	140.4	84.4	81.1	87.8	80.1	82.5	133.2	85.1	53.8	71.6	67.8
P46976	GYG1	Glycogenin-1	25	9	29	9	89.8	144.6	116.2	109.7	107.6	105.5	73.7	89.8	103.7	58.3	91.4	89.8	128.9	87.2	109.2	101	93.7	89.7
P31946	YWHAB	14-3-3 protein beta/alpha	48	12	44	5	104.57	104.3	109.8	111.4	95.2	88.5	149.1	128.6	106.5	112.6	105.5	90	99.7	106.7	75.1	73.9	71.2	72
P01008	SERPINC1	Antithrombin-III	35	15	23	15	66.19	107.1	138.6	88.2	84.4	100.1	135.5	103.5	77.7	192.9	89.3	74.9	77.4	138.6	67.7	68.9	78.9	76.4
P0DOX7		Immunoglobulin kappa light chain	49	8	22	4	78.87	113.3	145.9	121.7	62.4	95.3	61.6	72	84.8	190	106.2	70.5	59	335	43.4	49.8	43.1	45.8
P43490	NAMPT	Nicotinamide phosphoribosyltransferase	37	14	22	14	65.73	81.4	77.9	99.3	79.4	67.1	192.5	105.7	99.4	109.2	90.1	122.8	121.9	135.6	81.2	63.2	75.4	98
Q9HCP6	HHATL	Protein-cysteine N-palmitoyltransferase HHAT-like protein	28	13	24	13	72.22	100.5	118	92.4	118.5	132.6	77	96.4	92.6	86.1	91	99.7	108.2	110.9	85.3	93	96.1	101.6
Q9NYL2	MAP3K20	Mitogen-activated protein kinase kinase kinase 20	17	11	18	11	61.84	120.3	108.4	108.8	98.8	88.6	139.2	88.3	106.6	96.9	97	102.5	84.5	140.4	79.2	88.8	77.2	74.6
P21810	BGN	Biglycan	34	11	25	10	89.76	55.2	65	45.4	37.8	56.2	541.4	212.7	61	56.4	111.9	68.6	37.7	194	33.9	45.8	36.6	40.5
Q96DG6	CMBL	Carboxymethylenebutenolidase homolog	54	15	38	15	87.01	98.1	56.4	81.8	112.4	88	29.3	57.2	108.9	202	121.1	68.6	132.2	53.7	122.8	85.3	140	142.1
O00429	DNM1L	Dynamin-1-like protein	29	18	22	18	59.2	101.9	113.3	96.1	92.7	113.9	100.7	113.1	101.7	99.2	109	101	93.7	116.1	83.4	94.4	77.2	92.6
P61247	RPS3A	40S ribosomal protein S3a	57	17	30	17	78.85	104.1	120.9	117	89.5	88.3	139.3	116.1	107.4	78.3	89.1	123.7	93.5	125.2	74.5	76.9	78.9	77.2
Q96L96	ALPK3	Alpha-protein kinase 3	13	18	22	18	62.88	90.6	97.7	104.6	86.6	86.3	132.7	134.2	105.1	89	95.8	153.1	97.8	93.6	78.9	74.2	86.2	93.5
Q9BW30	TPPP3	Tubulin polymerization-promoting protein family member 3	52	13	21	13	59.26	133.3	151.1	180.1	64.5	153.6	78.2	74.2	122.9	347.9	113.2	53.1	45.6	77.8	23.1	29.9	31.1	20.6
Q9H0U4	RAB1B	Ras-related protein Rab-1B	81	15	25	5	78.12	97.6	99.5	114.8	95.2	94.8	128.7	131.1	114.9	96.1	99.3	96.8	98.8	107.2	79.8	80.9	78.9	85.7
Q92629	SGCD	Delta-sarcoglycan	47	11	27	11	88.21	116.2	84.6	100.4	94.9	95.4	102.9	103.6	112	102.8	94.6	128.4	107	117.4	79.3	81.4	92.9	86.3
Q9BT78	COPS4	COP9 signalosome complex subunit 4	41	14	19	14	53.46	98.5	100.2	115.5	103	93.5	102.7	106.4	121.2	99	104.9	108.9	102.2	93.5	85.4	87.4	90.6	87.1
P61163	ACTR1A	Alpha-centractin	40	13	21	7	62.77	109.8	99.8	133.1	96.8	80.1	134.9	125.2	130.3	76.9	101.9	118.9	87.2	106.7	72.9	67.2	77.1	81.2
Q0ZGT2	NEXN	Nexilin	28	21	28	21	66.21	96.9	90	117.5	91	71.8	208.8	154.1	114.6	48	94.4	126.3	80.5	116.9	64.5	71	80.6	73.3
P16403	H1-2	Histone H1.2	40	14	35	5	95.13	84.8	143.5	103	58.2	75.4	136.8	138.5	100.9	131.9	76.7	82	89.7	108.6	84.2	75	117.8	93
O95573	ACSL3	Fatty acid CoA ligase Acsl3	29	15	19	14	52.06	100.1	110.1	109.5	100.8	82.9	85.3	82.8	121	88.1	120.9	106.1	99.5	160.2	85.6	77.1	87	83.1
P00403	MT-CO2	Cytochrome c oxidase subunit 2	31	6	30	6	84.82	98.9	124.5	97.1	62.6	173	69.9	77.5	91.5	63.4	101.2	91.5	90.8	67.9	111.1	180	80.7	118.2
P11766	ADH5	Alcohol dehydrogenase class-3	37	13	20	13	56.1	85.8	92	99.3	91.1	79	137.9	123.6	110.2	150.8	105	105.7	99.2	82.6	65.1	82.5	106	84.1
Q96I99	SUCLG2	Succinate--CoA ligase [GDP-forming] subunit beta, mitochondrial	45	17	22	17	65.2	118.9	126.9	98.5	118.4	104.7	125.9	125	74.6	77.4	85.6	84	77.5	104	74.3	137.2	64.7	102.4
P51648	ALDH3A2	Aldehyde dehydrogenase family 3 member A2	31	13	25	13	68.57	146	112.5	158.8	116.1	98.2	69.6	102	153	60	118.7	100.5	82.8	106.7	64.2	76.2	68.4	66.3
O75298	RTN2	Reticulon-2	18	10	30	10	98.05	95.2	86.8	115.9	109.1	100.2	84.1	85.6	107.6	70.4	116.7	100	121.3	93.1	120.8	86.5	106.4	100.2
P62714	PPP2CB	Serine/threonine-protein phosphatase 2A catalytic subunit beta isoform	50	13	22	1	63.22	89	85.8	97	82.7	98.3	87.8	105.6	114	119.3	100	94.3	119.6	93.6	100.9	89.1	114.8	108
P16157	ANK1	Ankyrin-1	12	19	24	17	49.38	122.5	96.2	130.8	77.9	101.7	103.9	87.3	95.7	210.8	98.6	99.7	76.9	115.2	57.7	66.8	71.3	87
Q12931	TRAP1	Heat shock protein 75 kDa, mitochondrial	28	15	18	14	57.39	92.9	109.8	103.4	93	113.6	106.9	111.5	123.7	94.3	116.5	102.2	82.6	124.8	66.2	105.9	63.1	89.5
P0DP25	CALM3	Calmodulin-3	88	10	29	9	84.56	71.1	62.1	60.6	68.9	88.3	166.2	134	114	139.5	114.1	107.7	135.4	63.1	114.7	50.1	117.4	92.7
P25786	PSMA1	Proteasome subunit alpha type-1	52	14	23	14	70.91	113	115.9	112.1	99	88.7	126.7	97.9	109.1	115.2	100.2	88.5	93.2	99	89.3	84.2	90.2	77.6
P60900	PSMA6	Proteasome subunit alpha type-6	56	13	22	13	64.13	115.5	107.6	131.2	106.6	91.9	94.4	99	109.6	78.5	97.8	114.2	90.2	107	88.9	92	94.4	81.1
P40227	CCT6A	T-complex protein 1 subunit zeta	39	17	24	17	65.55	104.2	117.1	119.5	91.4	84.2	114.8	118.9	109.2	108.9	106.3	125.1	93.3	106	74.8	70.1	83.3	72.9
Q00577	PURA	Transcriptional activator protein Pur-alpha	45	10	17	10	60.54	109.5	102.4	115.3	103.1	95.5	96.2	111.8	111.1	95.1	93.7	116.9	104	99.1	79	84.4	93.2	89.7
O75534	CSDE1	Cold shock domain-containing protein E1	26	20	23	20	59.75	98	95.1	122.4	93.3	85.7	111.6	126	114.2	93.1	90.2	131.6	94.6	99.8	81.9	75.1	89.8	97.7
Q6H8Q1	ABLIM2	Actin-binding LIM protein 2	37	19	26	18	68.06	110.3	95.8	118.7	96.7	94.5	140.5	104.9	111.6	91.6	104.7	112.4	95.5	117.7	75.2	77	74.5	78.3
P36542	ATP5F1C	ATP synthase subunit gamma, mitochondrial	41	14	38	14	82.69	112.4	102.6	101.2	103.3	126.7	81.7	92.7	123	62.7	109.4	96.6	85.5	106.4	71.7	137.7	70.3	116
P43034	PAFAH1B1	Platelet-activating factor acetylhydrolase IB subunit beta	40	16	21	16	54.64	104.7	94.7	119.1	104.5	77.4	110.3	110.3	120.9	103.4	113.1	126.3	95.6	106.3	80.8	77.2	77.4	78
P37837	TALDO1	Transaldolase	41	15	27	15	61.5	109.1	109.9	125.2	94.8	76	114.7	113.4	201.5	133.2	79	172.6	66.9	88.6	49	54.4	55.8	55.8
Q9BX66	SORBS1	Sorbin and SH3 domain-containing protein 1	19	19	26	19	56.35	111.8	96.6	128	102.4	95.1	142.2	154.3	132.9	87.6	88.9	113.3	80.8	96.4	62.6	73.7	64.3	68.9
P62879	GNB2	Guanine nucleotide-binding protein G(I)/G(S)/G(T) subunit beta-2	36	11	17	5	56.52	108.2	116	130.4	100.6	97.3	130.6	129.9	102.8	88.8	91.6	126.5	83.1	100.7	69.5	67.5	78.5	78
Q9Y3F4	STRAP	Serine-threonine kinase receptor-associated protein	46	15	19	15	59.23	97.4	90.3	113.6	94.3	86.4	130.1	122.4	116.9	108.6	103.4	119.6	91.9	102.7	80.1	79	76.5	86.9
Q9H7C4	SYNC	Syncoilin	31	12	21	12	65.74	172.9	113.3	233.2	134.8	97.1	119.7	152.4	117.1	77.3	83.2	91.3	60.5	70.2	44.1	45.4	41.7	45.9
P17066	HSPA6	Heat shock 70 kDa protein 6	21	12	34	1	93.03	75.1	73.3	93.1	111.3	84.3	135.4	82.1	114.3	119.5	128.6	130.3	139.5	79.8	83.2	72	83.3	95.1
Q9BXI3	NT5C1A	Cytosolic 5'-nucleotidase 1A	47	14	26	14	74.78	93.1	77.3	102	85.5	83.6	129	88.4	111.4	157.8	99.2	101.6	120.9	64.3	95.2	55.9	137	97.8
P47897	QARS1	Glutamine--tRNA ligase	26	17	20	17	59.75	103.8	107.6	112.1	100.2	95	103.6	105.6	107.7	94.7	101.9	110.8	106.7	93.9	86.2	83.9	90	96.3
Q99972	MYOC	Myocilin	35	17	22	17	52.1	54.5	82.9	36.5	39.7	59.4	579.1	416.7	47.3	44.4	49.9	73.9	37.1	46	31.1	29.1	28.6	44
P19404	NDUFV2	NADH dehydrogenase [ubiquinone] flavoprotein 2, mitochondrial	56	14	24	14	66.59	111	112.7	93.2	112.9	165.3	71.1	92.4	104.5	58.8	102.5	73.4	104.5	68.7	95	139.3	70.4	124.3
P01861	IGHG4	Immunoglobulin heavy constant gamma 4	46	10	28	4	84.17	65.9	100.2	83.6	33.3	84.6	76.8	38.9	67	181.2	51.3	109.9	125.6	362.6	83.5	140.4	34.5	60.7
[truncated: 2,713 more rows]

## Sheet: Supplementary Table 4
Supplementary Table 4 Putative DAPs in desminopathy compared with titinopathy
[truncated: 114 more rows]

[truncated: 3 more sheets: Supplementary Table 5, Supplementary Table 6, Supplementary Table 7]
